# Supplementary material for: Tau interactome and RNA binding proteins in neurodegenerative diseases
Source: Mol Neurodegener. 2022 Oct 17;17:66. doi: 10.1186/s13024-022-00572-6 (PMC9575286; doi:10.1186/s13024-022-00572-6)
Supplement: Supplementary file 1 — Additional file 1: Supplementary Table 1. List of post-translational modifications detected on tau across AD, AGD, CBD, PiD and PSP. Supplementary Table 2. Summary of human tau interactome and localised pathology proteomics studies. Supplementary Table 3. Summary of rodent Tau interactome studies. Supplementary Table 4. Gene Ontology Molecular Function Gene Sets and Enrichment Statistics. Supplementary Table 5. Summary of pathology targeted localised proteomics studies. Supplementary Table 6. GO cellular component comparison gene sets used for figure 3B. [file 13024_2022_572_MOESM1_ESM.xlsx]

## Sheet: Supplementary table 1
Supplementary table 1: List of post-translational modifications detected on tau across AD, AGD, CBD, PiD and PSP
Summary of detected tau PTMs in human post mortem tissue. Compiled from Abreha 2021, Arakhamia 2020, Dammer 2015, Drummond 2020, Forman 2002, Grinberg 2013, Hanger 2007, Kametami 2020, Martínez-Maldonado 2021, Ping 2020, Samimi 2021, Wesseling 2020, Wray 2008. Please note that while this compilation of tau PTMs was completed to the best of our knowledge, this is an evolving field and may not be c…
Phosphorylation sites across different tauopathies
Residue number	AD	CBD	GGT	PSP	PiD	AGD
Y29	TRUE
T30	TRUE		TRUE
T39	TRUE	TRUE			TRUE
S46	TRUE	TRUE		TRUE	TRUE
S55	TRUE
T50	TRUE	TRUE	TRUE		TRUE
T52	TRUE	TRUE
S61	TRUE
S64	TRUE
S68	TRUE
T69	TRUE
T71	TRUE	TRUE
T95	TRUE				TRUE
T102					TRUE
T111	TRUE				TRUE
S113	TRUE	TRUE			TRUE
T153	TRUE
T175	TRUE			TRUE	TRUE
T181	TRUE	TRUE	TRUE	TRUE	TRUE
S184	TRUE	TRUE	TRUE	TRUE	TRUE
S185	TRUE	TRUE	TRUE	TRUE	TRUE
S191	TRUE	TRUE			TRUE
S195	TRUE
Y197	TRUE
S198	TRUE	TRUE		TRUE	TRUE
S199	TRUE	TRUE	TRUE	TRUE	TRUE
S202	TRUE	TRUE	TRUE	TRUE	TRUE
T205	TRUE	TRUE				TRUE
S208	TRUE	TRUE
S210	TRUE	TRUE			TRUE
T212	TRUE	TRUE	TRUE	TRUE	TRUE
S214	TRUE	TRUE	TRUE	TRUE	TRUE
T217	TRUE	TRUE	TRUE	TRUE	TRUE
T220	TRUE	TRUE			TRUE
T231	TRUE	TRUE	TRUE	TRUE	TRUE	TRUE
S235	TRUE	TRUE	TRUE	TRUE	TRUE	TRUE
S237	TRUE	TRUE	TRUE		TRUE
S238	TRUE	TRUE	TRUE		TRUE
S241	TRUE	TRUE			TRUE
S258	TRUE	TRUE
S262	TRUE	TRUE	TRUE	TRUE
T263	TRUE	TRUE	TRUE	TRUE
S285	TRUE
S289	TRUE	TRUE
S293	TRUE
S305	TRUE		TRUE
Y310	TRUE
S316	TRUE
S324	TRUE				TRUE
S352	TRUE	TRUE
S356	TRUE	TRUE	TRUE	TRUE	TRUE
T377	TRUE
T386	TRUE
Y394	TRUE
S396	TRUE	TRUE	TRUE	TRUE	TRUE	TRUE
S400	TRUE	TRUE	TRUE	TRUE	TRUE
T403	TRUE	TRUE	TRUE	TRUE	TRUE
S404	TRUE	TRUE	TRUE	TRUE	TRUE
S409	TRUE	TRUE	TRUE	TRUE	TRUE
S412	TRUE	TRUE	TRUE	TRUE
S413	TRUE	TRUE	TRUE	TRUE	TRUE
T414	TRUE	TRUE	TRUE	TRUE	TRUE
S416	TRUE	TRUE	TRUE	TRUE	TRUE
S422	TRUE	TRUE	TRUE	TRUE	TRUE
T427	TRUE
S433	TRUE
S435	TRUE
Ubiquitination sites across different tauopathies
Residue number	AD	CBD	GGT	PSP	PiD	AGD
K163	TRUE
K174					TRUE
K180	TRUE	TRUE		TRUE
K190	TRUE	TRUE		TRUE
K224	TRUE
K234	TRUE
K240	TRUE
K254	TRUE	TRUE	TRUE	TRUE
K257	TRUE	TRUE
K259	TRUE	TRUE	TRUE
K267	TRUE		TRUE		TRUE
K274	TRUE		TRUE
K280	TRUE		TRUE
K281	TRUE		TRUE
K290	TRUE
K298	TRUE
K311	TRUE
K317	TRUE
K321	TRUE
K331	TRUE
K340	TRUE
K343	TRUE				TRUE
K353	TRUE	TRUE			TRUE
K369	TRUE	TRUE
K370		TRUE
K375	TRUE	TRUE
K383	TRUE
K385	TRUE
K395	TRUE	TRUE
Acetylation sites across different tauopathies
Residue number	AD	CBD	GGT	PSP	PiD	AGD
K67	TRUE
K143		TRUE
K234	TRUE
K257					TRUE
K259		TRUE	TRUE		TRUE
K267			TRUE
K274	TRUE	TRUE	TRUE	TRUE	TRUE
K280	TRUE		TRUE			TRUE
K281	TRUE	TRUE	TRUE	TRUE
K290		TRUE
K298	TRUE		TRUE
K311	TRUE		TRUE		TRUE
K317	TRUE	TRUE			TRUE
K331	TRUE	TRUE
K343	TRUE	TRUE
K347	TRUE
K353	TRUE	TRUE	TRUE	TRUE	TRUE
K369	TRUE	TRUE			TRUE
K370	TRUE
K375	TRUE
K385	TRUE
K395	TRUE
Methylation sites across different tauopathies
Residue	AD	CBD	GGT	PiD	AGD	PSP
K24	TRUE	TRUE
K67	TRUE
K88	TRUE
K132		TRUE
K148		TRUE
K174				TRUE
K234		TRUE
K240	TRUE
K257		TRUE
K298	TRUE
K321	TRUE
R349		TRUE
K353		TRUE	TRUE
K370			TRUE	TRUE
K438	TRUE

## Sheet: Supplementary table 2
Supplementary table 2: Summary of human tau interactome and localised patholgoy proteomics studies
This data set summarises the proteins detected in 7 tau interactome studies in either human post mortem brain tissue or cell models (Ayyadevara 2016, Gunawardana 2015, Hsieh 2019, Meier 2015, Wang 2019, Drummond 2020, Tracy 2022). Proteins detected as tau interactors in more than 3 studies were selected as 'bona-fide' interactors for further analysis. Also listed are the presence of these protein…
gene	Ayyadevara2016	Gunawardana2015	Hsieh2019	Meier2015	Wang2019	Drummond2020	Tracy2022	count_present	pTauPresent	TracyCAPEXTaPresent	TracyNAPEXTaPresent	countTransient	GunawardanaP301LPresent	TracyP301LTaPresent	TracyV337MTaPresent	mutantPresent	NFT_drummond	Wang2005_NFTs	NFT_altered	GVD_altered	directionGVD	directionNFT	RNAseEffect	Figure 2A Annotations
MAP1B	TRUE	TRUE	TRUE	NA	NA	TRUE	TRUE	5	TRUE	NA	NA	0	TRUE	TRUE	TRUE	3	TRUE	NA	NA	TRUE	Increased	Unchanged	Reduced
MAPT	NA	TRUE	TRUE	NA	TRUE	TRUE	TRUE	5	TRUE	TRUE	TRUE	2	TRUE	TRUE	TRUE	3	TRUE	TRUE	TRUE	TRUE	Increased	Increased	Unchanged
PPP2R1A	NA	TRUE	TRUE	NA	TRUE	TRUE	TRUE	5	TRUE	TRUE	NA	1	TRUE	TRUE	TRUE	3	TRUE	NA	NA	NA	Unchanged	Decreased	Reduced
RPL11	NA	TRUE	TRUE	NA	TRUE	TRUE	TRUE	5	TRUE	NA	NA	0	TRUE	TRUE	TRUE	3	TRUE	NA	NA	NA	Unchanged	Decreased	Unchanged	Ribosome
SRP14	NA	TRUE	TRUE	TRUE	TRUE	NA	TRUE	5	NA	NA	NA	0	TRUE	TRUE	TRUE	3	NA	NA	NA	NA	Unchanged	Unchanged	Increased	Ribosome
YWHAB	NA	TRUE	TRUE	NA	TRUE	TRUE	TRUE	5	TRUE	NA	NA	0	TRUE	TRUE	TRUE	3	TRUE	NA	NA	NA	Increased	Unchanged	Reduced	14-3-3 Proteins
YWHAG	NA	TRUE	TRUE	NA	TRUE	TRUE	TRUE	5	TRUE	TRUE	TRUE	2	TRUE	TRUE	TRUE	3	TRUE	NA	NA	NA	Unchanged	Decreased	Reduced	14-3-3 Proteins
YWHAQ	NA	TRUE	TRUE	NA	TRUE	TRUE	TRUE	5	TRUE	TRUE	TRUE	2	TRUE	TRUE	TRUE	3	TRUE	NA	NA	NA	Increased	Unchanged	Reduced	14-3-3 Proteins
EEF1A2	NA	TRUE	TRUE	NA	TRUE	NA	TRUE	4	NA	TRUE	NA	1	TRUE	TRUE	TRUE	3	NA	NA	NA	NA	Increased	Unchanged	Reduced
EIF4A1	NA	TRUE	TRUE	NA	TRUE	NA	TRUE	4	NA	TRUE	TRUE	2	TRUE	TRUE	TRUE	3	NA	NA	NA	NA	Unchanged	Unchanged	Reduced
GFAP	TRUE	NA	TRUE	NA	TRUE	NA	TRUE	4	NA	NA	NA	0	NA	TRUE	TRUE	2	TRUE	NA	TRUE	TRUE	Increased	Increased	NA
HNRNPA1	NA	TRUE	NA	NA	TRUE	TRUE	TRUE	4	TRUE	NA	TRUE	1	TRUE	TRUE	TRUE	3	TRUE	NA	NA	NA	Increased	Unchanged	Increased	RNA Binding
HNRNPA2B1	NA	TRUE	NA	NA	TRUE	TRUE	TRUE	4	TRUE	NA	NA	0	TRUE	TRUE	TRUE	3	TRUE	NA	NA	NA	Increased	Unchanged	Increased	RNA Binding
HNRNPA3	NA	TRUE	TRUE	NA	TRUE	NA	TRUE	4	NA	NA	NA	0	TRUE	TRUE	TRUE	3	TRUE	NA	NA	NA	Unchanged	Decreased	Increased	RNA Binding
HNRNPK	NA	TRUE	NA	NA	TRUE	TRUE	TRUE	4	TRUE	NA	NA	0	TRUE	TRUE	TRUE	3	TRUE	TRUE	NA	NA	Increased	Unchanged	Reduced	RNA Binding
HSP90AA1	NA	TRUE	TRUE	NA	TRUE	NA	TRUE	4	NA	TRUE	TRUE	2	TRUE	TRUE	TRUE	3	TRUE	NA	NA	NA	Unchanged	Unchanged	Reduced
HSP90AB1	NA	TRUE	TRUE	NA	TRUE	NA	TRUE	4	NA	TRUE	TRUE	2	TRUE	TRUE	TRUE	3	TRUE	NA	NA	NA	Unchanged	Unchanged	Reduced
HSPA5	NA	TRUE	NA	NA	TRUE	TRUE	TRUE	4	TRUE	NA	NA	0	TRUE	TRUE	TRUE	3	TRUE	NA	NA	NA	Unchanged	Unchanged	Reduced
HSPA9	NA	TRUE	TRUE	NA	TRUE	NA	TRUE	4	NA	NA	NA	0	TRUE	TRUE	TRUE	3	TRUE	NA	NA	NA	Unchanged	Unchanged	Reduced
LRRC47	NA	TRUE	TRUE	NA	TRUE	NA	TRUE	4	NA	NA	NA	0	TRUE	TRUE	TRUE	3	TRUE	NA	NA	TRUE	Increased	Unchanged	Increased
MAP4	NA	TRUE	NA	NA	TRUE	TRUE	TRUE	4	TRUE	TRUE	TRUE	2	TRUE	TRUE	TRUE	3	TRUE	NA	NA	NA	Unchanged	Unchanged	Increased
NCL	NA	TRUE	NA	NA	TRUE	TRUE	TRUE	4	TRUE	NA	NA	0	TRUE	TRUE	TRUE	3	TRUE	NA	NA	TRUE	Increased	Unchanged	Increased
NSF	TRUE	NA	TRUE	NA	NA	TRUE	TRUE	4	TRUE	NA	NA	0	NA	TRUE	TRUE	2	TRUE	NA	NA	NA	Unchanged	Decreased	NA
PPIB	NA	TRUE	NA	NA	TRUE	TRUE	TRUE	4	TRUE	NA	NA	0	TRUE	TRUE	TRUE	3	NA	NA	TRUE	TRUE	Increased	Increased	Increased
PSMC1	NA	TRUE	TRUE	NA	NA	TRUE	TRUE	4	TRUE	NA	NA	0	TRUE	TRUE	TRUE	3	NA	NA	NA	NA	Unchanged	Unchanged	Reduced	Proteosome
PSMC2	NA	TRUE	TRUE	NA	NA	TRUE	TRUE	4	TRUE	TRUE	TRUE	2	TRUE	TRUE	TRUE	3	TRUE	NA	NA	NA	Unchanged	Decreased	Reduced	Proteosome
PSMC3	NA	TRUE	TRUE	NA	NA	TRUE	TRUE	4	TRUE	NA	NA	0	TRUE	TRUE	TRUE	3	NA	NA	TRUE	NA	Unchanged	Decreased	Reduced	Proteosome
PSMC5	NA	TRUE	TRUE	NA	NA	TRUE	TRUE	4	TRUE	TRUE	TRUE	2	TRUE	TRUE	TRUE	3	NA	NA	NA	NA	Unchanged	Decreased	Reduced	Proteosome
PSMD11	NA	TRUE	TRUE	NA	NA	TRUE	TRUE	4	TRUE	NA	NA	0	TRUE	TRUE	TRUE	3	NA	NA	TRUE	NA	Unchanged	Decreased	Reduced	Proteosome
PSMD13	NA	TRUE	TRUE	NA	NA	TRUE	TRUE	4	TRUE	NA	NA	0	TRUE	TRUE	TRUE	3	NA	NA	NA	NA	Unchanged	Decreased	Reduced
PSMD2	NA	TRUE	TRUE	NA	NA	TRUE	TRUE	4	TRUE	NA	NA	0	TRUE	TRUE	TRUE	3	TRUE	NA	TRUE	NA	Decreased	Decreased	Reduced	Proteosome
PSMD3	NA	TRUE	TRUE	NA	NA	TRUE	TRUE	4	TRUE	NA	NA	0	TRUE	TRUE	TRUE	3	NA	NA	NA	NA	Unchanged	Decreased	Reduced	Proteosome
PTBP1	NA	TRUE	TRUE	NA	TRUE	NA	TRUE	4	NA	NA	NA	0	TRUE	TRUE	TRUE	3	NA	NA	NA	NA	NA	NA	Unchanged	RNA Binding
RPL15	NA	TRUE	TRUE	NA	TRUE	NA	TRUE	4	NA	NA	NA	0	TRUE	TRUE	NA	2	TRUE	NA	TRUE	NA	Unchanged	Decreased	Reduced	Ribosome
RPL19	NA	TRUE	TRUE	NA	TRUE	NA	TRUE	4	NA	NA	NA	0	TRUE	NA	NA	1	NA	NA	NA	NA	Unchanged	Decreased	Reduced	Ribosome
RPL23	NA	TRUE	TRUE	NA	TRUE	NA	TRUE	4	NA	NA	NA	0	TRUE	TRUE	TRUE	3	NA	NA	TRUE	NA	Unchanged	Decreased	Reduced	Ribosome
RPL24	NA	TRUE	TRUE	NA	TRUE	NA	TRUE	4	NA	NA	NA	0	TRUE	TRUE	TRUE	3	NA	NA	NA	NA	Unchanged	Decreased	Reduced	Ribosome
RPL27A	NA	TRUE	TRUE	NA	TRUE	NA	TRUE	4	NA	NA	NA	0	TRUE	TRUE	TRUE	3	NA	NA	NA	NA	Unchanged	Decreased	Reduced	Ribosome
RPL28	NA	TRUE	TRUE	NA	TRUE	NA	TRUE	4	NA	NA	NA	0	TRUE	TRUE	TRUE	3	NA	NA	TRUE	NA	Unchanged	Decreased	Reduced	Ribosome
RPL29	NA	TRUE	TRUE	NA	TRUE	NA	TRUE	4	NA	NA	NA	0	TRUE	TRUE	TRUE	3	NA	NA	NA	NA	Unchanged	Unchanged	Unchanged	Ribosome
RPL3	NA	TRUE	TRUE	NA	TRUE	NA	TRUE	4	NA	NA	NA	0	TRUE	TRUE	TRUE	3	NA	NA	TRUE	NA	Unchanged	Decreased	Reduced	Ribosome
RPL31	NA	TRUE	TRUE	NA	TRUE	NA	TRUE	4	NA	NA	NA	0	TRUE	TRUE	TRUE	3	NA	NA	NA	NA	NA	NA	Increased	Ribosome
RPL35	NA	TRUE	TRUE	NA	TRUE	NA	TRUE	4	NA	NA	NA	0	TRUE	TRUE	TRUE	3	NA	NA	NA	NA	NA	NA	Reduced	Ribosome
RPS11	NA	TRUE	TRUE	NA	TRUE	NA	TRUE	4	NA	NA	NA	0	TRUE	TRUE	TRUE	3	NA	NA	TRUE	NA	Decreased	Decreased	Reduced	Ribosome
RPS14	NA	TRUE	TRUE	NA	TRUE	NA	TRUE	4	NA	TRUE	NA	1	TRUE	TRUE	TRUE	3	TRUE	NA	TRUE	NA	Unchanged	Decreased	Reduced	Ribosome
RPS18	NA	TRUE	TRUE	NA	TRUE	NA	TRUE	4	NA	NA	NA	0	TRUE	TRUE	TRUE	3	TRUE	NA	NA	NA	Unchanged	Unchanged	Reduced	Ribosome
RPS2	NA	TRUE	TRUE	NA	TRUE	NA	TRUE	4	NA	NA	NA	0	TRUE	TRUE	TRUE	3	TRUE	NA	TRUE	NA	Unchanged	Decreased	Reduced	Ribosome
RPS25	NA	TRUE	TRUE	NA	TRUE	NA	TRUE	4	NA	NA	NA	0	TRUE	TRUE	TRUE	3	NA	NA	NA	NA	Unchanged	Unchanged	Unchanged	Ribosome
RPS27A	TRUE	TRUE	NA	NA	TRUE	NA	TRUE	4	NA	NA	NA	0	TRUE	TRUE	TRUE	3	NA	TRUE	NA	NA	NA	NA	Reduced	Ribosome
RPS3	NA	TRUE	NA	NA	TRUE	TRUE	TRUE	4	TRUE	NA	NA	0	TRUE	TRUE	TRUE	3	TRUE	NA	TRUE	NA	Unchanged	Decreased	Reduced	Ribosome
RPS4X	NA	TRUE	TRUE	NA	TRUE	NA	TRUE	4	NA	TRUE	TRUE	2	TRUE	TRUE	TRUE	3	NA	NA	TRUE	NA	Unchanged	Decreased	Reduced	Ribosome
RPS6	NA	TRUE	TRUE	NA	TRUE	NA	TRUE	4	NA	NA	NA	0	TRUE	TRUE	TRUE	3	TRUE	NA	NA	NA	Unchanged	Decreased	Reduced	Ribosome
RPS7	NA	TRUE	TRUE	NA	TRUE	NA	TRUE	4	NA	NA	NA	0	TRUE	TRUE	TRUE	3	TRUE	NA	TRUE	NA	Unchanged	Decreased	Reduced	Ribosome
RPS8	NA	TRUE	TRUE	NA	TRUE	NA	TRUE	4	NA	NA	NA	0	TRUE	TRUE	TRUE	3	TRUE	NA	NA	NA	Unchanged	Decreased	Reduced	Ribosome
RPS9	NA	TRUE	TRUE	NA	TRUE	NA	TRUE	4	NA	NA	TRUE	1	TRUE	TRUE	TRUE	3	NA	NA	NA	NA	Unchanged	Decreased	Reduced	Ribosome
SEPTIN11	NA	TRUE	TRUE	NA	NA	TRUE	TRUE	4	TRUE	NA	NA	0	TRUE	TRUE	TRUE	3	NA	NA	TRUE	NA	Unchanged	Increased	Unchanged
TUBB2B	NA	TRUE	TRUE	NA	TRUE	NA	TRUE	4	NA	NA	NA	0	TRUE	TRUE	TRUE	3	NA	NA	NA	NA	Unchanged	Unchanged	Reduced	Cytoskeleton
UBA1	NA	NA	TRUE	NA	TRUE	TRUE	TRUE	4	TRUE	NA	NA	0	NA	TRUE	TRUE	2	TRUE	NA	NA	NA	Increased	Unchanged	NA
YWHAE	NA	TRUE	TRUE	NA	TRUE	NA	TRUE	4	NA	TRUE	TRUE	2	TRUE	TRUE	TRUE	3	TRUE	NA	TRUE	TRUE	Increased	Increased	Reduced	14-3-3 Proteins
YWHAH	NA	TRUE	TRUE	NA	NA	TRUE	TRUE	4	TRUE	NA	NA	0	TRUE	TRUE	TRUE	3	TRUE	NA	NA	NA	Increased	Unchanged	Reduced	14-3-3 Proteins
YWHAZ	NA	TRUE	TRUE	NA	TRUE	NA	TRUE	4	NA	TRUE	TRUE	2	TRUE	TRUE	TRUE	3	TRUE	NA	TRUE	TRUE	Increased	Increased	Reduced	14-3-3 Proteins
AARS	NA	NA	TRUE	NA	NA	TRUE	TRUE	3	TRUE	NA	NA	0	NA	TRUE	TRUE	2	NA	NA	NA	NA	NA	NA	NA
ACTB	NA	NA	TRUE	NA	TRUE	NA	TRUE	3	NA	NA	NA	0	NA	TRUE	TRUE	2	TRUE	TRUE	NA	NA	Unchanged	Unchanged	NA
ACTBL2	NA	TRUE	NA	NA	TRUE	NA	TRUE	3	NA	NA	NA	0	TRUE	TRUE	TRUE	3	NA	NA	NA	NA	Unchanged	Unchanged	Increased
ACTG1	NA	TRUE	TRUE	NA	NA	NA	TRUE	3	NA	NA	NA	0	TRUE	TRUE	TRUE	3	NA	TRUE	NA	NA	Unchanged	Unchanged	Increased
AK1	NA	NA	TRUE	NA	NA	TRUE	TRUE	3	TRUE	NA	NA	0	NA	TRUE	TRUE	2	TRUE	NA	TRUE	TRUE	Increased	Increased	NA
AP1B1	NA	TRUE	TRUE	NA	NA	NA	TRUE	3	NA	NA	NA	0	TRUE	TRUE	TRUE	3	NA	NA	NA	NA	Unchanged	Decreased	Reduced	Trafficking
AP2A2	NA	NA	TRUE	TRUE	NA	NA	TRUE	3	NA	NA	NA	0	NA	TRUE	TRUE	2	TRUE	NA	NA	NA	Unchanged	Unchanged	NA	Trafficking
AP2M1	NA	TRUE	TRUE	NA	NA	NA	TRUE	3	NA	TRUE	TRUE	2	TRUE	TRUE	TRUE	3	NA	NA	TRUE	NA	Unchanged	Decreased	Reduced	Trafficking
AP3B2	NA	NA	TRUE	NA	NA	TRUE	TRUE	3	TRUE	NA	NA	0	NA	TRUE	TRUE	2	NA	NA	NA	NA	Unchanged	Decreased	NA
APEX1	NA	TRUE	NA	NA	TRUE	NA	TRUE	3	NA	NA	NA	0	TRUE	TRUE	TRUE	3	NA	NA	NA	NA	NA	NA	Increased
APOE	NA	NA	TRUE	TRUE	NA	TRUE	NA	3	TRUE	NA	NA	0	NA	NA	NA	0	TRUE	NA	NA	NA	Unchanged	Increased	NA
APP	TRUE	NA	TRUE	NA	NA	NA	TRUE	3	NA	NA	NA	0	NA	TRUE	TRUE	2	NA	NA	TRUE	NA	Increased	Increased	NA
ATP5A1	NA	NA	TRUE	NA	TRUE	NA	TRUE	3	NA	NA	NA	0	NA	TRUE	TRUE	2	NA	NA	NA	NA	NA	NA	NA
CAMK2B	NA	NA	TRUE	NA	NA	TRUE	TRUE	3	TRUE	TRUE	NA	1	NA	TRUE	TRUE	2	TRUE	NA	TRUE	TRUE	Decreased	Decreased	NA
CAMK2D	NA	NA	TRUE	NA	NA	TRUE	TRUE	3	TRUE	NA	NA	0	NA	NA	TRUE	1	NA	NA	NA	TRUE	Increased	Unchanged	NA
CAPRIN1	NA	TRUE	NA	NA	TRUE	NA	TRUE	3	NA	NA	TRUE	1	TRUE	TRUE	TRUE	3	NA	NA	NA	NA	Increased	Unchanged	Increased	RNA Binding
CAPZA1	NA	TRUE	NA	NA	TRUE	NA	TRUE	3	NA	NA	NA	0	TRUE	TRUE	TRUE	3	NA	NA	NA	NA	Unchanged	Increased	Reduced
CCDC124	NA	TRUE	NA	NA	TRUE	NA	TRUE	3	NA	NA	NA	0	TRUE	TRUE	TRUE	3	NA	NA	NA	NA	NA	NA	Increased	Ribosome
CCT2	NA	TRUE	NA	NA	TRUE	NA	TRUE	3	NA	TRUE	TRUE	2	TRUE	TRUE	TRUE	3	TRUE	NA	NA	NA	Unchanged	Unchanged	Reduced
CCT3	NA	TRUE	NA	NA	TRUE	NA	TRUE	3	NA	TRUE	TRUE	2	TRUE	TRUE	TRUE	3	TRUE	NA	NA	NA	Increased	Unchanged	Reduced
CCT4	NA	TRUE	NA	NA	TRUE	NA	TRUE	3	NA	NA	TRUE	1	TRUE	TRUE	TRUE	3	TRUE	NA	NA	NA	Unchanged	Unchanged	Reduced
CCT6A	NA	TRUE	NA	NA	TRUE	NA	TRUE	3	NA	NA	NA	0	TRUE	TRUE	TRUE	3	TRUE	NA	NA	NA	Unchanged	Decreased	Reduced
CCT7	NA	TRUE	NA	NA	TRUE	NA	TRUE	3	NA	TRUE	NA	1	TRUE	TRUE	TRUE	3	TRUE	NA	NA	NA	Unchanged	Unchanged	Reduced
CCT8	NA	NA	TRUE	NA	TRUE	NA	TRUE	3	NA	TRUE	TRUE	2	NA	TRUE	TRUE	2	TRUE	NA	NA	NA	Unchanged	Unchanged	NA
CDK5	NA	NA	TRUE	NA	NA	TRUE	TRUE	3	TRUE	NA	NA	0	NA	TRUE	TRUE	2	TRUE	NA	NA	NA	Unchanged	Unchanged	NA
CFL1	NA	NA	TRUE	NA	TRUE	NA	TRUE	3	NA	TRUE	TRUE	2	NA	TRUE	TRUE	2	TRUE	TRUE	NA	TRUE	Increased	Unchanged	NA
CIRBP	NA	TRUE	NA	NA	TRUE	NA	TRUE	3	NA	TRUE	TRUE	2	TRUE	TRUE	TRUE	3	NA	NA	NA	NA	Increased	Unchanged	Increased	RNA Binding
CNDP2	NA	NA	TRUE	NA	NA	TRUE	TRUE	3	TRUE	NA	NA	0	NA	TRUE	TRUE	2	TRUE	NA	TRUE	TRUE	Increased	Increased	NA
COPS3	NA	TRUE	TRUE	NA	NA	NA	TRUE	3	NA	TRUE	TRUE	2	TRUE	TRUE	TRUE	3	NA	NA	NA	NA	Unchanged	Unchanged	Unchanged
COPS4	NA	TRUE	TRUE	NA	NA	NA	TRUE	3	NA	NA	NA	0	TRUE	TRUE	TRUE	3	NA	NA	NA	NA	Unchanged	Unchanged	Unchanged
DCTN2	NA	TRUE	NA	NA	TRUE	NA	TRUE	3	NA	NA	NA	0	TRUE	TRUE	TRUE	3	TRUE	NA	NA	NA	Increased	Increased	Reduced
DDB1	NA	TRUE	NA	NA	TRUE	NA	TRUE	3	NA	NA	NA	0	TRUE	TRUE	TRUE	3	TRUE	NA	NA	NA	Unchanged	Decreased	Reduced
DDX1	NA	TRUE	NA	NA	TRUE	NA	TRUE	3	NA	TRUE	TRUE	2	TRUE	TRUE	TRUE	3	TRUE	NA	NA	NA	Unchanged	Decreased	Reduced	RNA Binding
DDX17	NA	TRUE	NA	NA	TRUE	NA	TRUE	3	NA	NA	NA	0	TRUE	TRUE	TRUE	3	TRUE	NA	NA	NA	Unchanged	Unchanged	Reduced	RNA Binding
DDX3X	NA	TRUE	NA	NA	TRUE	NA	TRUE	3	NA	TRUE	NA	1	TRUE	TRUE	TRUE	3	NA	NA	TRUE	NA	Unchanged	Decreased	Reduced	RNA Binding
DDX5	NA	TRUE	NA	NA	TRUE	NA	TRUE	3	NA	NA	NA	0	TRUE	TRUE	TRUE	3	TRUE	NA	NA	NA	Unchanged	Decreased	Reduced	RNA Binding
DHX9	NA	TRUE	NA	NA	TRUE	NA	TRUE	3	NA	NA	NA	0	TRUE	TRUE	TRUE	3	TRUE	NA	TRUE	NA	Decreased	Decreased	Reduced
DNM1	NA	NA	TRUE	NA	NA	TRUE	TRUE	3	TRUE	TRUE	TRUE	2	NA	TRUE	TRUE	2	TRUE	TRUE	NA	NA	Unchanged	Unchanged	NA	Trafficking
DNM2	NA	NA	TRUE	NA	NA	TRUE	TRUE	3	TRUE	NA	NA	0	NA	TRUE	TRUE	2	NA	NA	NA	NA	NA	NA	NA	Trafficking
EDF1	NA	TRUE	NA	NA	TRUE	NA	TRUE	3	NA	NA	NA	0	TRUE	TRUE	TRUE	3	NA	NA	NA	NA	NA	NA	Increased
EEF1A1	NA	TRUE	NA	NA	TRUE	NA	TRUE	3	NA	NA	TRUE	1	TRUE	TRUE	TRUE	3	TRUE	TRUE	NA	NA	Unchanged	Unchanged	Reduced	Ribosome
EEF1B2	NA	TRUE	NA	NA	TRUE	NA	TRUE	3	NA	TRUE	TRUE	2	TRUE	TRUE	TRUE	3	TRUE	NA	NA	TRUE	Increased	Unchanged	Increased	Ribosome
EEF1G	NA	NA	NA	NA	TRUE	TRUE	TRUE	3	TRUE	NA	NA	0	NA	TRUE	TRUE	2	TRUE	NA	NA	NA	Increased	Unchanged	NA
EEF2	NA	TRUE	NA	NA	TRUE	NA	TRUE	3	NA	TRUE	NA	1	TRUE	TRUE	TRUE	3	TRUE	NA	NA	NA	Unchanged	Unchanged	Reduced	Ribosome
EIF2S1	NA	TRUE	NA	NA	TRUE	NA	TRUE	3	NA	NA	NA	0	TRUE	TRUE	TRUE	3	NA	NA	NA	NA	Unchanged	Unchanged	Unchanged
EIF2S2	NA	TRUE	NA	NA	TRUE	NA	TRUE	3	NA	NA	NA	0	TRUE	TRUE	TRUE	3	NA	NA	NA	NA	NA	NA	Increased
EIF2S3	NA	TRUE	NA	NA	TRUE	NA	TRUE	3	NA	NA	NA	0	TRUE	TRUE	TRUE	3	NA	NA	NA	NA	Unchanged	Unchanged	Increased
EIF3E	NA	TRUE	TRUE	NA	NA	NA	TRUE	3	NA	NA	NA	0	TRUE	TRUE	TRUE	3	NA	NA	NA	NA	Unchanged	Unchanged	Reduced
EIF4A2	NA	NA	TRUE	NA	NA	TRUE	TRUE	3	TRUE	NA	NA	0	NA	TRUE	TRUE	2	TRUE	NA	NA	NA	Unchanged	Unchanged	NA	RNA Binding
EIF4G1	NA	TRUE	NA	NA	TRUE	NA	TRUE	3	NA	NA	NA	0	TRUE	TRUE	TRUE	3	NA	NA	NA	NA	Increased	Unchanged	Reduced
EIF4H	NA	NA	TRUE	NA	TRUE	NA	TRUE	3	NA	NA	NA	0	NA	TRUE	TRUE	2	NA	NA	TRUE	TRUE	Increased	Increased	NA
EIF5A	NA	NA	TRUE	NA	TRUE	NA	TRUE	3	NA	NA	NA	0	NA	TRUE	TRUE	2	NA	NA	NA	NA	Unchanged	Unchanged	NA
ENO1	NA	TRUE	NA	NA	TRUE	NA	TRUE	3	NA	NA	NA	0	TRUE	TRUE	TRUE	3	TRUE	TRUE	TRUE	TRUE	Increased	Increased	Increased
EPB41L3	NA	NA	TRUE	NA	NA	TRUE	TRUE	3	TRUE	TRUE	TRUE	2	NA	TRUE	TRUE	2	TRUE	NA	NA	NA	Unchanged	Unchanged	NA
EWSR1	NA	TRUE	NA	NA	TRUE	NA	TRUE	3	NA	NA	NA	0	TRUE	TRUE	TRUE	3	NA	NA	NA	NA	Unchanged	Unchanged	Increased	RNA Binding
FAM98B	NA	TRUE	NA	NA	TRUE	NA	TRUE	3	NA	NA	NA	0	TRUE	TRUE	TRUE	3	NA	NA	NA	NA	Unchanged	Unchanged	Reduced	RNA Binding
FARSB	NA	TRUE	TRUE	NA	NA	NA	TRUE	3	NA	NA	NA	0	TRUE	TRUE	TRUE	3	TRUE	NA	TRUE	NA	Unchanged	Decreased	Unchanged
FASN	NA	TRUE	NA	NA	TRUE	NA	TRUE	3	NA	NA	NA	0	TRUE	TRUE	TRUE	3	TRUE	NA	NA	NA	Unchanged	Unchanged	Reduced
FHL1	NA	NA	TRUE	NA	NA	TRUE	TRUE	3	TRUE	NA	NA	0	NA	TRUE	TRUE	2	NA	NA	NA	NA	Increased	Increased	NA
FKBP3	NA	TRUE	NA	NA	TRUE	NA	TRUE	3	NA	TRUE	TRUE	2	TRUE	TRUE	TRUE	3	NA	NA	NA	NA	Unchanged	Unchanged	Increased
FSCN1	NA	NA	TRUE	TRUE	NA	NA	TRUE	3	NA	TRUE	TRUE	2	NA	TRUE	TRUE	2	TRUE	NA	TRUE	TRUE	Increased	Increased	NA
FUS	NA	TRUE	NA	NA	TRUE	NA	TRUE	3	NA	NA	NA	0	TRUE	TRUE	TRUE	3	TRUE	NA	TRUE	NA	Unchanged	Decreased	Increased	RNA Binding
G3BP1	NA	TRUE	NA	NA	TRUE	NA	TRUE	3	NA	NA	NA	0	TRUE	TRUE	TRUE	3	NA	NA	NA	NA	Unchanged	Unchanged	Increased	RNA Binding
GAPDH	NA	TRUE	NA	NA	TRUE	NA	TRUE	3	NA	NA	NA	0	TRUE	TRUE	TRUE	3	TRUE	TRUE	NA	NA	Unchanged	Unchanged	Increased
GPI	NA	NA	TRUE	NA	NA	TRUE	TRUE	3	TRUE	TRUE	NA	1	NA	TRUE	TRUE	2	TRUE	TRUE	NA	NA	Unchanged	Unchanged	NA
HNRNPA0	NA	TRUE	NA	NA	TRUE	NA	TRUE	3	NA	NA	NA	0	TRUE	TRUE	TRUE	3	NA	NA	NA	NA	Unchanged	Decreased	Unchanged	RNA Binding
HNRNPC	NA	TRUE	NA	NA	TRUE	NA	TRUE	3	NA	NA	NA	0	TRUE	TRUE	TRUE	3	TRUE	NA	NA	NA	Unchanged	Unchanged	Reduced	RNA Binding
HNRNPD	NA	TRUE	NA	NA	TRUE	NA	TRUE	3	NA	NA	NA	0	TRUE	TRUE	TRUE	3	TRUE	NA	TRUE	NA	Unchanged	Decreased	Increased	RNA Binding
HNRNPM	NA	TRUE	NA	NA	TRUE	NA	TRUE	3	NA	NA	NA	0	TRUE	TRUE	TRUE	3	TRUE	NA	TRUE	NA	Decreased	Decreased	Reduced	RNA Binding
HNRNPR	NA	TRUE	NA	NA	TRUE	NA	TRUE	3	NA	NA	NA	0	TRUE	TRUE	TRUE	3	TRUE	NA	TRUE	NA	Unchanged	Decreased	Unchanged	RNA Binding
HNRNPU	NA	TRUE	NA	NA	TRUE	NA	TRUE	3	NA	NA	NA	0	TRUE	TRUE	TRUE	3	TRUE	NA	TRUE	TRUE	Decreased	Decreased	Increased	RNA Binding
HSPA12A	NA	NA	TRUE	NA	NA	TRUE	TRUE	3	TRUE	TRUE	TRUE	2	NA	TRUE	TRUE	2	TRUE	NA	NA	NA	Decreased	Decreased	NA
HSPA8	NA	TRUE	NA	NA	TRUE	NA	TRUE	3	NA	TRUE	TRUE	2	TRUE	TRUE	TRUE	3	TRUE	TRUE	TRUE	TRUE	Increased	Increased	Reduced
HSPB1	NA	TRUE	TRUE	NA	NA	NA	TRUE	3	NA	NA	NA	0	TRUE	TRUE	TRUE	3	TRUE	NA	TRUE	TRUE	Increased	Increased	Increased
HSPD1	NA	NA	TRUE	NA	TRUE	NA	TRUE	3	NA	NA	NA	0	NA	TRUE	TRUE	2	TRUE	NA	NA	NA	Unchanged	Unchanged	NA
HSPH1	NA	NA	TRUE	NA	TRUE	NA	TRUE	3	NA	NA	NA	0	NA	TRUE	TRUE	2	TRUE	NA	NA	NA	Unchanged	Decreased	NA
IDH2	NA	NA	TRUE	NA	NA	TRUE	TRUE	3	TRUE	NA	NA	0	NA	TRUE	TRUE	2	TRUE	NA	TRUE	NA	Increased	Increased	NA
ILF3	NA	TRUE	NA	NA	TRUE	NA	TRUE	3	NA	NA	NA	0	TRUE	TRUE	TRUE	3	TRUE	NA	TRUE	NA	Unchanged	Decreased	Increased	RNA Binding
ITIH2	NA	NA	NA	TRUE	NA	TRUE	TRUE	3	TRUE	NA	NA	0	NA	TRUE	TRUE	2	NA	NA	NA	NA	NA	NA	NA
KIF5B	NA	TRUE	TRUE	NA	NA	NA	TRUE	3	NA	NA	NA	0	TRUE	TRUE	TRUE	3	NA	NA	NA	NA	NA	NA	Unchanged	Cytoskeleton
KIF5C	NA	NA	TRUE	NA	NA	TRUE	TRUE	3	TRUE	TRUE	TRUE	2	NA	TRUE	TRUE	2	NA	NA	NA	NA	Unchanged	Unchanged	NA	Cytoskeleton
LANCL1	NA	NA	TRUE	NA	NA	TRUE	TRUE	3	TRUE	TRUE	TRUE	2	NA	TRUE	TRUE	2	TRUE	NA	NA	NA	Unchanged	Increased	NA
LANCL2	NA	NA	TRUE	NA	NA	TRUE	TRUE	3	TRUE	NA	NA	0	NA	TRUE	TRUE	2	NA	NA	TRUE	NA	Decreased	Decreased	NA
LDHA	NA	TRUE	TRUE	NA	NA	NA	TRUE	3	NA	TRUE	NA	1	TRUE	TRUE	TRUE	3	TRUE	NA	NA	NA	Unchanged	Unchanged	Increased
MAP2	NA	NA	TRUE	NA	NA	TRUE	TRUE	3	TRUE	NA	NA	0	NA	TRUE	TRUE	2	TRUE	NA	TRUE	TRUE	Increased	Increased	NA
MYH10	NA	NA	TRUE	NA	TRUE	NA	TRUE	3	NA	NA	NA	0	NA	TRUE	TRUE	2	TRUE	NA	NA	NA	Unchanged	Unchanged	NA
MYH9	NA	NA	TRUE	NA	TRUE	NA	TRUE	3	NA	NA	NA	0	NA	TRUE	TRUE	2	TRUE	NA	TRUE	NA	Unchanged	Decreased	NA
MYL6	NA	TRUE	NA	NA	TRUE	NA	TRUE	3	NA	NA	NA	0	TRUE	TRUE	TRUE	3	TRUE	NA	NA	NA	Unchanged	Unchanged	Reduced
NAPB	NA	NA	TRUE	NA	NA	TRUE	TRUE	3	TRUE	NA	TRUE	1	NA	TRUE	TRUE	2	TRUE	NA	NA	NA	Unchanged	Unchanged	NA
NMT1	NA	TRUE	TRUE	NA	TRUE	NA	NA	3	NA	NA	NA	0	TRUE	NA	NA	1	NA	NA	NA	NA	Unchanged	Unchanged	Increased
NONO	NA	TRUE	NA	NA	TRUE	NA	TRUE	3	NA	NA	NA	0	TRUE	TRUE	TRUE	3	TRUE	NA	NA	NA	Unchanged	Unchanged	Unchanged	RNA Binding
NPM1	NA	TRUE	NA	NA	TRUE	NA	TRUE	3	NA	NA	NA	0	TRUE	TRUE	TRUE	3	TRUE	NA	NA	NA	Unchanged	Decreased	Reduced
P4HB	NA	NA	TRUE	NA	NA	TRUE	TRUE	3	TRUE	TRUE	NA	1	NA	TRUE	TRUE	2	TRUE	NA	NA	NA	Unchanged	Decreased	NA
PA2G4	NA	TRUE	NA	NA	TRUE	NA	TRUE	3	NA	NA	NA	0	TRUE	TRUE	TRUE	3	TRUE	NA	NA	NA	Increased	Increased	Increased	Ribosome
PABPC1	NA	TRUE	NA	NA	TRUE	NA	TRUE	3	NA	TRUE	TRUE	2	TRUE	TRUE	TRUE	3	TRUE	NA	NA	NA	Unchanged	Unchanged	Unchanged	RNA Binding
PABPC4	NA	TRUE	NA	NA	TRUE	NA	TRUE	3	NA	NA	NA	0	TRUE	NA	TRUE	2	NA	NA	NA	NA	Unchanged	Unchanged	Unchanged
PARP1	NA	TRUE	NA	NA	TRUE	NA	TRUE	3	NA	NA	NA	0	TRUE	TRUE	TRUE	3	TRUE	NA	NA	NA	Unchanged	Unchanged	Increased
PCBP1	NA	TRUE	NA	NA	TRUE	NA	TRUE	3	NA	NA	TRUE	1	TRUE	TRUE	TRUE	3	TRUE	NA	NA	TRUE	Increased	Unchanged	Reduced	RNA Binding
PDAP1	NA	TRUE	NA	NA	TRUE	NA	TRUE	3	NA	NA	NA	0	TRUE	TRUE	TRUE	3	NA	NA	NA	NA	NA	NA	Increased
PDIA3	NA	NA	TRUE	NA	NA	TRUE	TRUE	3	TRUE	NA	NA	0	NA	TRUE	TRUE	2	NA	NA	NA	TRUE	Increased	Unchanged	NA
PEA15	TRUE	NA	TRUE	NA	NA	NA	TRUE	3	NA	NA	NA	0	NA	TRUE	TRUE	2	TRUE	NA	TRUE	TRUE	Increased	Increased	NA
PFKP	NA	NA	TRUE	NA	NA	TRUE	TRUE	3	TRUE	NA	NA	0	NA	TRUE	TRUE	2	TRUE	NA	NA	NA	Unchanged	Unchanged	NA
PGAM1	NA	NA	TRUE	NA	NA	TRUE	TRUE	3	TRUE	TRUE	TRUE	2	NA	TRUE	TRUE	2	TRUE	NA	TRUE	TRUE	Increased	Increased	NA
PIN1	NA	NA	TRUE	NA	NA	TRUE	TRUE	3	TRUE	NA	NA	0	NA	TRUE	TRUE	2	TRUE	NA	NA	TRUE	Increased	Increased	NA
PIP4K2A	NA	NA	TRUE	NA	NA	TRUE	TRUE	3	TRUE	NA	NA	0	NA	TRUE	NA	1	NA	NA	NA	NA	Unchanged	Unchanged	NA
PIP4K2B	NA	NA	TRUE	NA	NA	TRUE	TRUE	3	TRUE	NA	NA	0	NA	TRUE	TRUE	2	NA	NA	NA	NA	Unchanged	Decreased	NA
PPIA	NA	NA	TRUE	NA	TRUE	NA	TRUE	3	NA	NA	NA	0	NA	TRUE	TRUE	2	TRUE	TRUE	TRUE	TRUE	Increased	Increased	NA
PPP2R2A	NA	NA	TRUE	NA	TRUE	NA	TRUE	3	NA	NA	NA	0	NA	TRUE	TRUE	2	NA	NA	NA	NA	Increased	Unchanged	NA
PRDX2	NA	NA	TRUE	NA	TRUE	NA	TRUE	3	NA	NA	NA	0	NA	TRUE	TRUE	2	TRUE	TRUE	NA	NA	Unchanged	Unchanged	NA
PSMC4	NA	NA	TRUE	NA	NA	TRUE	TRUE	3	TRUE	NA	NA	0	NA	TRUE	TRUE	2	NA	NA	NA	NA	Unchanged	Unchanged	NA	Proteosome
PSMD1	NA	TRUE	TRUE	NA	NA	NA	TRUE	3	NA	NA	NA	0	TRUE	TRUE	TRUE	3	NA	NA	TRUE	TRUE	Decreased	Decreased	Reduced	Proteosome
PSMD12	NA	TRUE	TRUE	NA	NA	NA	TRUE	3	NA	NA	NA	0	TRUE	TRUE	TRUE	3	NA	NA	TRUE	NA	Unchanged	Decreased	Reduced	Proteosome
PSMD14	NA	TRUE	TRUE	NA	NA	NA	TRUE	3	NA	NA	NA	0	TRUE	TRUE	TRUE	3	TRUE	NA	NA	NA	Unchanged	Unchanged	Reduced	Proteosome
PSMD4	NA	TRUE	TRUE	NA	NA	NA	TRUE	3	NA	NA	NA	0	TRUE	TRUE	TRUE	3	NA	NA	NA	NA	Unchanged	Unchanged	Reduced	Proteosome
PSMD8	NA	NA	TRUE	NA	NA	TRUE	TRUE	3	TRUE	NA	NA	0	NA	TRUE	TRUE	2	NA	NA	NA	NA	Decreased	Decreased	NA	Proteosome
RAB2A	NA	TRUE	NA	NA	NA	TRUE	TRUE	3	TRUE	NA	NA	0	TRUE	TRUE	TRUE	3	NA	NA	NA	NA	Decreased	Unchanged	Reduced
RAB8B	NA	NA	TRUE	NA	NA	TRUE	TRUE	3	TRUE	NA	TRUE	1	NA	NA	TRUE	1	NA	NA	NA	NA	Unchanged	Unchanged	NA
RAN	NA	NA	TRUE	NA	TRUE	NA	TRUE	3	NA	NA	NA	0	NA	TRUE	TRUE	2	TRUE	NA	NA	NA	Increased	Increased	NA
RBM3	NA	TRUE	TRUE	NA	NA	NA	TRUE	3	NA	NA	NA	0	TRUE	TRUE	TRUE	3	NA	NA	NA	NA	NA	NA	Increased	RNA Binding
RBMX	NA	TRUE	NA	NA	TRUE	NA	TRUE	3	NA	NA	NA	0	TRUE	TRUE	TRUE	3	TRUE	NA	NA	NA	Unchanged	Unchanged	Reduced	RNA Binding
RPL10A	NA	TRUE	NA	NA	TRUE	NA	TRUE	3	NA	NA	NA	0	TRUE	TRUE	NA	2	TRUE	NA	NA	NA	Unchanged	Decreased	Increased	Ribosome
RPL12	NA	TRUE	NA	NA	TRUE	NA	TRUE	3	NA	NA	NA	0	TRUE	TRUE	TRUE	3	TRUE	NA	NA	NA	Unchanged	Decreased	Increased	Ribosome
RPL13	NA	TRUE	NA	NA	TRUE	NA	TRUE	3	NA	NA	NA	0	TRUE	TRUE	TRUE	3	TRUE	NA	NA	NA	Unchanged	Decreased	Unchanged	Ribosome
RPL13A	NA	TRUE	NA	NA	TRUE	NA	TRUE	3	NA	NA	NA	0	TRUE	TRUE	TRUE	3	TRUE	NA	NA	NA	Increased	Unchanged	Reduced	Ribosome
RPL14	NA	TRUE	NA	NA	TRUE	NA	TRUE	3	NA	TRUE	NA	1	TRUE	TRUE	NA	2	NA	NA	NA	NA	Unchanged	Unchanged	Reduced	Ribosome
RPL17	NA	NA	TRUE	NA	TRUE	NA	TRUE	3	NA	NA	NA	0	NA	TRUE	TRUE	2	NA	NA	NA	NA	Unchanged	Unchanged	NA	Ribosome
RPL18A	NA	TRUE	NA	NA	TRUE	NA	TRUE	3	NA	NA	NA	0	TRUE	TRUE	TRUE	3	NA	NA	NA	NA	Unchanged	Unchanged	Reduced	Ribosome
RPL21	NA	NA	TRUE	NA	TRUE	NA	TRUE	3	NA	NA	NA	0	NA	TRUE	TRUE	2	NA	NA	NA	NA	Unchanged	Unchanged	NA	Ribosome
RPL22	NA	TRUE	NA	NA	TRUE	NA	TRUE	3	NA	NA	NA	0	TRUE	TRUE	TRUE	3	TRUE	NA	NA	NA	Unchanged	Unchanged	Increased	Ribosome
RPL23A	NA	TRUE	NA	NA	TRUE	NA	TRUE	3	NA	NA	NA	0	TRUE	TRUE	TRUE	3	NA	NA	NA	NA	Unchanged	Decreased	Unchanged	Ribosome
RPL26	NA	TRUE	NA	NA	TRUE	NA	TRUE	3	NA	NA	TRUE	1	TRUE	TRUE	TRUE	3	NA	NA	NA	NA	NA	NA	Unchanged	Ribosome
RPL27	NA	TRUE	NA	NA	TRUE	NA	TRUE	3	NA	NA	NA	0	TRUE	TRUE	TRUE	3	TRUE	NA	NA	NA	Unchanged	Decreased	Reduced	Ribosome
RPL30	NA	TRUE	NA	NA	TRUE	NA	TRUE	3	NA	TRUE	NA	1	TRUE	TRUE	TRUE	3	NA	NA	NA	NA	Unchanged	Decreased	Increased	Ribosome
RPL32	NA	NA	TRUE	NA	TRUE	NA	TRUE	3	NA	NA	NA	0	NA	TRUE	TRUE	2	NA	NA	NA	NA	Unchanged	Unchanged	NA	Ribosome
RPL34	NA	TRUE	NA	NA	TRUE	NA	TRUE	3	NA	NA	NA	0	TRUE	TRUE	TRUE	3	NA	NA	NA	NA	NA	NA	Reduced	Ribosome
RPL35A	NA	TRUE	NA	NA	TRUE	NA	TRUE	3	NA	NA	NA	0	TRUE	TRUE	TRUE	3	NA	NA	NA	NA	Unchanged	Decreased	Reduced	Ribosome
RPL36	NA	TRUE	NA	NA	TRUE	NA	TRUE	3	NA	NA	NA	0	TRUE	TRUE	NA	2	NA	NA	NA	NA	NA	NA	Reduced	Ribosome
RPL38	NA	TRUE	NA	NA	TRUE	NA	TRUE	3	NA	NA	NA	0	TRUE	TRUE	TRUE	3	NA	NA	NA	NA	Unchanged	Decreased	Reduced	Ribosome
RPL4	NA	TRUE	NA	NA	TRUE	NA	TRUE	3	NA	NA	NA	0	TRUE	TRUE	NA	2	TRUE	NA	TRUE	NA	Unchanged	Decreased	Reduced	Ribosome
RPL5	NA	TRUE	NA	NA	TRUE	NA	TRUE	3	NA	NA	NA	0	TRUE	TRUE	TRUE	3	NA	NA	NA	NA	Unchanged	Unchanged	Reduced	Ribosome
RPL6	NA	TRUE	NA	NA	TRUE	NA	TRUE	3	NA	NA	NA	0	TRUE	NA	NA	1	TRUE	NA	NA	NA	Unchanged	Decreased	Reduced	Ribosome
RPL7	NA	TRUE	NA	NA	TRUE	NA	TRUE	3	NA	NA	NA	0	TRUE	TRUE	NA	2	TRUE	NA	TRUE	NA	Unchanged	Decreased	Reduced	Ribosome
RPL7A	NA	TRUE	NA	NA	TRUE	NA	TRUE	3	NA	NA	NA	0	TRUE	TRUE	TRUE	3	TRUE	NA	NA	NA	Unchanged	Decreased	Unchanged	Ribosome
RPL8	NA	TRUE	NA	NA	TRUE	NA	TRUE	3	NA	NA	NA	0	TRUE	TRUE	TRUE	3	TRUE	NA	TRUE	NA	Unchanged	Decreased	Unchanged	Ribosome
RPLP0	NA	TRUE	NA	NA	TRUE	NA	TRUE	3	NA	NA	NA	0	TRUE	TRUE	TRUE	3	NA	NA	TRUE	NA	Unchanged	Decreased	Unchanged	Ribosome
RPLP2	NA	TRUE	NA	NA	TRUE	NA	TRUE	3	NA	NA	NA	0	TRUE	TRUE	TRUE	3	NA	NA	NA	NA	NA	NA	Increased	Ribosome
RPS10	NA	TRUE	NA	NA	TRUE	NA	TRUE	3	NA	NA	NA	0	TRUE	TRUE	TRUE	3	NA	NA	NA	NA	Unchanged	Unchanged	Reduced	Ribosome
RPS13	NA	TRUE	NA	NA	TRUE	NA	TRUE	3	NA	NA	NA	0	TRUE	TRUE	TRUE	3	NA	NA	NA	NA	Unchanged	Unchanged	Reduced	Ribosome
RPS16	NA	NA	TRUE	NA	TRUE	NA	TRUE	3	NA	NA	NA	0	NA	TRUE	TRUE	2	NA	NA	TRUE	NA	Unchanged	Decreased	NA	Ribosome
RPS17	NA	NA	TRUE	NA	TRUE	NA	TRUE	3	NA	TRUE	TRUE	2	NA	TRUE	TRUE	2	NA	NA	NA	NA	NA	NA	NA	Ribosome
RPS19	NA	TRUE	NA	NA	TRUE	NA	TRUE	3	NA	NA	NA	0	TRUE	TRUE	TRUE	3	TRUE	NA	NA	NA	Unchanged	Unchanged	Reduced	Ribosome
RPS20	NA	TRUE	TRUE	NA	NA	NA	TRUE	3	NA	NA	NA	0	TRUE	TRUE	TRUE	3	TRUE	NA	NA	NA	Unchanged	Decreased	Reduced	Ribosome
RPS23	NA	NA	TRUE	NA	TRUE	NA	TRUE	3	NA	NA	NA	0	NA	TRUE	TRUE	2	NA	NA	TRUE	NA	Decreased	Decreased	NA	Ribosome
RPS24	NA	TRUE	NA	NA	TRUE	NA	TRUE	3	NA	NA	NA	0	TRUE	TRUE	TRUE	3	NA	NA	NA	NA	Unchanged	Unchanged	Reduced	Ribosome
RPS3A	NA	TRUE	NA	NA	TRUE	NA	TRUE	3	NA	TRUE	NA	1	TRUE	TRUE	TRUE	3	TRUE	NA	NA	NA	Unchanged	Decreased	Reduced	Ribosome
RPS5	NA	TRUE	NA	NA	TRUE	NA	TRUE	3	NA	NA	NA	0	TRUE	TRUE	TRUE	3	NA	NA	NA	NA	Unchanged	Decreased	Reduced	Ribosome
RTN1	NA	NA	TRUE	NA	NA	TRUE	TRUE	3	TRUE	TRUE	TRUE	2	NA	TRUE	TRUE	2	NA	NA	NA	NA	Unchanged	Unchanged	NA
RTN4	NA	NA	TRUE	NA	NA	TRUE	TRUE	3	TRUE	TRUE	TRUE	2	NA	TRUE	TRUE	2	TRUE	NA	NA	TRUE	Increased	Unchanged	NA
RUVBL1	NA	TRUE	NA	NA	TRUE	NA	TRUE	3	NA	TRUE	TRUE	2	TRUE	TRUE	TRUE	3	NA	NA	NA	NA	Decreased	Decreased	Reduced
RUVBL2	NA	TRUE	NA	NA	TRUE	NA	TRUE	3	NA	NA	TRUE	1	TRUE	TRUE	TRUE	3	TRUE	NA	TRUE	NA	Decreased	Decreased	Reduced
SCRN1	NA	NA	TRUE	NA	NA	TRUE	TRUE	3	TRUE	NA	NA	0	NA	TRUE	TRUE	2	TRUE	NA	TRUE	TRUE	Increased	Increased	NA
SEC22B	NA	NA	TRUE	NA	NA	TRUE	TRUE	3	TRUE	NA	NA	0	NA	TRUE	TRUE	2	NA	NA	NA	NA	Unchanged	Decreased	NA
SEPTIN6	NA	TRUE	NA	NA	NA	TRUE	TRUE	3	TRUE	TRUE	NA	1	TRUE	TRUE	TRUE	3	NA	NA	NA	NA	Unchanged	Unchanged	Unchanged
SEPTIN7	NA	NA	TRUE	TRUE	NA	NA	TRUE	3	NA	NA	NA	0	NA	TRUE	TRUE	2	NA	TRUE	NA	NA	Unchanged	Unchanged	NA
SERBP1	NA	TRUE	NA	NA	TRUE	NA	TRUE	3	NA	NA	TRUE	1	TRUE	TRUE	TRUE	3	NA	NA	NA	NA	Unchanged	Decreased	Increased	Ribosome
SET	NA	NA	TRUE	NA	TRUE	NA	TRUE	3	NA	NA	NA	0	NA	TRUE	TRUE	2	NA	NA	NA	NA	NA	NA	NA
SFPQ	NA	TRUE	NA	NA	TRUE	NA	TRUE	3	NA	NA	NA	0	TRUE	TRUE	TRUE	3	TRUE	NA	NA	NA	Unchanged	Unchanged	Increased	RNA Binding
SNRPA	NA	TRUE	TRUE	NA	NA	NA	TRUE	3	NA	NA	NA	0	TRUE	TRUE	TRUE	3	NA	NA	NA	NA	NA	NA	Unchanged	RNA Binding
SNRPD2	NA	TRUE	TRUE	NA	NA	NA	TRUE	3	NA	NA	NA	0	TRUE	TRUE	TRUE	3	NA	NA	NA	NA	Unchanged	Unchanged	Reduced	RNA Binding
SNRPD3	NA	NA	TRUE	NA	TRUE	NA	TRUE	3	NA	NA	NA	0	NA	TRUE	TRUE	2	NA	NA	NA	NA	Unchanged	Unchanged	NA	RNA Binding
SPTAN1	NA	TRUE	TRUE	NA	NA	NA	TRUE	3	NA	TRUE	TRUE	2	TRUE	TRUE	TRUE	3	TRUE	NA	NA	NA	Unchanged	Unchanged	Unchanged
SRSF3	NA	TRUE	NA	NA	TRUE	NA	TRUE	3	NA	NA	NA	0	TRUE	TRUE	TRUE	3	NA	NA	NA	NA	Unchanged	Decreased	Increased
SSB	NA	TRUE	NA	NA	TRUE	NA	TRUE	3	NA	NA	NA	0	TRUE	TRUE	TRUE	3	NA	NA	NA	TRUE	Increased	Unchanged	Increased
SSBP1	NA	NA	NA	NA	TRUE	TRUE	TRUE	3	TRUE	NA	NA	0	NA	TRUE	TRUE	2	TRUE	NA	TRUE	NA	Increased	Increased	NA
STRAP	NA	NA	TRUE	NA	TRUE	NA	TRUE	3	NA	NA	NA	0	NA	TRUE	TRUE	2	NA	NA	NA	NA	Unchanged	Unchanged	NA	RNA Binding
STX1B	TRUE	NA	TRUE	NA	NA	NA	TRUE	3	NA	TRUE	NA	1	NA	TRUE	TRUE	2	TRUE	NA	NA	NA	Unchanged	Unchanged	NA
STXBP1	NA	NA	TRUE	NA	NA	TRUE	TRUE	3	TRUE	TRUE	TRUE	2	NA	TRUE	TRUE	2	TRUE	TRUE	NA	NA	Unchanged	Unchanged	NA
SYN1	NA	NA	TRUE	TRUE	NA	NA	TRUE	3	NA	TRUE	NA	1	NA	TRUE	TRUE	2	TRUE	TRUE	NA	TRUE	Increased	Increased	NA
SYNCRIP	NA	TRUE	NA	NA	TRUE	NA	TRUE	3	NA	NA	NA	0	TRUE	TRUE	TRUE	3	NA	NA	NA	NA	Unchanged	Decreased	Increased	RNA Binding
SYNJ1	NA	NA	TRUE	TRUE	NA	NA	TRUE	3	NA	NA	NA	0	NA	TRUE	TRUE	2	TRUE	NA	TRUE	NA	Unchanged	Decreased	NA	Trafficking
TAF15	NA	TRUE	NA	NA	TRUE	NA	TRUE	3	NA	NA	NA	0	TRUE	TRUE	TRUE	3	NA	NA	NA	NA	NA	NA	Increased
TCP1	NA	TRUE	NA	NA	TRUE	NA	TRUE	3	NA	NA	NA	0	TRUE	TRUE	TRUE	3	TRUE	NA	NA	NA	Unchanged	Decreased	Reduced
TLN2	NA	TRUE	TRUE	NA	NA	NA	TRUE	3	NA	NA	NA	0	TRUE	NA	NA	1	NA	NA	NA	NA	Unchanged	Decreased	Reduced
TRIM28	NA	TRUE	NA	NA	TRUE	NA	TRUE	3	NA	NA	NA	0	TRUE	TRUE	TRUE	3	TRUE	NA	TRUE	NA	Decreased	Decreased	Reduced
TUBA1A	NA	NA	TRUE	NA	TRUE	NA	TRUE	3	NA	NA	NA	0	NA	TRUE	TRUE	2	NA	NA	NA	NA	Unchanged	Unchanged	NA	Cytoskeleton
TUBA1B	NA	NA	TRUE	NA	TRUE	NA	TRUE	3	NA	NA	NA	0	NA	TRUE	TRUE	2	NA	NA	NA	NA	NA	NA	NA	Cytoskeleton
TUBA4A	NA	TRUE	TRUE	NA	NA	NA	TRUE	3	NA	NA	NA	0	TRUE	TRUE	TRUE	3	TRUE	TRUE	NA	NA	Unchanged	Unchanged	Reduced	Cytoskeleton
TUBB	NA	NA	TRUE	NA	TRUE	NA	TRUE	3	NA	NA	NA	0	NA	TRUE	TRUE	2	TRUE	NA	NA	NA	Unchanged	Unchanged	NA	Cytoskeleton
TUBB3	NA	TRUE	TRUE	NA	NA	NA	TRUE	3	NA	NA	NA	0	TRUE	TRUE	TRUE	3	TRUE	TRUE	NA	NA	Increased	Unchanged	Reduced
TUBB4A	NA	TRUE	TRUE	NA	NA	NA	TRUE	3	NA	TRUE	TRUE	2	TRUE	TRUE	TRUE	3	TRUE	NA	NA	NA	Decreased	Unchanged	Reduced	Cytoskeleton
TUBB4B	NA	NA	TRUE	NA	TRUE	NA	TRUE	3	NA	TRUE	TRUE	2	NA	TRUE	TRUE	2	TRUE	NA	NA	NA	Unchanged	Unchanged	NA	Cytoskeleton
TUFM	NA	NA	NA	NA	TRUE	TRUE	TRUE	3	TRUE	NA	NA	0	NA	TRUE	TRUE	2	TRUE	NA	NA	NA	Unchanged	Unchanged	NA
UBAP2L	NA	TRUE	NA	NA	TRUE	NA	TRUE	3	NA	NA	NA	0	TRUE	TRUE	TRUE	3	NA	NA	NA	NA	Increased	Unchanged	Reduced
USP5	NA	NA	TRUE	NA	NA	TRUE	TRUE	3	TRUE	TRUE	NA	1	NA	TRUE	TRUE	2	TRUE	NA	NA	NA	Unchanged	Unchanged	NA
VAMP2	NA	NA	TRUE	NA	NA	TRUE	TRUE	3	TRUE	NA	NA	0	NA	TRUE	TRUE	2	TRUE	NA	NA	NA	Unchanged	Increased	NA
VIM	TRUE	NA	NA	NA	TRUE	NA	TRUE	3	NA	TRUE	TRUE	2	NA	TRUE	TRUE	2	TRUE	TRUE	TRUE	TRUE	Increased	Increased	NA
WDR1	NA	NA	TRUE	NA	NA	TRUE	TRUE	3	TRUE	NA	NA	0	NA	TRUE	TRUE	2	TRUE	NA	NA	NA	Unchanged	Unchanged	NA
XRCC5	NA	TRUE	NA	NA	TRUE	NA	TRUE	3	NA	NA	NA	0	TRUE	TRUE	TRUE	3	TRUE	NA	NA	NA	Unchanged	Unchanged	Reduced
XRCC6	NA	TRUE	NA	NA	TRUE	NA	TRUE	3	NA	NA	NA	0	TRUE	TRUE	TRUE	3	TRUE	NA	NA	NA	Unchanged	Unchanged	Increased
YBX1	NA	TRUE	NA	NA	TRUE	NA	TRUE	3	NA	TRUE	TRUE	2	TRUE	TRUE	TRUE	3	NA	NA	NA	NA	NA	NA	Increased	RNA Binding
1433F	TRUE	NA	NA	TRUE	NA	NA	NA	2	NA	NA	NA	0	NA	NA	NA	0	NA	NA	NA	NA	NA	NA	NA
ABCF1	NA	TRUE	NA	NA	TRUE	NA	NA	2	NA	NA	NA	0	TRUE	NA	NA	1	NA	NA	NA	NA	Unchanged	Unchanged	Reduced
ACACA	NA	NA	NA	TRUE	NA	NA	TRUE	2	NA	NA	NA	0	NA	TRUE	TRUE	2	NA	NA	NA	NA	NA	NA	NA
ACOT7	NA	NA	TRUE	NA	NA	NA	TRUE	2	NA	NA	NA	0	NA	TRUE	TRUE	2	TRUE	NA	NA	NA	Unchanged	Unchanged	NA
ACTC1	NA	TRUE	NA	NA	NA	NA	TRUE	2	NA	TRUE	TRUE	2	TRUE	TRUE	TRUE	3	NA	NA	NA	NA	Unchanged	Unchanged	Increased
ACTR1A	NA	NA	NA	NA	TRUE	NA	TRUE	2	NA	TRUE	NA	1	NA	TRUE	TRUE	2	NA	NA	NA	NA	Unchanged	Unchanged	NA
ADD1	NA	NA	TRUE	NA	NA	NA	TRUE	2	NA	TRUE	TRUE	2	NA	TRUE	TRUE	2	TRUE	NA	NA	NA	Unchanged	Unchanged	NA
ADD3	NA	NA	TRUE	NA	NA	NA	TRUE	2	NA	NA	NA	0	NA	TRUE	TRUE	2	NA	NA	NA	NA	Unchanged	Increased	NA
AHNAK	NA	NA	TRUE	NA	NA	NA	TRUE	2	NA	NA	NA	0	TRUE	NA	NA	1	NA	NA	NA	NA	NA	NA	Reduced
AHSG	NA	NA	NA	NA	NA	TRUE	TRUE	2	TRUE	NA	NA	0	NA	TRUE	TRUE	2	NA	NA	NA	NA	NA	NA	NA
ALDH2	NA	NA	NA	NA	NA	TRUE	TRUE	2	TRUE	NA	NA	0	NA	TRUE	TRUE	2	TRUE	NA	NA	NA	Unchanged	Unchanged	NA
ALDOA	NA	TRUE	NA	NA	NA	NA	TRUE	2	NA	TRUE	TRUE	2	TRUE	TRUE	TRUE	3	TRUE	TRUE	NA	NA	Unchanged	Unchanged	Unchanged
ALYREF	NA	NA	NA	NA	TRUE	NA	TRUE	2	NA	NA	NA	0	NA	TRUE	TRUE	2	NA	NA	NA	NA	NA	NA	NA
AMPH	NA	NA	TRUE	NA	NA	NA	TRUE	2	NA	NA	NA	0	NA	TRUE	TRUE	2	TRUE	NA	NA	NA	Unchanged	Unchanged	NA
ANK2	NA	NA	TRUE	NA	NA	NA	TRUE	2	NA	TRUE	TRUE	2	NA	TRUE	TRUE	2	TRUE	NA	NA	NA	Unchanged	Unchanged	NA
ANP32A	NA	NA	NA	NA	TRUE	NA	TRUE	2	NA	NA	NA	0	NA	TRUE	TRUE	2	NA	NA	NA	NA	Unchanged	Unchanged	NA
AP1M1	NA	NA	TRUE	NA	NA	NA	TRUE	2	NA	NA	NA	0	NA	TRUE	TRUE	2	NA	NA	NA	NA	Unchanged	Unchanged	NA
AP2A1	NA	NA	TRUE	NA	NA	NA	TRUE	2	NA	NA	NA	0	NA	TRUE	TRUE	2	TRUE	NA	NA	NA	Unchanged	Unchanged	NA
AP2B1	NA	NA	TRUE	NA	NA	NA	TRUE	2	NA	NA	NA	0	NA	TRUE	TRUE	2	TRUE	NA	NA	NA	Unchanged	Unchanged	NA
AP2S1	NA	NA	TRUE	NA	NA	NA	TRUE	2	NA	NA	NA	0	NA	TRUE	TRUE	2	TRUE	NA	NA	NA	Unchanged	Unchanged	NA
AP3D1	NA	NA	TRUE	NA	NA	NA	TRUE	2	NA	NA	NA	0	NA	TRUE	TRUE	2	NA	NA	NA	NA	Unchanged	Decreased	NA
AP3S1	NA	NA	TRUE	NA	NA	NA	TRUE	2	NA	NA	NA	0	NA	TRUE	TRUE	2	NA	NA	NA	NA	Decreased	Decreased	NA
API5	NA	TRUE	NA	NA	NA	NA	TRUE	2	NA	NA	NA	0	TRUE	TRUE	TRUE	3	NA	NA	NA	NA	Unchanged	Unchanged	Reduced
ARF4	NA	NA	TRUE	NA	NA	NA	TRUE	2	NA	NA	TRUE	1	NA	TRUE	TRUE	2	NA	NA	NA	NA	Unchanged	Unchanged	NA
ARHGDIA	NA	NA	TRUE	NA	NA	NA	TRUE	2	NA	NA	NA	0	NA	TRUE	TRUE	2	TRUE	NA	TRUE	TRUE	Increased	Increased	NA
ARL3	NA	NA	TRUE	NA	NA	NA	TRUE	2	NA	NA	NA	0	NA	TRUE	TRUE	2	NA	NA	NA	NA	Increased	Unchanged	NA
ARMC8	NA	NA	TRUE	NA	NA	TRUE	NA	2	TRUE	NA	NA	0	NA	NA	NA	0	NA	NA	NA	NA	Unchanged	Unchanged	NA
ARPC2	NA	NA	NA	NA	NA	TRUE	TRUE	2	TRUE	NA	NA	0	NA	TRUE	TRUE	2	NA	NA	NA	NA	Decreased	Unchanged	NA
ARPC4	NA	NA	NA	NA	NA	TRUE	TRUE	2	TRUE	NA	NA	0	NA	TRUE	TRUE	2	NA	NA	NA	NA	NA	NA	NA
ATIC	NA	NA	TRUE	NA	NA	NA	TRUE	2	NA	NA	NA	0	NA	TRUE	TRUE	2	NA	NA	NA	NA	Unchanged	Unchanged	NA
ATL1	NA	NA	TRUE	NA	NA	NA	TRUE	2	NA	TRUE	TRUE	2	NA	TRUE	TRUE	2	NA	NA	NA	NA	Unchanged	Decreased	NA
ATP1A1	NA	NA	TRUE	NA	NA	NA	TRUE	2	NA	NA	NA	0	NA	TRUE	TRUE	2	TRUE	TRUE	NA	NA	Decreased	Decreased	NA
ATP1A2	NA	NA	TRUE	NA	NA	NA	TRUE	2	NA	NA	NA	0	NA	TRUE	TRUE	2	TRUE	NA	NA	NA	Unchanged	Unchanged	NA
ATP2B1	NA	NA	TRUE	NA	NA	NA	TRUE	2	NA	TRUE	NA	1	NA	TRUE	TRUE	2	TRUE	NA	NA	NA	Unchanged	Decreased	NA
ATP5C1	NA	NA	TRUE	NA	NA	NA	TRUE	2	NA	NA	NA	0	NA	TRUE	TRUE	2	NA	NA	NA	NA	NA	NA	NA
ATP5F1	NA	NA	TRUE	NA	NA	NA	TRUE	2	NA	NA	NA	0	NA	TRUE	TRUE	2	NA	NA	NA	NA	NA	NA	NA
ATP5I	NA	NA	TRUE	NA	NA	NA	TRUE	2	NA	NA	NA	0	NA	TRUE	TRUE	2	NA	NA	NA	NA	NA	NA	NA
ATP5J2	NA	NA	TRUE	NA	NA	NA	TRUE	2	NA	NA	NA	0	NA	TRUE	TRUE	2	NA	NA	NA	NA	NA	NA	NA
ATP5O	NA	NA	TRUE	NA	NA	NA	TRUE	2	NA	NA	NA	0	NA	TRUE	TRUE	2	NA	NA	NA	NA	NA	NA	NA
ATP6V0D1	NA	NA	NA	NA	NA	TRUE	TRUE	2	TRUE	NA	TRUE	1	NA	TRUE	TRUE	2	TRUE	NA	NA	NA	Unchanged	Unchanged	NA
ATP6V1A	NA	NA	TRUE	NA	NA	NA	TRUE	2	NA	NA	TRUE	1	NA	TRUE	TRUE	2	TRUE	TRUE	NA	NA	Unchanged	Unchanged	NA
ATP6V1B2	NA	NA	NA	NA	NA	TRUE	TRUE	2	TRUE	TRUE	TRUE	2	NA	TRUE	TRUE	2	TRUE	NA	TRUE	NA	Increased	Increased	NA
ATP6V1D	NA	NA	TRUE	NA	NA	NA	TRUE	2	NA	NA	NA	0	NA	TRUE	TRUE	2	NA	NA	NA	NA	Unchanged	Unchanged	NA
ATP6V1H	NA	NA	NA	NA	NA	TRUE	TRUE	2	TRUE	TRUE	NA	1	NA	TRUE	TRUE	2	TRUE	NA	NA	NA	Unchanged	Unchanged	NA
ATP8A1	NA	NA	TRUE	NA	NA	NA	TRUE	2	NA	NA	NA	0	NA	TRUE	TRUE	2	NA	NA	NA	NA	Unchanged	Decreased	NA
BIN1	NA	NA	TRUE	NA	NA	NA	TRUE	2	NA	NA	NA	0	NA	TRUE	TRUE	2	NA	TRUE	NA	NA	Unchanged	Unchanged	NA
BRK1	NA	NA	TRUE	NA	NA	NA	TRUE	2	NA	NA	NA	0	NA	TRUE	TRUE	2	NA	NA	NA	NA	Unchanged	Unchanged	NA
BUB3	NA	TRUE	NA	NA	NA	NA	TRUE	2	NA	NA	NA	0	TRUE	TRUE	TRUE	3	NA	NA	NA	NA	NA	NA	Unchanged
C19orf53	NA	TRUE	NA	NA	NA	NA	TRUE	2	NA	NA	NA	0	TRUE	TRUE	TRUE	3	NA	NA	NA	NA	NA	NA	Increased
C1QBP	NA	NA	NA	NA	NA	TRUE	TRUE	2	TRUE	NA	NA	0	NA	TRUE	TRUE	2	NA	NA	NA	NA	Unchanged	Unchanged	NA
C4B	NA	NA	TRUE	NA	NA	NA	TRUE	2	NA	NA	NA	0	NA	NA	TRUE	1	NA	NA	NA	NA	NA	NA	NA
CACYBP	NA	TRUE	TRUE	NA	NA	NA	NA	2	NA	TRUE	NA	1	TRUE	NA	NA	1	NA	NA	NA	NA	Increased	Increased	Increased
CADPS	NA	NA	TRUE	NA	NA	NA	TRUE	2	NA	NA	NA	0	NA	TRUE	NA	1	NA	NA	TRUE	TRUE	Decreased	Decreased	NA
CALM3	NA	TRUE	NA	NA	NA	NA	TRUE	2	NA	NA	NA	0	NA	TRUE	TRUE	2	NA	NA	NA	NA	NA	NA	Increased
CALR	NA	NA	NA	NA	NA	TRUE	TRUE	2	TRUE	NA	NA	0	NA	TRUE	TRUE	2	NA	NA	NA	TRUE	Increased	Increased	NA
CAMK2A	NA	NA	TRUE	NA	NA	TRUE	NA	2	TRUE	NA	NA	0	NA	NA	NA	0	TRUE	TRUE	TRUE	NA	Decreased	Decreased	NA
CAMKV	NA	NA	TRUE	NA	NA	NA	TRUE	2	NA	NA	NA	0	NA	TRUE	TRUE	2	NA	NA	NA	NA	Unchanged	Unchanged	NA
CANX	NA	NA	TRUE	NA	NA	NA	TRUE	2	NA	NA	NA	0	NA	TRUE	TRUE	2	TRUE	NA	NA	NA	Unchanged	Unchanged	NA
CAP1	NA	NA	TRUE	NA	NA	NA	TRUE	2	NA	TRUE	TRUE	2	NA	TRUE	TRUE	2	TRUE	NA	NA	NA	Unchanged	Unchanged	NA
CAP2	NA	NA	TRUE	NA	NA	NA	TRUE	2	NA	TRUE	NA	1	NA	TRUE	TRUE	2	TRUE	NA	NA	NA	Unchanged	Unchanged	NA
CAPZA2	NA	TRUE	NA	NA	NA	NA	TRUE	2	NA	NA	NA	0	TRUE	TRUE	TRUE	3	NA	NA	NA	NA	Decreased	Unchanged	Reduced
CAPZB	NA	TRUE	NA	NA	NA	NA	TRUE	2	NA	NA	NA	0	TRUE	TRUE	TRUE	3	TRUE	NA	NA	NA	Unchanged	Decreased	Reduced
CBR1	NA	NA	TRUE	NA	NA	TRUE	NA	2	TRUE	NA	NA	0	NA	NA	NA	0	TRUE	NA	TRUE	TRUE	Increased	Increased	NA
CCDC6	NA	NA	TRUE	NA	NA	NA	TRUE	2	NA	NA	NA	0	NA	TRUE	TRUE	2	NA	NA	NA	NA	Increased	Unchanged	NA
CCT5	NA	TRUE	NA	NA	NA	NA	TRUE	2	NA	NA	NA	0	TRUE	TRUE	TRUE	3	TRUE	NA	NA	NA	Decreased	Unchanged	Reduced
CEND1	NA	NA	NA	NA	NA	TRUE	TRUE	2	TRUE	NA	NA	0	NA	TRUE	TRUE	2	TRUE	NA	NA	NA	Unchanged	Unchanged	NA
CEP170	NA	TRUE	NA	NA	NA	NA	TRUE	2	NA	NA	TRUE	1	TRUE	TRUE	TRUE	3	NA	NA	NA	NA	Unchanged	Unchanged	Reduced
CHMP1A	NA	NA	TRUE	NA	NA	NA	TRUE	2	NA	NA	NA	0	NA	TRUE	TRUE	2	NA	NA	TRUE	TRUE	Increased	Increased	NA
CKB	NA	NA	TRUE	NA	NA	NA	TRUE	2	NA	TRUE	TRUE	2	NA	TRUE	TRUE	2	TRUE	TRUE	NA	TRUE	Increased	Increased	NA
CKMT1A	NA	NA	NA	NA	NA	TRUE	TRUE	2	TRUE	NA	NA	0	NA	TRUE	TRUE	2	TRUE	NA	NA	NA	Unchanged	Unchanged	NA
CLASP2	NA	NA	TRUE	NA	NA	NA	TRUE	2	NA	TRUE	TRUE	2	NA	TRUE	TRUE	2	NA	NA	NA	NA	Unchanged	Unchanged	NA
CLIP2	NA	NA	TRUE	NA	NA	NA	TRUE	2	NA	NA	NA	0	NA	TRUE	TRUE	2	NA	NA	NA	NA	Unchanged	Increased	NA
CLNS1A	NA	NA	NA	NA	TRUE	NA	TRUE	2	NA	NA	NA	0	NA	NA	NA	0	NA	NA	NA	NA	NA	NA	NA
CLTA	NA	TRUE	TRUE	NA	NA	NA	NA	2	NA	NA	NA	0	TRUE	NA	NA	1	TRUE	NA	NA	NA	Unchanged	Unchanged	Reduced
CLTC	NA	TRUE	NA	NA	NA	NA	TRUE	2	NA	TRUE	TRUE	2	TRUE	TRUE	TRUE	3	TRUE	TRUE	NA	NA	Unchanged	Decreased	Unchanged
CNP	NA	NA	TRUE	NA	NA	NA	TRUE	2	NA	NA	NA	0	NA	TRUE	TRUE	2	TRUE	TRUE	NA	NA	Unchanged	Unchanged	NA
CNRIP1	NA	NA	TRUE	NA	NA	NA	TRUE	2	NA	NA	TRUE	1	NA	TRUE	TRUE	2	TRUE	NA	NA	TRUE	Increased	Increased	NA
COPA	NA	TRUE	NA	NA	NA	NA	TRUE	2	NA	NA	NA	0	TRUE	TRUE	TRUE	3	NA	NA	NA	NA	Unchanged	Unchanged	Reduced
COPS2	NA	NA	TRUE	NA	NA	NA	TRUE	2	NA	NA	NA	0	NA	TRUE	TRUE	2	NA	NA	NA	NA	Unchanged	Unchanged	NA
CORO1A	NA	NA	TRUE	NA	NA	NA	TRUE	2	NA	NA	NA	0	NA	TRUE	TRUE	2	TRUE	NA	TRUE	NA	Unchanged	Decreased	NA
COX5A	NA	NA	TRUE	NA	NA	NA	TRUE	2	NA	NA	NA	0	NA	TRUE	TRUE	2	TRUE	NA	NA	NA	Unchanged	Increased	NA
COX5B	NA	NA	NA	NA	NA	TRUE	TRUE	2	TRUE	NA	NA	0	NA	TRUE	TRUE	2	TRUE	NA	NA	NA	Unchanged	Unchanged	NA
CRIP2	NA	NA	TRUE	NA	NA	NA	TRUE	2	NA	TRUE	TRUE	2	NA	TRUE	TRUE	2	NA	NA	NA	NA	Unchanged	Unchanged	NA
CRMP1	NA	NA	TRUE	NA	NA	NA	TRUE	2	NA	NA	NA	0	NA	TRUE	TRUE	2	TRUE	NA	NA	NA	Unchanged	Increased	NA
CRYAB	TRUE	NA	TRUE	NA	NA	NA	NA	2	NA	NA	NA	0	NA	NA	NA	0	NA	NA	TRUE	TRUE	Increased	Increased	NA
CRYM	NA	NA	TRUE	NA	NA	NA	TRUE	2	NA	NA	NA	0	NA	TRUE	TRUE	2	TRUE	NA	NA	NA	Unchanged	Unchanged	NA
CSDE1	NA	NA	TRUE	NA	NA	NA	TRUE	2	NA	NA	NA	0	NA	TRUE	TRUE	2	NA	NA	TRUE	NA	Unchanged	Decreased	NA
CSNK1A1	NA	NA	TRUE	NA	NA	NA	TRUE	2	NA	NA	NA	0	NA	TRUE	TRUE	2	NA	NA	TRUE	TRUE	Increased	Increased	NA
CSNK2B	NA	NA	TRUE	NA	NA	NA	TRUE	2	NA	NA	NA	0	NA	TRUE	TRUE	2	NA	NA	NA	NA	Unchanged	Unchanged	NA
CSRP1	NA	NA	TRUE	NA	NA	NA	TRUE	2	NA	NA	NA	0	NA	TRUE	TRUE	2	NA	NA	NA	NA	Unchanged	Unchanged	NA
CSTB	NA	NA	TRUE	NA	NA	NA	TRUE	2	NA	NA	NA	0	NA	TRUE	TRUE	2	NA	NA	NA	NA	Increased	Increased	NA
DCLK1	NA	NA	TRUE	NA	NA	NA	TRUE	2	NA	TRUE	TRUE	2	NA	TRUE	TRUE	2	TRUE	NA	NA	NA	Unchanged	Unchanged	NA
DCTN1	NA	TRUE	TRUE	NA	NA	NA	NA	2	NA	NA	NA	0	TRUE	NA	NA	1	NA	NA	NA	NA	Unchanged	Unchanged	Reduced
DDX6	NA	TRUE	NA	NA	NA	NA	TRUE	2	NA	NA	NA	0	TRUE	TRUE	TRUE	3	NA	NA	NA	NA	Increased	Unchanged	Reduced
DNAJA1	NA	TRUE	NA	NA	NA	NA	TRUE	2	NA	TRUE	TRUE	2	TRUE	TRUE	TRUE	3	NA	NA	NA	NA	Unchanged	Unchanged	Reduced
DNAJB2	NA	NA	TRUE	NA	NA	NA	TRUE	2	NA	NA	NA	0	NA	TRUE	TRUE	2	NA	NA	NA	NA	Unchanged	Unchanged	NA
DNAJC6	NA	NA	TRUE	NA	NA	NA	TRUE	2	NA	NA	NA	0	NA	TRUE	TRUE	2	NA	NA	NA	NA	Increased	Increased	NA
DNAJC8	NA	NA	NA	NA	TRUE	NA	TRUE	2	NA	NA	NA	0	NA	TRUE	TRUE	2	NA	NA	NA	NA	NA	NA	NA
DNM1L	NA	NA	TRUE	NA	NA	NA	TRUE	2	NA	NA	NA	0	NA	TRUE	TRUE	2	TRUE	NA	NA	NA	Unchanged	Unchanged	NA
DNM3	NA	NA	TRUE	NA	NA	NA	TRUE	2	NA	NA	NA	0	NA	TRUE	TRUE	2	NA	NA	NA	NA	Unchanged	Unchanged	NA
DPYSL2	NA	NA	TRUE	NA	NA	NA	TRUE	2	NA	TRUE	TRUE	2	NA	TRUE	TRUE	2	TRUE	TRUE	NA	NA	Increased	Increased	NA
DRG1	NA	NA	NA	NA	TRUE	NA	TRUE	2	NA	NA	NA	0	NA	TRUE	TRUE	2	NA	NA	NA	NA	Unchanged	Unchanged	NA
DSTN	NA	NA	TRUE	NA	NA	NA	TRUE	2	NA	TRUE	NA	1	NA	TRUE	TRUE	2	TRUE	NA	NA	NA	Unchanged	Unchanged	NA
DYNC1H1	NA	NA	TRUE	NA	NA	NA	TRUE	2	NA	TRUE	TRUE	2	NA	TRUE	TRUE	2	TRUE	NA	NA	NA	Unchanged	Decreased	NA
DYNC1I2	NA	TRUE	NA	NA	NA	NA	TRUE	2	NA	NA	NA	0	TRUE	TRUE	TRUE	3	NA	NA	NA	NA	NA	NA	Increased
DYNLL1	NA	TRUE	NA	NA	NA	NA	TRUE	2	NA	NA	NA	0	TRUE	TRUE	TRUE	3	NA	NA	NA	NA	Increased	Unchanged	Unchanged
DYNLL2	NA	NA	TRUE	NA	NA	NA	TRUE	2	NA	NA	NA	0	NA	TRUE	TRUE	2	NA	NA	NA	NA	Unchanged	Unchanged	NA
EFTUD2	NA	TRUE	NA	NA	TRUE	NA	NA	2	NA	NA	NA	0	TRUE	NA	NA	1	NA	NA	NA	NA	Unchanged	Decreased	Reduced
EIF2A	NA	TRUE	NA	NA	TRUE	NA	NA	2	NA	NA	NA	0	TRUE	NA	NA	1	NA	NA	NA	NA	NA	NA	Increased
EIF2B5	NA	NA	TRUE	NA	NA	NA	TRUE	2	NA	NA	NA	0	NA	NA	TRUE	1	NA	NA	NA	NA	NA	NA	NA
EIF3A	NA	TRUE	NA	NA	NA	NA	TRUE	2	NA	TRUE	NA	1	TRUE	TRUE	TRUE	3	NA	NA	NA	NA	Decreased	Decreased	Reduced
EIF3C	NA	NA	TRUE	NA	NA	NA	TRUE	2	NA	NA	NA	0	NA	TRUE	TRUE	2	NA	NA	NA	NA	NA	NA	NA
EIF3D	NA	NA	TRUE	NA	NA	NA	TRUE	2	NA	NA	NA	0	NA	TRUE	TRUE	2	NA	NA	NA	NA	NA	NA	NA
EIF3G	NA	TRUE	NA	NA	NA	NA	TRUE	2	NA	NA	NA	0	TRUE	TRUE	TRUE	3	NA	NA	NA	NA	Unchanged	Unchanged	Reduced
EIF3J	NA	TRUE	NA	NA	NA	NA	TRUE	2	NA	NA	NA	0	TRUE	TRUE	TRUE	3	NA	NA	NA	NA	NA	NA	Reduced
EIF3L	NA	TRUE	NA	NA	NA	NA	TRUE	2	NA	NA	NA	0	TRUE	TRUE	TRUE	3	NA	NA	NA	NA	Increased	Unchanged	Reduced
EIF3M	NA	NA	TRUE	NA	NA	NA	TRUE	2	NA	NA	NA	0	NA	TRUE	TRUE	2	NA	NA	NA	NA	Unchanged	Unchanged	NA
EIF5	NA	NA	TRUE	NA	NA	NA	TRUE	2	NA	NA	NA	0	NA	TRUE	TRUE	2	NA	NA	NA	NA	Unchanged	Unchanged	NA
ENAH	NA	TRUE	NA	NA	NA	NA	TRUE	2	NA	NA	TRUE	1	TRUE	TRUE	TRUE	3	NA	NA	NA	NA	NA	NA	Unchanged
ENO2	NA	NA	TRUE	NA	NA	NA	TRUE	2	NA	TRUE	TRUE	2	NA	TRUE	TRUE	2	TRUE	NA	TRUE	TRUE	Increased	Increased	NA
EPB41L1	NA	NA	TRUE	NA	NA	NA	TRUE	2	NA	TRUE	TRUE	2	NA	TRUE	TRUE	2	NA	NA	NA	NA	Unchanged	Unchanged	NA
ERC1	NA	NA	TRUE	NA	NA	NA	TRUE	2	NA	TRUE	TRUE	2	NA	TRUE	TRUE	2	NA	NA	NA	NA	NA	NA	NA
ERH	NA	TRUE	NA	NA	NA	NA	TRUE	2	NA	NA	TRUE	1	TRUE	TRUE	TRUE	3	NA	NA	NA	NA	NA	NA	Reduced
FAU	NA	TRUE	NA	NA	NA	NA	TRUE	2	NA	NA	NA	0	TRUE	TRUE	TRUE	3	NA	NA	NA	NA	NA	NA	Reduced
FBXO2	NA	NA	TRUE	NA	NA	NA	TRUE	2	NA	TRUE	TRUE	2	NA	TRUE	TRUE	2	NA	NA	NA	NA	Unchanged	Increased	NA
FEN1	NA	TRUE	NA	NA	TRUE	NA	NA	2	NA	NA	NA	0	TRUE	NA	NA	1	NA	NA	NA	NA	NA	NA	Increased
FKBP1A	NA	NA	TRUE	NA	NA	NA	TRUE	2	NA	NA	NA	0	NA	TRUE	TRUE	2	NA	NA	NA	NA	Unchanged	Increased	NA
FKBP4	NA	NA	TRUE	NA	NA	NA	TRUE	2	NA	TRUE	NA	1	NA	TRUE	TRUE	2	NA	NA	NA	NA	Unchanged	Unchanged	NA
FLOT1	NA	NA	TRUE	NA	NA	NA	TRUE	2	NA	NA	NA	0	NA	NA	NA	0	TRUE	NA	NA	NA	Unchanged	Unchanged	NA
FSD1	NA	NA	TRUE	NA	NA	NA	TRUE	2	NA	TRUE	NA	1	NA	TRUE	TRUE	2	NA	NA	NA	NA	Unchanged	Unchanged	NA
G3BP2	NA	NA	NA	NA	TRUE	NA	TRUE	2	NA	TRUE	TRUE	2	NA	TRUE	TRUE	2	NA	NA	NA	TRUE	Increased	Increased	NA
GARS	NA	NA	NA	NA	TRUE	NA	TRUE	2	NA	NA	NA	0	NA	TRUE	TRUE	2	NA	NA	NA	NA	NA	NA	NA
GAS7	NA	NA	TRUE	NA	NA	TRUE	NA	2	TRUE	NA	NA	0	NA	NA	NA	0	NA	NA	NA	NA	Unchanged	Unchanged	NA
GDAP1	NA	NA	TRUE	NA	NA	NA	TRUE	2	NA	NA	NA	0	NA	TRUE	TRUE	2	NA	NA	NA	NA	Unchanged	Unchanged	NA
GLUL	NA	NA	TRUE	NA	NA	NA	TRUE	2	NA	NA	NA	0	NA	TRUE	TRUE	2	TRUE	NA	NA	NA	Unchanged	Unchanged	NA
GNAO1	NA	NA	TRUE	NA	NA	NA	TRUE	2	NA	TRUE	TRUE	2	NA	TRUE	TRUE	2	TRUE	TRUE	NA	NA	Unchanged	Decreased	NA
GNAQ	NA	NA	TRUE	NA	NA	NA	TRUE	2	NA	NA	NA	0	NA	TRUE	TRUE	2	NA	NA	TRUE	NA	Decreased	Decreased	NA
GNAZ	NA	NA	TRUE	NA	NA	NA	TRUE	2	NA	NA	NA	0	NA	TRUE	TRUE	2	NA	NA	NA	NA	Unchanged	Unchanged	NA
GNB1	NA	NA	TRUE	NA	NA	NA	TRUE	2	NA	NA	NA	0	NA	TRUE	TRUE	2	TRUE	TRUE	NA	NA	Unchanged	Unchanged	NA
GNB2	NA	NA	TRUE	NA	NA	NA	TRUE	2	NA	NA	NA	0	NA	TRUE	TRUE	2	NA	TRUE	NA	NA	Unchanged	Decreased	NA
GPM6A	NA	NA	NA	TRUE	NA	NA	TRUE	2	NA	NA	NA	0	NA	TRUE	TRUE	2	TRUE	NA	NA	NA	Unchanged	Unchanged	NA
GPS1	NA	NA	TRUE	NA	NA	NA	TRUE	2	NA	NA	NA	0	NA	TRUE	TRUE	2	NA	NA	NA	NA	Unchanged	Decreased	NA
GSK3B	NA	NA	TRUE	NA	NA	NA	TRUE	2	NA	NA	NA	0	NA	TRUE	TRUE	2	NA	NA	NA	NA	Unchanged	Unchanged	NA
GSN	NA	NA	TRUE	NA	NA	NA	TRUE	2	NA	NA	NA	0	NA	TRUE	TRUE	2	TRUE	NA	NA	TRUE	Increased	Increased	NA
GSTM3	NA	NA	TRUE	NA	NA	TRUE	NA	2	TRUE	NA	NA	0	NA	NA	NA	0	NA	NA	NA	NA	Unchanged	Increased	NA
H1F0	NA	NA	TRUE	NA	NA	NA	TRUE	2	NA	NA	NA	0	NA	TRUE	TRUE	2	NA	NA	NA	NA	NA	NA	NA
H2AFV	NA	NA	NA	NA	TRUE	NA	TRUE	2	NA	NA	NA	0	NA	TRUE	TRUE	2	NA	NA	NA	NA	NA	NA	NA
HADHA	NA	NA	NA	NA	TRUE	NA	TRUE	2	NA	NA	NA	0	NA	TRUE	TRUE	2	NA	NA	NA	NA	Unchanged	Unchanged	NA
HADHB	NA	NA	NA	NA	TRUE	NA	TRUE	2	NA	NA	NA	0	NA	TRUE	TRUE	2	TRUE	NA	NA	NA	Increased	Increased	NA
HDLBP	NA	NA	NA	NA	TRUE	NA	TRUE	2	NA	NA	NA	0	NA	NA	NA	0	NA	NA	TRUE	NA	Unchanged	Decreased	NA
HINT1	NA	NA	TRUE	NA	NA	NA	TRUE	2	NA	TRUE	TRUE	2	NA	TRUE	TRUE	2	NA	NA	NA	NA	Unchanged	Unchanged	NA
HIST1H1C	NA	NA	NA	NA	TRUE	NA	TRUE	2	NA	NA	NA	0	NA	TRUE	TRUE	2	NA	NA	NA	NA	NA	NA	NA
HIST1H1E	NA	NA	TRUE	NA	TRUE	NA	NA	2	NA	NA	NA	0	NA	NA	NA	0	NA	NA	NA	NA	NA	NA	NA
HIST1H4A	NA	NA	NA	NA	TRUE	NA	TRUE	2	NA	NA	TRUE	1	NA	TRUE	TRUE	2	NA	NA	NA	NA	NA	NA	NA
HIST2H2AC	NA	NA	NA	NA	TRUE	NA	TRUE	2	NA	NA	NA	0	NA	TRUE	TRUE	2	NA	NA	NA	NA	NA	NA	NA
HK1	NA	NA	TRUE	NA	NA	NA	TRUE	2	NA	NA	NA	0	NA	TRUE	TRUE	2	TRUE	TRUE	NA	NA	Unchanged	Unchanged	NA
HMGB2	NA	TRUE	NA	NA	TRUE	NA	NA	2	NA	NA	NA	0	TRUE	NA	NA	1	NA	NA	NA	NA	NA	NA	Increased
HMGB3	NA	NA	NA	NA	TRUE	NA	TRUE	2	NA	NA	NA	0	NA	TRUE	TRUE	2	NA	NA	NA	NA	NA	NA	NA
HMGN2	NA	TRUE	NA	NA	NA	NA	TRUE	2	NA	NA	NA	0	TRUE	TRUE	TRUE	3	NA	NA	NA	NA	NA	NA	Increased
HNRNPAB	NA	TRUE	NA	NA	TRUE	NA	NA	2	NA	NA	NA	0	TRUE	NA	NA	1	TRUE	NA	NA	NA	Unchanged	Unchanged	Increased
HNRNPDL	NA	TRUE	NA	NA	TRUE	NA	NA	2	NA	NA	NA	0	TRUE	NA	NA	1	NA	NA	NA	NA	Unchanged	Unchanged	Increased
HNRNPF	NA	NA	NA	NA	TRUE	NA	TRUE	2	NA	NA	NA	0	NA	TRUE	TRUE	2	NA	NA	NA	NA	Unchanged	Unchanged	NA
HNRNPH1	NA	NA	NA	NA	TRUE	NA	TRUE	2	NA	NA	NA	0	NA	TRUE	TRUE	2	TRUE	NA	TRUE	NA	Decreased	Decreased	NA
HNRNPH2	NA	TRUE	NA	NA	NA	NA	TRUE	2	NA	NA	NA	0	TRUE	TRUE	TRUE	3	NA	NA	TRUE	NA	Unchanged	Decreased	Reduced
HNRNPL	NA	TRUE	NA	NA	NA	NA	TRUE	2	NA	NA	NA	0	TRUE	TRUE	TRUE	3	NA	NA	TRUE	TRUE	Decreased	Decreased	Unchanged
HNRNPUL1	NA	NA	NA	NA	TRUE	NA	TRUE	2	NA	NA	NA	0	NA	NA	TRUE	1	NA	NA	NA	NA	Unchanged	Unchanged	NA
HP1BP3	NA	NA	TRUE	NA	NA	NA	TRUE	2	NA	NA	NA	0	NA	TRUE	TRUE	2	TRUE	NA	NA	NA	Unchanged	Unchanged	NA
HSD17B10	NA	NA	NA	NA	TRUE	NA	TRUE	2	NA	NA	NA	0	NA	TRUE	TRUE	2	TRUE	NA	NA	TRUE	Increased	Increased	NA
HSP90AB2P	NA	NA	TRUE	NA	NA	NA	TRUE	2	NA	NA	NA	0	NA	TRUE	TRUE	2	NA	NA	NA	NA	NA	NA	NA
HSP90B1	NA	NA	NA	NA	NA	TRUE	TRUE	2	TRUE	NA	NA	0	NA	TRUE	TRUE	2	TRUE	NA	TRUE	NA	Unchanged	Decreased	NA
HSPA1B	NA	TRUE	NA	NA	NA	NA	TRUE	2	NA	NA	NA	0	NA	TRUE	TRUE	2	NA	NA	TRUE	TRUE	Increased	Increased	Reduced
HSPA1L	NA	TRUE	NA	NA	TRUE	NA	NA	2	NA	NA	NA	0	TRUE	NA	NA	1	NA	NA	NA	NA	NA	NA	Reduced
HSPA2	NA	TRUE	NA	NA	TRUE	NA	NA	2	NA	NA	NA	0	TRUE	NA	NA	1	NA	NA	NA	NA	Unchanged	Unchanged	Reduced
HSPA4	NA	NA	NA	NA	TRUE	NA	TRUE	2	NA	TRUE	TRUE	2	NA	TRUE	TRUE	2	TRUE	NA	TRUE	NA	Decreased	Decreased	NA
HSPA4L	NA	NA	NA	NA	TRUE	NA	TRUE	2	NA	NA	NA	0	NA	TRUE	TRUE	2	TRUE	NA	NA	NA	Unchanged	Unchanged	NA
HSPA6	NA	NA	NA	NA	TRUE	NA	TRUE	2	NA	NA	NA	0	NA	TRUE	TRUE	2	TRUE	NA	NA	NA	Unchanged	Unchanged	NA
IDH3B	NA	NA	TRUE	NA	NA	NA	TRUE	2	NA	NA	NA	0	NA	TRUE	TRUE	2	TRUE	NA	NA	NA	Unchanged	Unchanged	NA
IGF2BP1	NA	NA	NA	NA	TRUE	NA	TRUE	2	NA	NA	NA	0	NA	TRUE	TRUE	2	NA	NA	NA	NA	NA	NA	NA
IGF2BP3	NA	TRUE	NA	NA	TRUE	NA	NA	2	NA	NA	NA	0	TRUE	NA	NA	1	NA	NA	NA	NA	NA	NA	Reduced
IGSF8	TRUE	NA	NA	NA	NA	TRUE	NA	2	TRUE	NA	NA	0	NA	NA	NA	0	TRUE	NA	NA	NA	Unchanged	Unchanged	NA
ILF2	NA	NA	NA	NA	TRUE	NA	TRUE	2	NA	NA	NA	0	NA	TRUE	TRUE	2	NA	NA	TRUE	NA	Unchanged	Decreased	NA
INA	NA	NA	TRUE	NA	NA	NA	TRUE	2	NA	TRUE	TRUE	2	NA	TRUE	TRUE	2	TRUE	TRUE	NA	TRUE	Increased	Increased	NA
JAKMIP1	NA	NA	TRUE	NA	NA	NA	TRUE	2	NA	NA	NA	0	NA	TRUE	TRUE	2	NA	NA	NA	NA	NA	NA	NA
KHDRBS1	NA	NA	NA	NA	TRUE	NA	TRUE	2	NA	NA	NA	0	NA	TRUE	TRUE	2	NA	NA	NA	NA	Unchanged	Unchanged	NA
KHSRP	NA	TRUE	NA	NA	NA	NA	TRUE	2	NA	NA	NA	0	TRUE	TRUE	TRUE	3	TRUE	NA	NA	NA	Unchanged	Unchanged	Increased
KIAA1598	NA	NA	TRUE	NA	NA	NA	TRUE	2	NA	NA	NA	0	NA	TRUE	TRUE	2	NA	NA	NA	NA	NA	NA	NA
KIF21A	NA	NA	TRUE	NA	NA	NA	TRUE	2	NA	TRUE	TRUE	2	NA	TRUE	TRUE	2	NA	NA	NA	NA	Unchanged	Decreased	NA
KIF2A	NA	TRUE	NA	NA	NA	NA	TRUE	2	NA	NA	NA	0	TRUE	TRUE	TRUE	3	NA	NA	NA	NA	Unchanged	Unchanged	Reduced
KIF3A	NA	NA	TRUE	NA	NA	NA	TRUE	2	NA	NA	NA	0	NA	TRUE	TRUE	2	NA	NA	NA	NA	Unchanged	Unchanged	NA
KLC1	NA	TRUE	NA	NA	NA	NA	TRUE	2	NA	NA	NA	0	TRUE	TRUE	TRUE	3	NA	NA	NA	NA	NA	NA	Reduced
KPNA2	NA	TRUE	NA	NA	TRUE	NA	NA	2	NA	NA	NA	0	TRUE	NA	NA	1	NA	NA	NA	NA	Unchanged	Decreased	Reduced
KPNB1	NA	TRUE	NA	NA	NA	NA	TRUE	2	NA	TRUE	TRUE	2	TRUE	TRUE	TRUE	3	TRUE	NA	TRUE	NA	Unchanged	Decreased	Reduced
KRT1	NA	NA	NA	NA	TRUE	NA	TRUE	2	NA	NA	NA	0	NA	TRUE	TRUE	2	NA	NA	NA	NA	Unchanged	Unchanged	NA
KRT10	NA	NA	NA	NA	TRUE	NA	TRUE	2	NA	NA	NA	0	NA	TRUE	TRUE	2	NA	NA	NA	NA	Unchanged	Unchanged	NA
KRT2	NA	NA	NA	NA	TRUE	NA	TRUE	2	NA	NA	NA	0	NA	TRUE	TRUE	2	NA	NA	NA	NA	Unchanged	Unchanged	NA
KRT6A	NA	NA	NA	NA	TRUE	NA	TRUE	2	NA	NA	NA	0	NA	TRUE	TRUE	2	NA	NA	NA	NA	Unchanged	Unchanged	NA
KRT9	NA	NA	NA	NA	TRUE	NA	TRUE	2	NA	NA	NA	0	NA	TRUE	TRUE	2	NA	NA	NA	NA	Unchanged	Unchanged	NA
LASP1	NA	NA	TRUE	NA	NA	NA	TRUE	2	NA	TRUE	TRUE	2	NA	TRUE	TRUE	2	NA	NA	NA	NA	Unchanged	Unchanged	NA
LIN7C	NA	NA	TRUE	NA	NA	NA	TRUE	2	NA	NA	NA	0	NA	TRUE	TRUE	2	NA	NA	NA	NA	Unchanged	Unchanged	NA
LRRC59	NA	NA	NA	NA	TRUE	NA	TRUE	2	NA	NA	NA	0	NA	TRUE	TRUE	2	NA	NA	NA	NA	Unchanged	Unchanged	NA
LSAMP	NA	NA	NA	NA	NA	TRUE	TRUE	2	TRUE	NA	NA	0	NA	TRUE	TRUE	2	NA	NA	NA	NA	Unchanged	Increased	NA
LSM12	NA	TRUE	NA	NA	NA	NA	TRUE	2	NA	NA	NA	0	TRUE	TRUE	TRUE	3	NA	NA	NA	NA	NA	NA	Unchanged
LSM14B	NA	TRUE	NA	NA	NA	NA	TRUE	2	NA	NA	NA	0	TRUE	TRUE	TRUE	3	NA	NA	NA	NA	NA	NA	Reduced
LUC7L3	NA	NA	TRUE	NA	NA	NA	TRUE	2	NA	NA	NA	0	NA	TRUE	TRUE	2	NA	NA	NA	NA	NA	NA	NA
MAGED2	NA	TRUE	NA	NA	NA	NA	TRUE	2	NA	NA	NA	0	TRUE	TRUE	TRUE	3	NA	NA	NA	NA	NA	NA	Reduced
MAP1A	NA	NA	TRUE	NA	NA	NA	TRUE	2	NA	TRUE	TRUE	2	NA	NA	NA	0	TRUE	NA	NA	NA	Increased	Increased	NA
MAP6	NA	NA	TRUE	NA	NA	NA	TRUE	2	NA	TRUE	TRUE	2	NA	TRUE	TRUE	2	TRUE	NA	NA	NA	Unchanged	Unchanged	NA
MAPK1	NA	NA	TRUE	NA	NA	NA	TRUE	2	NA	NA	NA	0	NA	TRUE	TRUE	2	TRUE	TRUE	TRUE	NA	Increased	Increased	NA
MAPRE1	NA	TRUE	NA	NA	NA	NA	TRUE	2	NA	NA	NA	0	TRUE	TRUE	TRUE	3	NA	NA	NA	NA	Unchanged	Increased	Increased
MAPRE2	NA	NA	TRUE	NA	NA	NA	TRUE	2	NA	TRUE	TRUE	2	NA	TRUE	TRUE	2	NA	NA	NA	NA	Increased	Unchanged	NA
MAPRE3	NA	NA	TRUE	NA	NA	NA	TRUE	2	NA	NA	NA	0	NA	TRUE	TRUE	2	NA	TRUE	NA	NA	Increased	Unchanged	NA
MARCKS	NA	TRUE	NA	NA	NA	NA	TRUE	2	NA	NA	NA	0	TRUE	TRUE	TRUE	3	TRUE	NA	NA	NA	Unchanged	Unchanged	Increased
MARCKSL1	NA	TRUE	NA	NA	NA	NA	TRUE	2	NA	NA	NA	0	TRUE	TRUE	TRUE	3	NA	NA	NA	NA	Unchanged	Unchanged	Reduced
MBP	NA	NA	TRUE	NA	NA	NA	TRUE	2	NA	NA	NA	0	NA	TRUE	NA	1	TRUE	TRUE	NA	NA	Unchanged	Decreased	NA
MCTS1	NA	NA	NA	NA	TRUE	NA	TRUE	2	NA	NA	NA	0	NA	TRUE	NA	1	NA	NA	NA	NA	NA	NA	NA
MGEA5	NA	NA	TRUE	NA	NA	NA	TRUE	2	NA	NA	NA	0	NA	TRUE	TRUE	2	NA	NA	NA	NA	NA	NA	NA
MIF	NA	NA	NA	NA	TRUE	NA	TRUE	2	NA	NA	NA	0	NA	TRUE	TRUE	2	TRUE	NA	NA	NA	Unchanged	Unchanged	NA
MYH7B	NA	NA	TRUE	NA	NA	TRUE	NA	2	TRUE	NA	NA	0	NA	NA	NA	0	NA	NA	NA	NA	NA	NA	NA
MYL12A	NA	NA	NA	NA	TRUE	NA	TRUE	2	NA	NA	NA	0	NA	TRUE	TRUE	2	NA	NA	NA	NA	Unchanged	Increased	NA
MYO18A	NA	NA	TRUE	NA	NA	NA	TRUE	2	NA	NA	NA	0	NA	TRUE	TRUE	2	NA	NA	NA	NA	Decreased	Decreased	NA
MYO5A	NA	NA	TRUE	NA	NA	NA	TRUE	2	NA	TRUE	TRUE	2	NA	TRUE	TRUE	2	TRUE	NA	NA	NA	Unchanged	Decreased	NA
NACA	NA	NA	NA	NA	TRUE	NA	TRUE	2	NA	NA	NA	0	NA	TRUE	TRUE	2	TRUE	NA	NA	NA	Unchanged	Unchanged	NA
NAP1L1	NA	NA	TRUE	NA	NA	NA	TRUE	2	NA	NA	NA	0	NA	TRUE	TRUE	2	NA	NA	NA	NA	Unchanged	Unchanged	NA
NAP1L4	NA	TRUE	NA	NA	NA	NA	TRUE	2	NA	NA	NA	0	TRUE	TRUE	TRUE	3	NA	NA	NA	NA	Increased	Unchanged	Increased
NCDN	NA	NA	TRUE	NA	NA	NA	TRUE	2	NA	NA	NA	0	NA	TRUE	TRUE	2	TRUE	NA	NA	NA	Unchanged	Unchanged	NA
NDRG2	NA	NA	NA	TRUE	NA	NA	TRUE	2	NA	NA	NA	0	NA	TRUE	TRUE	2	TRUE	NA	NA	NA	Unchanged	Unchanged	NA
NDUFB10	NA	NA	NA	NA	NA	TRUE	TRUE	2	TRUE	NA	NA	0	NA	TRUE	TRUE	2	NA	NA	NA	NA	Unchanged	Unchanged	NA
NECAP1	NA	NA	TRUE	NA	NA	NA	TRUE	2	NA	NA	NA	0	NA	TRUE	TRUE	2	NA	NA	NA	NA	Unchanged	Increased	NA
NEFL	NA	NA	TRUE	NA	NA	NA	TRUE	2	NA	NA	NA	0	NA	TRUE	TRUE	2	TRUE	TRUE	TRUE	TRUE	Increased	Increased	NA
NEFM	NA	NA	TRUE	NA	NA	NA	TRUE	2	NA	NA	NA	0	NA	TRUE	TRUE	2	TRUE	NA	NA	TRUE	Increased	Increased	NA
NME2	NA	NA	NA	NA	TRUE	NA	TRUE	2	NA	NA	NA	0	NA	TRUE	TRUE	2	NA	NA	NA	NA	NA	NA	NA
NSFL1C	NA	NA	TRUE	NA	NA	NA	TRUE	2	NA	TRUE	TRUE	2	NA	TRUE	TRUE	2	NA	NA	NA	NA	Unchanged	Unchanged	NA
NUDC	NA	TRUE	NA	NA	NA	NA	TRUE	2	NA	NA	TRUE	1	TRUE	TRUE	TRUE	3	NA	NA	NA	NA	Unchanged	Unchanged	Reduced
OPTN	NA	NA	TRUE	NA	NA	NA	TRUE	2	NA	NA	NA	0	NA	TRUE	TRUE	2	NA	NA	NA	NA	Unchanged	Unchanged	NA
OTUB1	NA	NA	TRUE	NA	NA	NA	TRUE	2	NA	NA	TRUE	1	NA	TRUE	TRUE	2	NA	NA	NA	NA	Unchanged	Unchanged	NA
OXCT1	NA	NA	NA	NA	NA	TRUE	TRUE	2	TRUE	NA	NA	0	NA	TRUE	TRUE	2	TRUE	NA	NA	NA	Increased	Unchanged	NA
PACS1	NA	NA	TRUE	NA	NA	NA	TRUE	2	NA	NA	NA	0	NA	TRUE	TRUE	2	NA	NA	NA	NA	Unchanged	Increased	NA
PAFAH1B1	NA	NA	TRUE	NA	NA	NA	TRUE	2	NA	NA	TRUE	1	NA	TRUE	TRUE	2	NA	NA	NA	TRUE	Increased	Increased	NA
PAFAH1B3	NA	NA	TRUE	NA	NA	NA	TRUE	2	NA	NA	NA	0	NA	TRUE	TRUE	2	NA	NA	NA	TRUE	Increased	Increased	NA
PALM	NA	NA	TRUE	NA	NA	NA	TRUE	2	NA	NA	NA	0	NA	TRUE	TRUE	2	TRUE	NA	TRUE	TRUE	Increased	Increased	NA
PARK7	NA	NA	NA	NA	TRUE	NA	TRUE	2	NA	NA	NA	0	NA	TRUE	TRUE	2	TRUE	NA	NA	NA	Unchanged	Unchanged	NA
PCBP2	NA	NA	NA	NA	TRUE	NA	TRUE	2	NA	NA	NA	0	NA	TRUE	TRUE	2	NA	NA	NA	NA	Unchanged	Unchanged	NA
PDCD6	NA	NA	NA	NA	TRUE	NA	TRUE	2	NA	NA	NA	0	NA	TRUE	TRUE	2	NA	NA	NA	NA	NA	NA	NA
PDHB	NA	NA	NA	NA	NA	TRUE	TRUE	2	TRUE	NA	NA	0	NA	TRUE	TRUE	2	TRUE	NA	NA	NA	Unchanged	Unchanged	NA
PFDN1	NA	NA	TRUE	NA	NA	NA	TRUE	2	NA	NA	NA	0	NA	TRUE	TRUE	2	NA	NA	NA	NA	NA	NA	NA
PFDN2	NA	TRUE	NA	NA	NA	NA	TRUE	2	NA	NA	NA	0	TRUE	TRUE	TRUE	3	NA	NA	NA	NA	NA	NA	Unchanged
PFKL	NA	NA	TRUE	NA	NA	NA	TRUE	2	NA	NA	NA	0	NA	TRUE	TRUE	2	NA	NA	NA	NA	Unchanged	Unchanged	NA
PFKM	NA	NA	TRUE	NA	NA	NA	TRUE	2	NA	NA	NA	0	NA	TRUE	TRUE	2	TRUE	NA	NA	NA	Unchanged	Decreased	NA
PGRMC1	NA	NA	TRUE	NA	NA	NA	TRUE	2	NA	NA	NA	0	NA	TRUE	TRUE	2	TRUE	NA	NA	NA	Unchanged	Unchanged	NA
PHGDH	NA	TRUE	NA	NA	NA	NA	TRUE	2	NA	NA	NA	0	TRUE	TRUE	TRUE	3	TRUE	NA	NA	NA	Unchanged	Unchanged	Reduced
PHYHIPL	NA	NA	TRUE	NA	NA	NA	TRUE	2	NA	NA	NA	0	NA	TRUE	TRUE	2	NA	NA	NA	NA	Unchanged	Unchanged	NA
PIP5K1C	NA	NA	TRUE	NA	NA	NA	TRUE	2	NA	NA	NA	0	NA	TRUE	TRUE	2	NA	NA	NA	NA	Unchanged	Decreased	NA
PKM	NA	NA	NA	NA	TRUE	NA	TRUE	2	NA	TRUE	TRUE	2	NA	TRUE	TRUE	2	TRUE	TRUE	NA	NA	Unchanged	Unchanged	NA
PLCB1	NA	NA	TRUE	NA	NA	NA	TRUE	2	NA	NA	NA	0	NA	TRUE	TRUE	2	TRUE	NA	NA	NA	Unchanged	Unchanged	NA
PLEC	NA	TRUE	NA	NA	NA	NA	TRUE	2	NA	NA	NA	0	TRUE	TRUE	TRUE	3	TRUE	NA	NA	NA	Unchanged	Unchanged	Reduced
PPM1G	NA	TRUE	NA	NA	TRUE	NA	NA	2	NA	NA	NA	0	TRUE	NA	NA	1	NA	NA	NA	NA	NA	NA	Increased
PPP1R12A	NA	NA	TRUE	NA	NA	NA	TRUE	2	NA	NA	NA	0	NA	TRUE	TRUE	2	NA	NA	NA	NA	Unchanged	Unchanged	NA
PPP3CA	NA	NA	TRUE	NA	NA	NA	TRUE	2	NA	NA	NA	0	NA	TRUE	TRUE	2	TRUE	NA	NA	TRUE	Decreased	Unchanged	NA
PPP5C	NA	NA	NA	NA	TRUE	NA	TRUE	2	NA	TRUE	TRUE	2	NA	TRUE	TRUE	2	NA	NA	NA	NA	NA	NA	NA
PRDX1	NA	NA	NA	NA	TRUE	NA	TRUE	2	NA	NA	NA	0	NA	TRUE	TRUE	2	TRUE	TRUE	NA	NA	Unchanged	Unchanged	NA
PRDX4	NA	NA	NA	NA	TRUE	NA	TRUE	2	NA	NA	NA	0	NA	TRUE	TRUE	2	NA	NA	NA	NA	NA	NA	NA
PRDX5	NA	NA	NA	NA	NA	TRUE	TRUE	2	TRUE	NA	NA	0	NA	TRUE	TRUE	2	TRUE	NA	TRUE	TRUE	Increased	Increased	NA
PRDX6	NA	NA	NA	NA	NA	TRUE	TRUE	2	TRUE	NA	NA	0	NA	TRUE	TRUE	2	TRUE	TRUE	NA	NA	Unchanged	Unchanged	NA
PREP	NA	NA	TRUE	NA	NA	NA	TRUE	2	NA	NA	NA	0	NA	NA	NA	0	NA	NA	NA	NA	Unchanged	Unchanged	NA
PRKACB	NA	NA	TRUE	NA	NA	NA	TRUE	2	NA	NA	NA	0	NA	TRUE	TRUE	2	NA	NA	TRUE	NA	Decreased	Decreased	NA
PRKAR2B	NA	NA	TRUE	NA	NA	NA	TRUE	2	NA	TRUE	TRUE	2	NA	TRUE	TRUE	2	NA	NA	NA	NA	Unchanged	Unchanged	NA
PRKCB	NA	NA	TRUE	NA	NA	NA	TRUE	2	NA	TRUE	TRUE	2	NA	TRUE	TRUE	2	NA	NA	NA	NA	Decreased	Decreased	NA
PRKRA	NA	TRUE	NA	NA	NA	NA	TRUE	2	NA	NA	NA	0	TRUE	NA	NA	1	NA	NA	NA	TRUE	Increased	Unchanged	Increased
PRMT5	NA	NA	NA	NA	TRUE	NA	TRUE	2	NA	NA	NA	0	NA	TRUE	TRUE	2	NA	NA	NA	NA	NA	NA	NA
PRPF19	NA	TRUE	NA	NA	NA	NA	TRUE	2	NA	NA	NA	0	TRUE	NA	TRUE	2	NA	NA	NA	NA	Unchanged	Unchanged	Reduced
PRPS1	NA	NA	NA	NA	TRUE	NA	TRUE	2	NA	NA	NA	0	NA	TRUE	TRUE	2	NA	NA	NA	NA	Increased	Unchanged	NA
PSMA1	NA	TRUE	NA	NA	NA	NA	TRUE	2	NA	NA	NA	0	TRUE	TRUE	TRUE	3	NA	NA	NA	NA	Unchanged	Unchanged	Reduced
PSMA2	NA	TRUE	NA	NA	NA	NA	TRUE	2	NA	NA	NA	0	TRUE	TRUE	TRUE	3	NA	NA	NA	NA	Unchanged	Increased	Reduced
PSMA7	NA	TRUE	NA	NA	NA	NA	TRUE	2	NA	NA	NA	0	TRUE	TRUE	TRUE	3	TRUE	NA	NA	NA	Unchanged	Unchanged	Unchanged
PSMB2	NA	TRUE	NA	NA	NA	NA	TRUE	2	NA	NA	NA	0	TRUE	TRUE	TRUE	3	NA	NA	NA	NA	Unchanged	Unchanged	Reduced
PSMB7	NA	TRUE	NA	NA	NA	NA	TRUE	2	NA	NA	NA	0	TRUE	TRUE	TRUE	3	NA	NA	NA	NA	NA	NA	Reduced
PSMC6	NA	NA	TRUE	NA	NA	NA	TRUE	2	NA	NA	NA	0	NA	TRUE	TRUE	2	NA	NA	NA	NA	Unchanged	Decreased	NA
PSMD6	NA	NA	TRUE	NA	NA	NA	TRUE	2	NA	NA	NA	0	NA	TRUE	TRUE	2	NA	NA	NA	NA	Unchanged	Unchanged	NA
PSMD7	NA	NA	TRUE	NA	NA	NA	TRUE	2	NA	NA	NA	0	NA	TRUE	TRUE	2	NA	NA	NA	NA	Decreased	Unchanged	NA
PSME1	NA	TRUE	NA	NA	NA	NA	TRUE	2	NA	NA	NA	0	TRUE	TRUE	TRUE	3	NA	NA	NA	NA	NA	NA	Reduced
PTGES3	NA	NA	TRUE	NA	NA	NA	TRUE	2	NA	NA	NA	0	NA	TRUE	TRUE	2	NA	NA	NA	NA	Unchanged	Decreased	NA
PURA	NA	NA	NA	NA	NA	TRUE	TRUE	2	TRUE	NA	NA	0	NA	TRUE	TRUE	2	TRUE	NA	TRUE	NA	Unchanged	Decreased	NA
PYGB	NA	NA	TRUE	NA	NA	NA	TRUE	2	NA	NA	NA	0	NA	TRUE	TRUE	2	TRUE	NA	NA	NA	Increased	Unchanged	NA
PYM1	NA	TRUE	NA	NA	TRUE	NA	NA	2	NA	NA	NA	0	TRUE	NA	NA	1	NA	NA	NA	NA	NA	NA	Increased
RAB10	NA	NA	NA	NA	NA	TRUE	TRUE	2	TRUE	NA	NA	0	NA	TRUE	TRUE	2	NA	NA	NA	NA	Unchanged	Unchanged	NA
RAB1B	NA	TRUE	NA	NA	NA	NA	TRUE	2	NA	NA	NA	0	TRUE	TRUE	TRUE	3	NA	NA	NA	NA	Unchanged	Unchanged	Reduced
RAB5C	NA	TRUE	NA	NA	NA	NA	TRUE	2	NA	NA	NA	0	TRUE	TRUE	TRUE	3	NA	NA	NA	NA	Unchanged	Unchanged	Reduced
RAB6B	NA	NA	TRUE	NA	NA	NA	TRUE	2	NA	NA	NA	0	NA	TRUE	TRUE	2	TRUE	NA	TRUE	NA	Increased	Increased	NA
RAB7A	NA	TRUE	NA	NA	NA	NA	TRUE	2	NA	TRUE	TRUE	2	TRUE	TRUE	TRUE	3	TRUE	NA	NA	NA	Unchanged	Unchanged	Reduced
RACK1	NA	TRUE	NA	NA	TRUE	NA	NA	2	NA	NA	NA	0	TRUE	NA	NA	1	NA	NA	NA	NA	Unchanged	Unchanged	Reduced
RANBP1	NA	NA	TRUE	NA	NA	NA	TRUE	2	NA	NA	NA	0	NA	TRUE	TRUE	2	NA	NA	NA	NA	Unchanged	Unchanged	NA
RANBP9	NA	NA	TRUE	NA	NA	TRUE	NA	2	TRUE	NA	NA	0	NA	NA	NA	0	NA	NA	NA	NA	NA	NA	NA
RAP1GDS1	NA	NA	TRUE	NA	NA	NA	TRUE	2	NA	NA	TRUE	1	NA	TRUE	TRUE	2	NA	NA	NA	NA	Decreased	Decreased	NA
RBBP4	NA	TRUE	NA	NA	NA	NA	TRUE	2	NA	NA	NA	0	TRUE	TRUE	TRUE	3	NA	NA	NA	NA	NA	NA	Unchanged
RBM39	NA	NA	NA	NA	TRUE	NA	TRUE	2	NA	NA	NA	0	NA	TRUE	TRUE	2	TRUE	NA	NA	NA	Increased	Unchanged	NA
RCC2	NA	TRUE	NA	NA	TRUE	NA	NA	2	NA	NA	NA	0	TRUE	NA	NA	1	NA	NA	NA	NA	NA	NA	Increased
RCN2	NA	NA	TRUE	NA	NA	NA	TRUE	2	NA	NA	NA	0	NA	TRUE	TRUE	2	NA	NA	NA	NA	Increased	Unchanged	NA
RNH1	NA	NA	NA	NA	TRUE	NA	TRUE	2	NA	NA	NA	0	NA	TRUE	TRUE	2	TRUE	NA	NA	NA	Unchanged	Unchanged	NA
RPL10	NA	NA	NA	NA	TRUE	NA	TRUE	2	NA	NA	NA	0	NA	TRUE	TRUE	2	NA	NA	NA	NA	Unchanged	Unchanged	NA
RPL18	NA	NA	NA	NA	TRUE	NA	TRUE	2	NA	NA	NA	0	NA	TRUE	NA	1	NA	NA	NA	NA	Unchanged	Unchanged	NA
RPL36A	NA	NA	NA	NA	TRUE	NA	TRUE	2	NA	NA	NA	0	NA	NA	TRUE	1	NA	NA	NA	NA	NA	NA	NA
RPL37A	NA	NA	NA	NA	TRUE	NA	TRUE	2	NA	NA	NA	0	NA	TRUE	TRUE	2	NA	NA	NA	NA	NA	NA	NA
RPL9	NA	NA	NA	NA	TRUE	NA	TRUE	2	NA	TRUE	NA	1	NA	TRUE	TRUE	2	NA	NA	NA	NA	NA	NA	Reduced
RPLP1	NA	NA	NA	NA	TRUE	NA	TRUE	2	NA	NA	NA	0	NA	TRUE	TRUE	2	NA	NA	NA	NA	NA	NA	NA
RPS12	NA	NA	NA	NA	TRUE	NA	TRUE	2	NA	NA	NA	0	NA	TRUE	TRUE	2	NA	NA	NA	NA	Unchanged	Decreased	NA
RPS15	NA	NA	NA	NA	TRUE	NA	TRUE	2	NA	NA	NA	0	NA	TRUE	TRUE	2	NA	NA	NA	NA	Unchanged	Unchanged	NA
RPS15A	NA	NA	NA	NA	TRUE	NA	TRUE	2	NA	NA	NA	0	NA	TRUE	TRUE	2	NA	NA	NA	NA	Unchanged	Unchanged	NA
RPS26	NA	TRUE	NA	NA	NA	NA	TRUE	2	NA	NA	NA	0	TRUE	TRUE	TRUE	3	NA	NA	NA	NA	Increased	Decreased	Reduced
RPS27	NA	NA	TRUE	NA	NA	NA	TRUE	2	NA	NA	NA	0	NA	TRUE	TRUE	2	NA	NA	NA	NA	Unchanged	Unchanged	NA
RPS28	NA	TRUE	NA	NA	NA	NA	TRUE	2	NA	NA	NA	0	TRUE	TRUE	TRUE	3	NA	NA	NA	NA	NA	NA	Unchanged
RPSA	NA	NA	NA	NA	TRUE	NA	TRUE	2	NA	NA	NA	0	NA	TRUE	TRUE	2	TRUE	NA	NA	NA	Unchanged	Unchanged	NA
RTCA	NA	NA	TRUE	NA	TRUE	NA	NA	2	NA	NA	NA	0	NA	NA	NA	0	NA	NA	NA	NA	Unchanged	Unchanged	NA
RTCB	NA	TRUE	NA	NA	TRUE	NA	NA	2	NA	NA	NA	0	TRUE	NA	NA	1	NA	NA	NA	NA	Unchanged	Unchanged	Unchanged
RTRAF	NA	TRUE	NA	NA	TRUE	NA	NA	2	NA	NA	NA	0	TRUE	NA	NA	1	NA	NA	NA	TRUE	Increased	Increased	Reduced
RUFY3	NA	NA	TRUE	NA	NA	NA	TRUE	2	NA	TRUE	TRUE	2	NA	TRUE	TRUE	2	TRUE	NA	NA	NA	Unchanged	Unchanged	NA
SACM1L	NA	NA	TRUE	NA	NA	NA	TRUE	2	NA	NA	NA	0	NA	TRUE	TRUE	2	NA	NA	NA	NA	Unchanged	Decreased	NA
SDHA	NA	NA	NA	NA	TRUE	NA	TRUE	2	NA	NA	NA	0	NA	NA	NA	0	NA	NA	NA	NA	Unchanged	Unchanged	NA
SEPTIN2	NA	TRUE	NA	NA	NA	NA	TRUE	2	NA	NA	NA	0	TRUE	TRUE	TRUE	3	NA	NA	NA	NA	Increased	Unchanged	Increased
SEPTIN3	NA	NA	TRUE	NA	NA	NA	TRUE	2	NA	NA	NA	0	NA	TRUE	TRUE	2	NA	NA	NA	NA	Unchanged	Unchanged	NA
SEPTIN5	NA	NA	TRUE	NA	NA	NA	TRUE	2	NA	TRUE	TRUE	2	NA	TRUE	TRUE	2	NA	NA	NA	NA	Unchanged	Unchanged	NA
SEPTIN8	NA	TRUE	NA	NA	NA	TRUE	NA	2	TRUE	NA	NA	0	TRUE	NA	NA	1	NA	NA	NA	NA	NA	NA	Increased
SEPTIN9	NA	TRUE	NA	NA	NA	NA	TRUE	2	NA	NA	NA	0	NA	TRUE	TRUE	2	NA	NA	NA	NA	Increased	Increased	NA
SF3B3	NA	TRUE	NA	NA	NA	NA	TRUE	2	NA	NA	NA	0	TRUE	NA	TRUE	2	TRUE	NA	NA	NA	Unchanged	Unchanged	Reduced
SFN	NA	NA	TRUE	NA	NA	NA	TRUE	2	NA	NA	NA	0	NA	TRUE	TRUE	2	TRUE	NA	NA	NA	Unchanged	Unchanged	NA
SH3GL2	NA	NA	TRUE	NA	NA	NA	TRUE	2	NA	NA	NA	0	NA	TRUE	NA	1	TRUE	TRUE	TRUE	NA	Increased	Increased	NA
SHMT2	NA	NA	NA	NA	TRUE	NA	TRUE	2	NA	NA	NA	0	NA	NA	TRUE	1	NA	NA	NA	NA	Unchanged	Unchanged	NA
SIK3	NA	NA	TRUE	TRUE	NA	NA	NA	2	NA	NA	NA	0	NA	NA	NA	0	NA	NA	NA	NA	Unchanged	Unchanged	NA
SKP1	NA	NA	NA	NA	TRUE	NA	TRUE	2	NA	NA	NA	0	NA	TRUE	TRUE	2	NA	NA	NA	NA	Unchanged	Unchanged	NA
SLC1A3	NA	NA	TRUE	NA	NA	NA	TRUE	2	NA	NA	NA	0	NA	TRUE	TRUE	2	NA	NA	NA	NA	Unchanged	Increased	NA
SLC25A11	NA	NA	TRUE	NA	NA	NA	TRUE	2	NA	NA	NA	0	NA	TRUE	TRUE	2	NA	NA	NA	NA	Unchanged	Decreased	NA
SLC25A12	NA	NA	TRUE	NA	NA	NA	TRUE	2	NA	NA	NA	0	NA	TRUE	TRUE	2	TRUE	NA	TRUE	NA	Decreased	Decreased	NA
SLC25A22	NA	NA	TRUE	NA	NA	NA	TRUE	2	NA	NA	NA	0	NA	TRUE	TRUE	2	NA	NA	NA	NA	Unchanged	Unchanged	NA
SLC25A4	NA	NA	TRUE	NA	NA	NA	TRUE	2	NA	NA	NA	0	NA	TRUE	TRUE	2	NA	TRUE	NA	NA	Unchanged	Decreased	NA
SLC25A5	NA	NA	TRUE	NA	NA	NA	TRUE	2	NA	NA	NA	0	NA	TRUE	TRUE	2	NA	TRUE	NA	NA	Decreased	Decreased	NA
SLC3A2	NA	NA	NA	NA	NA	TRUE	TRUE	2	TRUE	NA	NA	0	NA	TRUE	TRUE	2	NA	NA	NA	NA	Unchanged	Unchanged	NA
SLIRP	NA	NA	NA	NA	TRUE	NA	TRUE	2	NA	NA	NA	0	NA	TRUE	TRUE	2	NA	NA	NA	NA	NA	NA	NA
SNAP25	NA	NA	TRUE	NA	NA	NA	TRUE	2	NA	TRUE	TRUE	2	NA	TRUE	TRUE	2	TRUE	NA	NA	NA	Increased	Increased	NA
SNAP91	NA	NA	NA	NA	NA	TRUE	TRUE	2	TRUE	TRUE	TRUE	2	NA	TRUE	TRUE	2	TRUE	NA	NA	NA	Unchanged	Unchanged	NA
SND1	NA	TRUE	NA	NA	NA	NA	TRUE	2	NA	NA	NA	0	TRUE	TRUE	TRUE	3	TRUE	NA	NA	TRUE	Increased	Unchanged	Reduced
SNRNP200	NA	TRUE	TRUE	NA	NA	NA	NA	2	NA	NA	NA	0	TRUE	NA	NA	1	NA	NA	NA	NA	Decreased	Decreased	Reduced
SNRNP70	NA	NA	TRUE	NA	NA	NA	TRUE	2	NA	NA	NA	0	NA	TRUE	TRUE	2	NA	NA	NA	NA	NA	NA	NA
SNRPB2	NA	TRUE	NA	NA	TRUE	NA	NA	2	NA	NA	NA	0	TRUE	NA	TRUE	2	NA	NA	NA	NA	NA	NA	Unchanged
SNRPE	NA	NA	NA	NA	TRUE	NA	TRUE	2	NA	NA	NA	0	NA	TRUE	TRUE	2	NA	NA	NA	NA	NA	NA	NA
SNRPN	NA	NA	TRUE	NA	NA	NA	TRUE	2	NA	NA	NA	0	NA	TRUE	TRUE	2	NA	NA	NA	NA	NA	NA	NA
SNX2	NA	TRUE	NA	NA	NA	NA	TRUE	2	NA	NA	NA	0	TRUE	TRUE	TRUE	3	NA	NA	NA	NA	Unchanged	Unchanged	Reduced
SOGA3	NA	NA	TRUE	NA	NA	NA	TRUE	2	NA	NA	NA	0	NA	TRUE	TRUE	2	NA	NA	NA	NA	Unchanged	Unchanged	NA
SPTBN1	NA	NA	TRUE	NA	NA	NA	TRUE	2	NA	NA	NA	0	NA	TRUE	TRUE	2	TRUE	TRUE	NA	NA	Unchanged	Unchanged	NA
SPTBN2	NA	NA	TRUE	NA	NA	NA	TRUE	2	NA	NA	NA	0	NA	TRUE	TRUE	2	TRUE	NA	NA	NA	Decreased	Decreased	NA
SPTBN4	NA	NA	TRUE	NA	NA	NA	TRUE	2	NA	NA	NA	0	NA	TRUE	TRUE	2	NA	NA	NA	NA	Unchanged	Increased	NA
SQSTM1	NA	NA	TRUE	NA	NA	TRUE	NA	2	TRUE	NA	NA	0	NA	NA	NA	0	TRUE	NA	TRUE	NA	Increased	Increased	NA
SRP72	NA	TRUE	NA	NA	NA	NA	TRUE	2	NA	NA	NA	0	TRUE	TRUE	TRUE	3	NA	NA	NA	NA	Unchanged	Unchanged	Reduced
SRP9	NA	NA	NA	NA	TRUE	NA	TRUE	2	NA	NA	NA	0	NA	TRUE	TRUE	2	NA	NA	NA	NA	NA	NA	NA
SRSF1	NA	NA	NA	NA	TRUE	NA	TRUE	2	NA	NA	NA	0	NA	TRUE	TRUE	2	NA	NA	NA	NA	NA	NA	NA
SRSF7	NA	NA	NA	NA	NA	TRUE	TRUE	2	TRUE	NA	NA	0	NA	TRUE	TRUE	2	TRUE	NA	NA	NA	Unchanged	Unchanged	NA
STAU1	NA	TRUE	NA	NA	TRUE	NA	NA	2	NA	NA	NA	0	TRUE	NA	NA	1	NA	NA	NA	NA	Unchanged	Unchanged	Increased
STIP1	NA	TRUE	NA	NA	NA	NA	TRUE	2	NA	TRUE	TRUE	2	TRUE	TRUE	TRUE	3	NA	NA	NA	NA	NA	NA	Unchanged
STUB1	NA	NA	TRUE	NA	TRUE	NA	NA	2	NA	NA	NA	0	NA	NA	NA	0	NA	NA	NA	NA	Unchanged	Unchanged	NA
STX1A	NA	NA	TRUE	NA	NA	NA	TRUE	2	NA	NA	NA	0	NA	TRUE	TRUE	2	TRUE	NA	NA	NA	Unchanged	Increased	NA
SUB1	NA	NA	TRUE	NA	NA	NA	TRUE	2	NA	NA	NA	0	NA	TRUE	TRUE	2	NA	NA	NA	NA	Increased	Unchanged	NA
SUPT16H	NA	TRUE	NA	NA	NA	NA	TRUE	2	NA	NA	NA	0	TRUE	TRUE	TRUE	3	NA	NA	NA	NA	Unchanged	Unchanged	Reduced
SV2A	NA	NA	TRUE	NA	NA	NA	TRUE	2	NA	TRUE	TRUE	2	NA	TRUE	TRUE	2	TRUE	NA	NA	NA	Unchanged	Unchanged	NA
SYN2	NA	NA	TRUE	NA	NA	NA	TRUE	2	NA	NA	NA	0	NA	NA	NA	0	TRUE	TRUE	NA	NA	Unchanged	Increased	NA
SYNGR3	NA	NA	NA	NA	NA	TRUE	TRUE	2	TRUE	NA	NA	0	NA	TRUE	TRUE	2	NA	NA	NA	NA	Unchanged	Unchanged	NA
SYT1	NA	NA	TRUE	NA	NA	NA	TRUE	2	NA	NA	TRUE	1	NA	TRUE	TRUE	2	TRUE	NA	NA	NA	Unchanged	Unchanged	NA
TAOK1	NA	NA	TRUE	NA	NA	NA	TRUE	2	NA	NA	NA	0	NA	TRUE	TRUE	2	NA	NA	NA	NA	NA	NA	NA
TBC1D10B	NA	NA	TRUE	NA	NA	NA	TRUE	2	NA	NA	NA	0	NA	TRUE	TRUE	2	NA	NA	NA	NA	NA	NA	NA
TBCB	NA	NA	TRUE	NA	NA	NA	TRUE	2	NA	TRUE	TRUE	2	NA	TRUE	TRUE	2	NA	NA	NA	NA	Unchanged	Unchanged	NA
THRAP3	NA	TRUE	NA	NA	NA	NA	TRUE	2	NA	NA	NA	0	TRUE	TRUE	TRUE	3	NA	NA	NA	NA	Unchanged	Unchanged	Reduced
TKT	NA	NA	NA	NA	NA	TRUE	TRUE	2	TRUE	TRUE	TRUE	2	NA	TRUE	TRUE	2	TRUE	NA	TRUE	TRUE	Increased	Increased	NA
TMA7	NA	TRUE	NA	NA	NA	NA	TRUE	2	NA	NA	NA	0	TRUE	TRUE	TRUE	3	NA	NA	NA	NA	NA	NA	Increased
TNIK	NA	NA	TRUE	NA	NA	NA	TRUE	2	NA	NA	NA	0	NA	TRUE	TRUE	2	NA	NA	NA	NA	NA	NA	NA
TOLLIP	NA	NA	TRUE	NA	NA	NA	TRUE	2	NA	NA	NA	0	NA	NA	NA	0	NA	NA	TRUE	TRUE	Increased	Increased	NA
TPM1	NA	NA	TRUE	NA	NA	NA	TRUE	2	NA	TRUE	TRUE	2	NA	TRUE	TRUE	2	TRUE	NA	NA	NA	Unchanged	Increased	NA
TPM3	NA	NA	TRUE	NA	NA	NA	TRUE	2	NA	TRUE	TRUE	2	NA	TRUE	TRUE	2	TRUE	NA	NA	NA	Unchanged	Increased	NA
TPM4	NA	NA	TRUE	NA	NA	NA	TRUE	2	NA	NA	NA	0	NA	TRUE	TRUE	2	NA	NA	NA	NA	NA	NA	NA
TPPP	NA	NA	TRUE	NA	NA	NA	TRUE	2	NA	TRUE	TRUE	2	NA	TRUE	TRUE	2	TRUE	NA	TRUE	TRUE	Increased	Increased	NA
TRAP1	NA	NA	NA	TRUE	NA	NA	TRUE	2	NA	NA	NA	0	NA	TRUE	TRUE	2	TRUE	NA	NA	NA	Unchanged	Unchanged	NA
TRIM2	NA	NA	TRUE	NA	NA	NA	TRUE	2	NA	TRUE	TRUE	2	NA	TRUE	TRUE	2	NA	NA	NA	NA	Unchanged	Unchanged	NA
TUBA1C	NA	TRUE	NA	NA	NA	NA	TRUE	2	NA	NA	NA	0	TRUE	TRUE	TRUE	3	NA	NA	NA	NA	NA	NA	Reduced
TUBA8	NA	TRUE	NA	NA	NA	TRUE	NA	2	TRUE	NA	NA	0	TRUE	NA	NA	1	NA	NA	NA	NA	Unchanged	Unchanged	Reduced
TUBB2A	NA	NA	TRUE	NA	NA	NA	TRUE	2	NA	NA	NA	0	NA	TRUE	TRUE	2	TRUE	TRUE	NA	NA	Unchanged	Unchanged	NA
UBA52	NA	NA	NA	NA	NA	TRUE	TRUE	2	TRUE	NA	NA	0	NA	TRUE	TRUE	2	NA	TRUE	NA	NA	NA	NA	NA
UBB	NA	NA	TRUE	NA	NA	TRUE	NA	2	TRUE	NA	NA	0	NA	NA	NA	0	TRUE	TRUE	TRUE	TRUE	Increased	Increased	NA
UBE2N	NA	NA	TRUE	NA	NA	NA	TRUE	2	NA	TRUE	NA	1	NA	TRUE	TRUE	2	NA	NA	NA	NA	Unchanged	Unchanged	NA
UBE2O	NA	NA	TRUE	NA	NA	NA	TRUE	2	NA	NA	NA	0	NA	TRUE	TRUE	2	NA	NA	NA	NA	Unchanged	Unchanged	NA
UBQLN1	NA	NA	TRUE	NA	NA	NA	TRUE	2	NA	NA	NA	0	NA	TRUE	TRUE	2	NA	NA	NA	NA	NA	NA	NA
UCHL1	NA	NA	TRUE	NA	NA	NA	TRUE	2	NA	NA	NA	0	NA	TRUE	TRUE	2	TRUE	TRUE	NA	NA	Increased	Unchanged	NA
UPF1	NA	TRUE	NA	NA	NA	NA	TRUE	2	NA	NA	NA	0	TRUE	NA	TRUE	2	NA	NA	NA	NA	Unchanged	Decreased	Reduced
UQCRC2	NA	NA	TRUE	NA	NA	NA	TRUE	2	NA	NA	NA	0	NA	TRUE	TRUE	2	NA	NA	NA	NA	Unchanged	Unchanged	NA
USP14	NA	NA	TRUE	NA	NA	NA	TRUE	2	NA	TRUE	TRUE	2	NA	TRUE	TRUE	2	TRUE	NA	NA	NA	Unchanged	Unchanged	NA
VDAC2	NA	NA	NA	NA	NA	TRUE	TRUE	2	TRUE	NA	NA	0	NA	TRUE	TRUE	2	TRUE	NA	NA	NA	Unchanged	Decreased	NA
VPS26B	NA	NA	TRUE	NA	NA	NA	TRUE	2	NA	NA	NA	0	NA	TRUE	TRUE	2	NA	NA	NA	NA	Unchanged	Unchanged	NA
VPS35	NA	NA	TRUE	NA	NA	NA	TRUE	2	NA	NA	NA	0	NA	TRUE	TRUE	2	TRUE	NA	NA	NA	Unchanged	Unchanged	NA
WDR26	NA	NA	TRUE	NA	NA	TRUE	NA	2	TRUE	NA	NA	0	NA	NA	NA	0	NA	NA	NA	NA	NA	NA	NA
WDR37	NA	NA	TRUE	NA	NA	NA	TRUE	2	NA	NA	NA	0	NA	TRUE	TRUE	2	NA	NA	NA	NA	Decreased	Decreased	NA
YARS	NA	NA	TRUE	NA	NA	NA	TRUE	2	NA	NA	NA	0	NA	TRUE	TRUE	2	NA	NA	NA	NA	NA	NA	NA
YBX2	NA	TRUE	NA	NA	TRUE	NA	NA	2	NA	NA	NA	0	TRUE	NA	NA	1	NA	NA	NA	NA	NA	NA	Increased
YBX3	NA	TRUE	NA	NA	TRUE	NA	NA	2	NA	NA	NA	0	TRUE	NA	NA	1	NA	NA	NA	NA	NA	NA	Increased
ZC3H15	NA	NA	NA	NA	TRUE	NA	TRUE	2	NA	NA	NA	0	NA	TRUE	TRUE	2	NA	NA	NA	NA	NA	NA	NA
ZNF365	NA	NA	TRUE	NA	NA	TRUE	NA	2	TRUE	NA	NA	0	NA	NA	NA	0	NA	NA	NA	NA	NA	NA	NA
ZRANB2	NA	TRUE	NA	NA	NA	NA	TRUE	2	NA	NA	NA	0	TRUE	TRUE	TRUE	3	NA	NA	NA	NA	NA	NA	Reduced
1433B	NA	NA	NA	TRUE	NA	NA	NA	1	NA	NA	NA	0	NA	NA	NA	0	NA	NA	NA	NA	NA	NA	NA
1433S	NA	NA	NA	TRUE	NA	NA	NA	1	NA	NA	NA	0	NA	NA	NA	0	NA	NA	NA	NA	NA	NA	NA
4F2	NA	NA	NA	TRUE	NA	NA	NA	1	NA	NA	NA	0	NA	NA	NA	0	NA	NA	NA	NA	NA	NA	NA
A1BG	NA	NA	NA	NA	NA	NA	TRUE	1	NA	NA	NA	0	NA	TRUE	NA	1	NA	NA	NA	NA	NA	NA	NA
A2M	NA	NA	NA	NA	NA	NA	TRUE	1	NA	NA	NA	0	NA	TRUE	TRUE	2	NA	NA	NA	NA	NA	NA	NA
A2MG	NA	NA	NA	TRUE	NA	NA	NA	1	NA	NA	NA	0	NA	NA	NA	0	NA	NA	NA	NA	NA	NA	NA
AASDHPPT	NA	NA	NA	NA	NA	NA	TRUE	1	NA	NA	NA	0	NA	TRUE	TRUE	2	NA	NA	NA	NA	Increased	Increased	NA
ABAT	NA	NA	NA	NA	NA	NA	TRUE	1	NA	NA	NA	0	NA	TRUE	TRUE	2	TRUE	NA	NA	NA	Unchanged	Decreased	NA
ABCA5	NA	NA	NA	TRUE	NA	NA	NA	1	NA	NA	NA	0	NA	NA	NA	0	NA	NA	NA	NA	NA	NA	NA
ABI1	NA	NA	NA	NA	NA	NA	TRUE	1	NA	TRUE	TRUE	2	NA	TRUE	TRUE	2	TRUE	NA	NA	NA	Unchanged	Unchanged	NA
ABI2	NA	NA	NA	NA	NA	NA	TRUE	1	NA	NA	TRUE	1	NA	TRUE	TRUE	2	NA	NA	NA	NA	Unchanged	Unchanged	NA
ABLIM1	NA	NA	NA	NA	NA	NA	TRUE	1	NA	TRUE	TRUE	2	NA	TRUE	TRUE	2	NA	NA	NA	NA	NA	NA	NA
ABLIM2	NA	NA	NA	NA	NA	NA	TRUE	1	NA	NA	NA	0	NA	TRUE	TRUE	2	NA	NA	NA	NA	NA	NA	NA
ACAA2	NA	NA	NA	NA	NA	NA	TRUE	1	NA	NA	NA	0	NA	TRUE	NA	1	NA	NA	NA	NA	Unchanged	Increased	NA
ACADVL	NA	NA	NA	NA	NA	NA	TRUE	1	NA	NA	NA	0	NA	NA	NA	0	NA	NA	NA	NA	Unchanged	Unchanged	NA
ACAP2	NA	NA	NA	NA	NA	NA	TRUE	1	NA	NA	NA	0	NA	TRUE	TRUE	2	NA	NA	NA	NA	NA	NA	NA
ACAT1	NA	NA	NA	NA	NA	NA	TRUE	1	NA	NA	NA	0	NA	TRUE	TRUE	2	TRUE	NA	NA	NA	Unchanged	Unchanged	NA
ACAT2	NA	NA	NA	NA	NA	NA	TRUE	1	NA	NA	NA	0	NA	TRUE	TRUE	2	NA	NA	NA	NA	NA	NA	NA
ACLY	NA	NA	NA	NA	NA	NA	TRUE	1	NA	TRUE	TRUE	2	NA	TRUE	TRUE	2	NA	NA	NA	NA	Unchanged	Unchanged	NA
ACO2	NA	NA	NA	NA	NA	NA	TRUE	1	NA	NA	NA	0	NA	TRUE	TRUE	2	TRUE	NA	NA	NA	Unchanged	Unchanged	NA
ACOT9	NA	NA	NA	NA	NA	NA	TRUE	1	NA	NA	NA	0	NA	NA	NA	0	NA	NA	NA	NA	Unchanged	Increased	NA
ACP1	NA	NA	NA	NA	NA	NA	TRUE	1	NA	NA	NA	0	NA	TRUE	TRUE	2	NA	NA	NA	NA	NA	NA	NA
ACSBG1	NA	NA	NA	NA	NA	NA	TRUE	1	NA	NA	NA	0	NA	TRUE	TRUE	2	NA	NA	NA	NA	NA	NA	NA
ACSL3	NA	NA	NA	NA	NA	NA	TRUE	1	NA	NA	NA	0	NA	TRUE	TRUE	2	NA	NA	NA	NA	Decreased	Unchanged	NA
ACSL4	NA	NA	NA	NA	NA	NA	TRUE	1	NA	NA	NA	0	NA	TRUE	TRUE	2	NA	NA	NA	NA	Unchanged	Decreased	NA
ACSL6	NA	NA	NA	NA	NA	NA	TRUE	1	NA	NA	NA	0	NA	TRUE	TRUE	2	NA	NA	NA	NA	Unchanged	Unchanged	NA
ACTA1	NA	NA	TRUE	NA	NA	NA	NA	1	NA	NA	NA	0	NA	NA	NA	0	NA	NA	NA	NA	NA	NA	NA
ACTG2	NA	NA	NA	NA	TRUE	NA	NA	1	NA	NA	NA	0	NA	NA	NA	0	NA	NA	NA	NA	NA	NA	NA
ACTL6B	NA	NA	NA	NA	NA	NA	TRUE	1	NA	NA	NA	0	NA	TRUE	NA	1	NA	NA	NA	NA	Decreased	Decreased	NA
ACTN1	NA	NA	NA	NA	NA	NA	TRUE	1	NA	TRUE	TRUE	2	NA	TRUE	TRUE	2	NA	NA	NA	NA	Unchanged	Unchanged	NA
ACTN4	NA	NA	NA	NA	NA	NA	TRUE	1	NA	NA	NA	0	NA	TRUE	TRUE	2	TRUE	NA	NA	NA	Unchanged	Unchanged	NA
ACTR1B	NA	NA	NA	NA	NA	NA	TRUE	1	NA	NA	TRUE	1	NA	NA	TRUE	1	NA	NA	NA	NA	Unchanged	Unchanged	NA
ACTR2	NA	NA	NA	NA	NA	NA	TRUE	1	NA	NA	NA	0	NA	TRUE	TRUE	2	NA	NA	NA	NA	Unchanged	Unchanged	NA
ACTR3	NA	NA	NA	NA	NA	NA	TRUE	1	NA	NA	NA	0	NA	TRUE	TRUE	2	NA	NA	NA	NA	Unchanged	Unchanged	NA
ADD2	NA	NA	NA	NA	NA	NA	TRUE	1	NA	NA	TRUE	1	NA	TRUE	TRUE	2	TRUE	NA	NA	NA	Decreased	Decreased	NA
ADH5	NA	NA	NA	NA	NA	NA	TRUE	1	NA	NA	NA	0	NA	TRUE	TRUE	2	NA	NA	NA	NA	Unchanged	Unchanged	NA
ADRM1	NA	NA	NA	NA	NA	NA	TRUE	1	NA	NA	TRUE	1	NA	TRUE	TRUE	2	NA	NA	NA	NA	Decreased	Decreased	NA
AFAP1	NA	NA	NA	NA	NA	NA	TRUE	1	NA	NA	NA	0	NA	NA	NA	0	NA	NA	NA	NA	NA	NA	NA
AFG3L2	NA	NA	NA	NA	NA	NA	TRUE	1	NA	NA	NA	0	NA	NA	TRUE	1	NA	NA	NA	NA	Unchanged	Unchanged	NA
AFP	NA	NA	NA	NA	NA	NA	TRUE	1	NA	NA	NA	0	NA	TRUE	TRUE	2	NA	NA	NA	NA	NA	NA	NA
AGAP1	NA	NA	NA	NA	NA	NA	TRUE	1	NA	NA	NA	0	NA	TRUE	TRUE	2	NA	NA	NA	NA	NA	NA	NA
AGAP3	NA	NA	NA	NA	NA	NA	TRUE	1	NA	NA	NA	0	NA	TRUE	TRUE	2	NA	NA	NA	NA	Unchanged	Unchanged	NA
AGK	NA	NA	NA	NA	NA	NA	TRUE	1	NA	NA	NA	0	NA	TRUE	TRUE	2	NA	NA	NA	NA	Unchanged	Unchanged	NA
AGPS	NA	NA	NA	NA	NA	NA	TRUE	1	NA	NA	NA	0	NA	TRUE	TRUE	2	NA	NA	NA	NA	NA	NA	NA
AHCY	NA	NA	NA	NA	NA	NA	TRUE	1	NA	TRUE	TRUE	2	NA	TRUE	TRUE	2	NA	NA	NA	NA	NA	NA	NA
AHCYL1	NA	NA	NA	NA	NA	NA	TRUE	1	NA	NA	NA	0	NA	TRUE	TRUE	2	TRUE	NA	NA	NA	Unchanged	Unchanged	NA
AHNAK2	NA	NA	TRUE	NA	NA	NA	NA	1	NA	NA	NA	0	NA	NA	NA	0	NA	NA	NA	NA	NA	NA	NA
AHSA1	NA	NA	NA	NA	NA	NA	TRUE	1	NA	NA	NA	0	NA	TRUE	TRUE	2	NA	NA	NA	NA	Unchanged	Unchanged	NA
AIFM1	NA	NA	NA	NA	NA	NA	TRUE	1	NA	NA	NA	0	NA	TRUE	TRUE	2	NA	NA	NA	NA	Unchanged	Unchanged	NA
AINX	TRUE	NA	NA	NA	NA	NA	NA	1	NA	NA	NA	0	NA	NA	NA	0	NA	NA	NA	NA	NA	NA	NA
AK5	NA	NA	TRUE	NA	NA	NA	NA	1	NA	NA	NA	0	NA	NA	NA	0	NA	NA	NA	NA	Increased	Unchanged	NA
AKAP12	NA	NA	TRUE	NA	NA	NA	NA	1	NA	NA	NA	0	NA	NA	NA	0	NA	NA	NA	NA	Unchanged	Unchanged	NA
AKAP5	NA	NA	TRUE	NA	NA	NA	NA	1	NA	NA	NA	0	NA	NA	NA	0	NA	NA	NA	NA	Decreased	Unchanged	NA
AKR1B1	NA	NA	NA	NA	NA	NA	TRUE	1	NA	NA	NA	0	NA	TRUE	TRUE	2	TRUE	NA	NA	NA	Increased	Increased	NA
AKR1C1	NA	NA	NA	NA	NA	NA	TRUE	1	NA	NA	NA	0	NA	TRUE	TRUE	2	NA	NA	NA	NA	NA	NA	NA
AKR7A2	NA	NA	NA	NA	NA	NA	TRUE	1	NA	NA	NA	0	NA	TRUE	TRUE	2	NA	NA	NA	NA	Unchanged	Unchanged	NA
AKT2	NA	NA	NA	NA	NA	NA	TRUE	1	NA	NA	NA	0	NA	TRUE	TRUE	2	NA	NA	NA	NA	NA	NA	NA
ALB	NA	NA	NA	NA	NA	NA	TRUE	1	NA	NA	NA	0	NA	TRUE	TRUE	2	NA	TRUE	NA	NA	Unchanged	Unchanged	NA
ALCAM	NA	NA	NA	NA	NA	NA	TRUE	1	NA	NA	NA	0	NA	TRUE	TRUE	2	NA	NA	NA	NA	NA	NA	NA
ALDH1A1	NA	NA	NA	NA	NA	NA	TRUE	1	NA	NA	NA	0	NA	TRUE	TRUE	2	NA	NA	NA	NA	NA	NA	NA
ALDH1B1	NA	NA	NA	NA	NA	NA	TRUE	1	NA	NA	NA	0	NA	TRUE	NA	1	NA	NA	NA	NA	NA	NA	NA
ALDH1L1	NA	NA	NA	NA	NA	NA	TRUE	1	NA	NA	NA	0	NA	TRUE	TRUE	2	NA	NA	NA	NA	Unchanged	Unchanged	NA
ALDH4A1	NA	NA	NA	NA	NA	NA	TRUE	1	NA	NA	NA	0	NA	TRUE	TRUE	2	TRUE	NA	NA	NA	Unchanged	Unchanged	NA
ALDH5A1	NA	NA	NA	NA	NA	NA	TRUE	1	NA	NA	NA	0	NA	TRUE	TRUE	2	TRUE	NA	NA	TRUE	Decreased	Decreased	NA
ALDH6A1	NA	NA	NA	NA	NA	NA	TRUE	1	NA	NA	NA	0	NA	TRUE	TRUE	2	TRUE	NA	NA	NA	Unchanged	Unchanged	NA
ALDH7A1	NA	NA	NA	NA	NA	NA	TRUE	1	NA	NA	NA	0	NA	TRUE	TRUE	2	NA	NA	NA	NA	NA	NA	NA
ALDH9A1	NA	NA	NA	NA	NA	NA	TRUE	1	NA	NA	NA	0	NA	TRUE	NA	1	TRUE	NA	NA	NA	Unchanged	Unchanged	NA
ALDOC	NA	NA	NA	NA	NA	NA	TRUE	1	NA	TRUE	TRUE	2	NA	TRUE	TRUE	2	TRUE	TRUE	NA	NA	Unchanged	Unchanged	NA
AMPD2	NA	NA	NA	NA	NA	NA	TRUE	1	NA	NA	NA	0	NA	TRUE	TRUE	2	NA	NA	NA	NA	NA	NA	NA
ANK3	NA	NA	NA	NA	NA	NA	TRUE	1	NA	TRUE	NA	1	NA	NA	NA	0	NA	NA	NA	NA	Increased	Unchanged	NA
ANKFY1	NA	NA	NA	NA	NA	NA	TRUE	1	NA	NA	NA	0	NA	TRUE	TRUE	2	NA	NA	NA	NA	NA	NA	NA
ANO6	NA	NA	NA	NA	NA	NA	TRUE	1	NA	NA	NA	0	NA	TRUE	TRUE	2	NA	NA	NA	NA	NA	NA	NA
ANP32B	NA	NA	NA	NA	TRUE	NA	NA	1	NA	NA	NA	0	NA	NA	NA	0	NA	NA	NA	NA	NA	NA	NA
ANXA1	NA	NA	NA	NA	NA	NA	TRUE	1	NA	NA	NA	0	NA	TRUE	TRUE	2	TRUE	NA	NA	NA	Unchanged	Unchanged	NA
ANXA2	NA	NA	NA	NA	NA	NA	TRUE	1	NA	NA	NA	0	NA	TRUE	TRUE	2	TRUE	NA	NA	NA	Unchanged	Unchanged	NA
ANXA4	NA	NA	NA	TRUE	NA	NA	NA	1	NA	NA	NA	0	NA	NA	NA	0	NA	NA	NA	NA	NA	NA	NA
ANXA5	NA	NA	NA	NA	NA	NA	TRUE	1	NA	NA	NA	0	NA	TRUE	TRUE	2	NA	TRUE	NA	TRUE	Increased	Increased	NA
ANXA6	NA	NA	NA	NA	NA	NA	TRUE	1	NA	NA	NA	0	NA	TRUE	TRUE	2	TRUE	NA	NA	NA	Unchanged	Unchanged	NA
AP1G1	NA	NA	NA	NA	NA	NA	TRUE	1	NA	NA	NA	0	NA	TRUE	TRUE	2	NA	NA	NA	NA	Unchanged	Unchanged	NA
AP3M1	NA	NA	NA	NA	NA	NA	TRUE	1	NA	NA	NA	0	NA	TRUE	TRUE	2	NA	NA	NA	NA	NA	NA	NA
AP3M2	NA	NA	TRUE	NA	NA	NA	NA	1	NA	NA	NA	0	NA	NA	TRUE	1	NA	NA	NA	NA	Unchanged	Unchanged	NA
APBA1	NA	NA	NA	NA	NA	NA	TRUE	1	NA	TRUE	TRUE	2	NA	TRUE	TRUE	2	NA	NA	NA	NA	Unchanged	Unchanged	NA
APPL1	NA	NA	TRUE	NA	NA	NA	NA	1	NA	NA	NA	0	NA	NA	NA	0	NA	NA	NA	NA	Unchanged	Unchanged	NA
ARAP2	NA	NA	TRUE	NA	NA	NA	NA	1	NA	NA	NA	0	NA	NA	NA	0	NA	NA	NA	NA	NA	NA	NA
ARC	NA	NA	TRUE	NA	NA	NA	NA	1	NA	NA	NA	0	NA	NA	NA	0	NA	NA	NA	NA	NA	NA	NA
ARCN1	NA	NA	NA	NA	NA	NA	TRUE	1	NA	NA	NA	0	NA	TRUE	TRUE	2	NA	NA	NA	NA	Increased	Unchanged	NA
ARF1	NA	NA	NA	NA	NA	NA	TRUE	1	NA	NA	NA	0	NA	TRUE	TRUE	2	NA	NA	TRUE	NA	Increased	Increased	NA
ARF3	NA	NA	TRUE	NA	NA	NA	NA	1	NA	TRUE	NA	1	NA	NA	NA	0	NA	NA	NA	NA	NA	NA	NA
ARF5	NA	NA	NA	NA	NA	NA	TRUE	1	NA	NA	NA	0	NA	NA	NA	0	NA	NA	NA	NA	Unchanged	Unchanged	NA
ARGLU1	NA	NA	TRUE	NA	NA	NA	NA	1	NA	NA	NA	0	NA	NA	NA	0	NA	NA	NA	NA	NA	NA	NA
ARHGAP1	NA	NA	TRUE	NA	NA	NA	NA	1	NA	NA	NA	0	NA	NA	NA	0	NA	NA	NA	NA	Unchanged	Unchanged	NA
ARHGAP12	NA	NA	NA	NA	NA	NA	TRUE	1	NA	NA	NA	0	NA	TRUE	TRUE	2	NA	NA	NA	NA	NA	NA	NA
ARHGAP21	NA	NA	NA	NA	NA	NA	TRUE	1	NA	NA	NA	0	NA	TRUE	TRUE	2	NA	NA	NA	NA	NA	NA	NA
ARHGAP23	NA	NA	NA	NA	NA	NA	TRUE	1	NA	NA	NA	0	NA	NA	NA	0	NA	NA	NA	NA	NA	NA	NA
ARHGAP35	NA	NA	NA	NA	NA	NA	TRUE	1	NA	NA	NA	0	NA	TRUE	TRUE	2	NA	NA	NA	NA	Unchanged	Unchanged	NA
ARHGEF7	NA	TRUE	NA	NA	NA	NA	NA	1	NA	NA	TRUE	1	TRUE	NA	NA	1	NA	NA	NA	NA	Increased	Unchanged	Unchanged
ARIH1	NA	NA	TRUE	NA	NA	NA	NA	1	NA	NA	NA	0	NA	NA	NA	0	NA	NA	NA	NA	Unchanged	Decreased	NA
ARL1	NA	NA	NA	NA	NA	NA	TRUE	1	NA	NA	NA	0	NA	TRUE	TRUE	2	NA	NA	NA	NA	Unchanged	Decreased	NA
ARL6IP1	NA	NA	NA	NA	NA	NA	TRUE	1	NA	NA	NA	0	NA	NA	TRUE	1	NA	NA	NA	NA	NA	NA	NA
ARL6IP4	NA	NA	TRUE	NA	NA	NA	NA	1	NA	NA	NA	0	NA	NA	NA	0	NA	NA	NA	NA	NA	NA	NA
ARL6IP5	NA	NA	NA	NA	NA	NA	TRUE	1	NA	NA	TRUE	1	NA	TRUE	TRUE	2	NA	NA	NA	NA	Unchanged	Unchanged	NA
ARL8A	NA	NA	NA	NA	NA	NA	TRUE	1	NA	NA	NA	0	NA	TRUE	TRUE	2	TRUE	NA	NA	NA	Unchanged	Unchanged	NA
ARL8B	NA	NA	TRUE	NA	NA	NA	NA	1	NA	NA	NA	0	NA	NA	NA	0	NA	NA	NA	NA	Unchanged	Decreased	NA
ARPC1A	NA	NA	NA	NA	NA	NA	TRUE	1	NA	NA	NA	0	NA	TRUE	TRUE	2	NA	NA	NA	NA	NA	NA	NA
ARPC3	NA	NA	NA	NA	NA	NA	TRUE	1	NA	NA	NA	0	NA	TRUE	TRUE	2	NA	NA	NA	NA	Unchanged	Decreased	NA
ARPC5	NA	NA	NA	NA	NA	NA	TRUE	1	NA	NA	NA	0	NA	TRUE	TRUE	2	NA	NA	NA	NA	NA	NA	NA
ARPP19	NA	NA	NA	NA	NA	NA	TRUE	1	NA	TRUE	TRUE	2	NA	TRUE	TRUE	2	NA	NA	NA	NA	NA	NA	NA
ARRB1	NA	NA	TRUE	NA	NA	NA	NA	1	NA	NA	NA	0	NA	NA	NA	0	NA	NA	NA	NA	NA	NA	NA
ASAH1	NA	NA	NA	NA	NA	NA	TRUE	1	NA	NA	NA	0	NA	TRUE	TRUE	2	NA	NA	NA	NA	Increased	Increased	NA
ASAP2	NA	NA	NA	TRUE	NA	NA	NA	1	NA	NA	NA	0	NA	NA	NA	0	NA	NA	NA	NA	NA	NA	NA
ASNA1	NA	NA	NA	NA	NA	NA	TRUE	1	NA	NA	NA	0	NA	TRUE	TRUE	2	NA	NA	NA	NA	NA	NA	NA
ATAD1	NA	NA	NA	NA	NA	NA	TRUE	1	NA	NA	NA	0	NA	TRUE	TRUE	2	NA	NA	NA	NA	NA	NA	NA
ATAT1	NA	NA	NA	NA	NA	NA	TRUE	1	NA	NA	NA	0	NA	TRUE	TRUE	2	NA	NA	NA	NA	Increased	Unchanged	NA
ATOX1	NA	NA	NA	NA	NA	NA	TRUE	1	NA	NA	NA	0	NA	TRUE	TRUE	2	NA	NA	NA	NA	NA	NA	NA
ATP1A3	NA	NA	NA	NA	NA	NA	TRUE	1	NA	NA	TRUE	1	NA	TRUE	TRUE	2	TRUE	NA	NA	NA	Unchanged	Decreased	NA
ATP1B1	NA	NA	NA	NA	NA	NA	TRUE	1	NA	NA	NA	0	NA	TRUE	TRUE	2	TRUE	NA	NA	NA	Unchanged	Unchanged	NA
ATP1B2	NA	NA	NA	NA	NA	NA	TRUE	1	NA	NA	NA	0	NA	TRUE	TRUE	2	NA	NA	NA	NA	Unchanged	Increased	NA
ATP1B3	NA	NA	NA	NA	NA	NA	TRUE	1	NA	NA	NA	0	NA	TRUE	TRUE	2	NA	NA	NA	NA	Unchanged	Unchanged	NA
ATP2A2	NA	NA	NA	NA	NA	NA	TRUE	1	NA	NA	NA	0	NA	TRUE	TRUE	2	TRUE	NA	TRUE	NA	Unchanged	Decreased	NA
ATP2B3	NA	NA	TRUE	NA	NA	NA	NA	1	NA	NA	NA	0	NA	NA	NA	0	NA	NA	NA	NA	Decreased	Unchanged	NA
ATP5B	NA	NA	NA	NA	NA	NA	TRUE	1	NA	NA	NA	0	NA	TRUE	TRUE	2	NA	NA	NA	NA	NA	NA	NA
ATP5D	NA	NA	NA	NA	NA	NA	TRUE	1	NA	NA	NA	0	NA	TRUE	TRUE	2	NA	NA	NA	NA	NA	NA	NA
ATP5EP2	NA	NA	NA	NA	NA	NA	TRUE	1	NA	NA	NA	0	NA	TRUE	TRUE	2	NA	NA	NA	NA	NA	NA	NA
ATP5H	NA	NA	NA	NA	NA	NA	TRUE	1	NA	NA	NA	0	NA	TRUE	TRUE	2	NA	NA	NA	NA	NA	NA	NA
ATP5J	NA	NA	NA	NA	NA	NA	TRUE	1	NA	NA	NA	0	NA	TRUE	TRUE	2	NA	NA	NA	NA	NA	NA	NA
ATP5L	NA	NA	NA	NA	NA	NA	TRUE	1	NA	NA	NA	0	NA	TRUE	TRUE	2	NA	NA	NA	NA	NA	NA	NA
ATP6V0A1	NA	NA	NA	NA	NA	NA	TRUE	1	NA	NA	NA	0	NA	TRUE	TRUE	2	TRUE	NA	NA	NA	Unchanged	Unchanged	NA
ATP6V0C	NA	NA	NA	NA	NA	NA	TRUE	1	NA	NA	NA	0	NA	TRUE	TRUE	2	NA	NA	NA	NA	Unchanged	Unchanged	NA
ATP6V0D2	NA	NA	NA	NA	NA	NA	TRUE	1	NA	NA	NA	0	NA	NA	NA	0	NA	NA	NA	NA	NA	NA	NA
ATP6V1C1	NA	NA	NA	NA	NA	NA	TRUE	1	NA	NA	NA	0	NA	TRUE	TRUE	2	NA	NA	NA	NA	Unchanged	Unchanged	NA
ATP6V1E1	NA	NA	NA	NA	NA	NA	TRUE	1	NA	NA	NA	0	NA	TRUE	TRUE	2	TRUE	NA	TRUE	TRUE	Increased	Increased	NA
ATP6V1G1	NA	NA	NA	NA	NA	NA	TRUE	1	NA	TRUE	TRUE	2	NA	TRUE	TRUE	2	NA	NA	NA	NA	NA	NA	NA
ATP6V1G2	NA	NA	NA	NA	NA	NA	TRUE	1	NA	NA	NA	0	NA	TRUE	TRUE	2	NA	NA	NA	NA	NA	NA	NA
ATP8B3	NA	NA	NA	NA	NA	NA	TRUE	1	NA	NA	NA	0	NA	TRUE	TRUE	2	NA	NA	NA	NA	NA	NA	NA
ATPA	TRUE	NA	NA	NA	NA	NA	NA	1	NA	NA	NA	0	NA	NA	NA	0	NA	NA	NA	NA	NA	NA	NA
ATPG	TRUE	NA	NA	NA	NA	NA	NA	1	NA	NA	NA	0	NA	NA	NA	0	NA	NA	NA	NA	NA	NA	NA
ATPIF1	NA	NA	NA	NA	NA	NA	TRUE	1	NA	NA	NA	0	NA	TRUE	TRUE	2	NA	NA	NA	NA	NA	NA	NA
ATRIP	NA	NA	TRUE	NA	NA	NA	NA	1	NA	NA	NA	0	NA	NA	NA	0	NA	NA	NA	NA	NA	NA	NA
ATXN10	NA	NA	NA	NA	NA	NA	TRUE	1	NA	NA	NA	0	NA	TRUE	TRUE	2	NA	NA	NA	NA	Unchanged	Unchanged	NA
BAG3	NA	NA	NA	NA	NA	NA	TRUE	1	NA	NA	NA	0	NA	NA	NA	0	NA	NA	NA	NA	NA	NA	NA
BANF1	NA	NA	NA	NA	NA	NA	TRUE	1	NA	NA	NA	0	NA	NA	NA	0	NA	NA	NA	NA	Unchanged	Unchanged	NA
BASP1	NA	NA	NA	NA	NA	NA	TRUE	1	NA	TRUE	TRUE	2	NA	TRUE	TRUE	2	TRUE	NA	NA	NA	Unchanged	Unchanged	NA
BCAP31	NA	NA	NA	NA	NA	NA	TRUE	1	NA	NA	NA	0	NA	TRUE	TRUE	2	NA	NA	NA	NA	Unchanged	Unchanged	NA
BCAS1	NA	NA	NA	TRUE	NA	NA	NA	1	NA	NA	NA	0	NA	NA	NA	0	NA	NA	NA	NA	NA	NA	NA
BCLAF1	NA	NA	NA	NA	NA	NA	TRUE	1	NA	NA	NA	0	NA	TRUE	TRUE	2	NA	NA	NA	NA	Unchanged	Decreased	NA
BCS1L	NA	NA	NA	NA	NA	NA	TRUE	1	NA	NA	NA	0	NA	NA	NA	0	NA	NA	NA	NA	NA	NA	NA
BLMH	NA	NA	NA	NA	NA	NA	TRUE	1	NA	NA	NA	0	NA	TRUE	TRUE	2	NA	NA	NA	NA	Unchanged	Increased	NA
BLOC1S3	NA	NA	TRUE	NA	NA	NA	NA	1	NA	NA	NA	0	NA	NA	NA	0	NA	NA	NA	NA	NA	NA	NA
BLVRB	NA	NA	TRUE	NA	NA	NA	NA	1	NA	NA	NA	0	NA	NA	NA	0	NA	NA	TRUE	TRUE	Increased	Increased	NA
BNC1	NA	NA	NA	NA	NA	NA	TRUE	1	NA	NA	NA	0	NA	TRUE	TRUE	2	NA	NA	NA	NA	NA	NA	NA
BOLA2	NA	NA	NA	NA	NA	NA	TRUE	1	NA	NA	NA	0	NA	TRUE	TRUE	2	NA	NA	NA	NA	NA	NA	NA
BRD2	NA	NA	TRUE	NA	NA	NA	NA	1	NA	NA	NA	0	NA	NA	NA	0	NA	NA	NA	TRUE	Increased	Increased	NA
BRSK1	NA	NA	NA	NA	NA	NA	TRUE	1	NA	NA	NA	0	NA	NA	TRUE	1	NA	NA	NA	NA	Unchanged	Unchanged	NA
BTF3	NA	NA	NA	NA	NA	NA	TRUE	1	NA	NA	NA	0	NA	NA	TRUE	1	NA	NA	NA	NA	NA	NA	NA
BUD31	NA	NA	NA	NA	NA	NA	TRUE	1	NA	NA	NA	0	NA	TRUE	TRUE	2	NA	NA	NA	NA	NA	NA	NA
BYSL	NA	NA	NA	NA	TRUE	NA	NA	1	NA	NA	NA	0	NA	NA	NA	0	NA	NA	NA	NA	NA	NA	NA
BZW1	NA	NA	NA	NA	NA	NA	TRUE	1	NA	NA	NA	0	NA	TRUE	TRUE	2	NA	NA	NA	NA	Unchanged	Unchanged	NA
C11orf84	NA	NA	NA	NA	NA	NA	TRUE	1	NA	NA	NA	0	NA	TRUE	TRUE	2	NA	NA	NA	NA	NA	NA	NA
C14orf166	NA	NA	NA	NA	NA	NA	TRUE	1	NA	NA	NA	0	NA	TRUE	TRUE	2	NA	NA	NA	NA	NA	NA	NA
C1orf68	NA	NA	TRUE	NA	NA	NA	NA	1	NA	NA	NA	0	NA	NA	NA	0	NA	NA	NA	NA	NA	NA	NA
C1QA	NA	NA	TRUE	NA	NA	NA	NA	1	NA	NA	NA	0	NA	NA	NA	0	NA	NA	NA	NA	NA	NA	NA
C22orf28	NA	NA	NA	NA	NA	NA	TRUE	1	NA	NA	NA	0	NA	TRUE	TRUE	2	NA	NA	NA	NA	NA	NA	NA
C3	NA	NA	NA	NA	NA	NA	TRUE	1	NA	NA	NA	0	NA	TRUE	TRUE	2	NA	NA	NA	NA	Unchanged	Unchanged	NA
C3orf14	NA	NA	NA	NA	NA	NA	TRUE	1	NA	NA	NA	0	NA	TRUE	TRUE	2	NA	NA	NA	NA	NA	NA	NA
C7orf50	NA	TRUE	NA	NA	NA	NA	NA	1	NA	NA	NA	0	TRUE	NA	NA	1	NA	NA	NA	NA	NA	NA	Increased
C8orf33	NA	TRUE	NA	NA	NA	NA	NA	1	NA	NA	NA	0	TRUE	NA	NA	1	NA	NA	NA	NA	NA	NA	Increased
C8orf59	NA	NA	NA	NA	NA	NA	TRUE	1	NA	NA	NA	0	NA	TRUE	TRUE	2	NA	NA	NA	NA	NA	NA	NA
CA2	NA	NA	NA	NA	NA	TRUE	NA	1	TRUE	NA	NA	0	NA	NA	NA	0	TRUE	TRUE	NA	NA	Unchanged	Unchanged	NA
CACNA2D1	NA	NA	NA	NA	NA	NA	TRUE	1	NA	NA	NA	0	NA	TRUE	TRUE	2	TRUE	NA	NA	NA	Unchanged	Unchanged	NA
CADM1	NA	NA	NA	NA	NA	NA	TRUE	1	NA	NA	NA	0	NA	TRUE	TRUE	2	NA	NA	NA	NA	Increased	Increased	NA
CADM2	NA	NA	NA	NA	NA	NA	TRUE	1	NA	NA	TRUE	1	NA	TRUE	TRUE	2	NA	NA	NA	NA	Unchanged	Unchanged	NA
CADM3	NA	NA	NA	NA	NA	NA	TRUE	1	NA	NA	NA	0	NA	TRUE	TRUE	2	NA	NA	TRUE	NA	Increased	Increased	NA
CADM4	NA	NA	NA	NA	NA	NA	TRUE	1	NA	NA	NA	0	NA	TRUE	TRUE	2	NA	NA	NA	NA	Unchanged	Unchanged	NA
CALB1	NA	NA	NA	NA	NA	NA	TRUE	1	NA	NA	NA	0	NA	TRUE	TRUE	2	NA	NA	NA	NA	NA	NA	NA
CALD1	NA	NA	NA	NA	NA	NA	TRUE	1	NA	NA	NA	0	NA	TRUE	TRUE	2	NA	NA	NA	NA	NA	NA	NA
CALL5	NA	NA	NA	TRUE	NA	NA	NA	1	NA	NA	NA	0	NA	NA	NA	0	NA	NA	NA	NA	NA	NA	NA
CALM2	NA	NA	NA	NA	TRUE	NA	NA	1	NA	NA	NA	0	NA	NA	NA	0	NA	NA	NA	NA	NA	NA	NA
CALU	NA	NA	NA	NA	NA	NA	TRUE	1	NA	NA	NA	0	NA	TRUE	TRUE	2	NA	NA	NA	NA	Increased	Increased	NA
CAMK2G	NA	NA	TRUE	NA	NA	NA	NA	1	NA	NA	NA	0	NA	NA	NA	0	NA	NA	NA	NA	Unchanged	Unchanged	NA
CAMSAP3	NA	NA	NA	NA	NA	NA	TRUE	1	NA	NA	NA	0	NA	TRUE	TRUE	2	NA	NA	NA	NA	NA	NA	NA
CAND1	NA	NA	NA	NA	NA	NA	TRUE	1	NA	NA	NA	0	NA	TRUE	TRUE	2	TRUE	NA	NA	NA	Unchanged	Decreased	NA
CAPN1	NA	NA	NA	NA	NA	NA	TRUE	1	NA	NA	NA	0	NA	TRUE	TRUE	2	NA	NA	NA	NA	Unchanged	Unchanged	NA
CAPN2	NA	NA	NA	NA	NA	NA	TRUE	1	NA	NA	NA	0	NA	TRUE	TRUE	2	NA	NA	NA	NA	NA	NA	NA
CAPNS1	NA	NA	NA	NA	NA	NA	TRUE	1	NA	NA	NA	0	NA	TRUE	TRUE	2	NA	NA	NA	NA	Increased	Unchanged	NA
CARHSP1	NA	NA	NA	NA	NA	NA	TRUE	1	NA	TRUE	TRUE	2	NA	TRUE	TRUE	2	NA	NA	NA	NA	NA	NA	NA
CARM1	NA	NA	NA	NA	NA	NA	TRUE	1	NA	NA	NA	0	NA	TRUE	TRUE	2	NA	NA	NA	NA	NA	NA	NA
CARS	NA	NA	NA	NA	NA	NA	TRUE	1	NA	NA	NA	0	NA	TRUE	TRUE	2	NA	NA	NA	NA	NA	NA	NA
CASK	NA	NA	NA	NA	NA	NA	TRUE	1	NA	NA	NA	0	NA	TRUE	TRUE	2	NA	NA	NA	NA	NA	NA	NA
CASKIN1	NA	NA	NA	NA	NA	NA	TRUE	1	NA	NA	NA	0	NA	TRUE	NA	1	NA	NA	NA	NA	NA	NA	NA
CASPE	NA	NA	NA	TRUE	NA	NA	NA	1	NA	NA	NA	0	NA	NA	NA	0	NA	NA	NA	NA	NA	NA	NA
CBLN1	NA	NA	NA	NA	NA	NA	TRUE	1	NA	NA	NA	0	NA	TRUE	TRUE	2	NA	NA	NA	NA	NA	NA	NA
CBR3	NA	NA	TRUE	NA	NA	NA	NA	1	NA	NA	NA	0	NA	NA	NA	0	NA	NA	NA	NA	Increased	Increased	NA
CBX3	NA	NA	NA	NA	NA	NA	TRUE	1	NA	NA	NA	0	NA	TRUE	TRUE	2	NA	NA	NA	NA	Unchanged	Unchanged	NA
CBX5	NA	NA	NA	NA	NA	NA	TRUE	1	NA	NA	NA	0	NA	TRUE	TRUE	2	NA	NA	NA	NA	Unchanged	Unchanged	NA
CCAR2	NA	TRUE	NA	NA	NA	NA	NA	1	NA	NA	NA	0	TRUE	NA	NA	1	TRUE	NA	NA	NA	Unchanged	Unchanged	Reduced
CCDC113	NA	NA	TRUE	NA	NA	NA	NA	1	NA	NA	NA	0	NA	NA	NA	0	NA	NA	NA	NA	NA	NA	NA
CCDC152	NA	NA	TRUE	NA	NA	NA	NA	1	NA	NA	NA	0	NA	NA	NA	0	NA	NA	NA	NA	NA	NA	NA
CCDC174	NA	NA	TRUE	NA	NA	NA	NA	1	NA	NA	NA	0	NA	NA	NA	0	NA	NA	NA	NA	NA	NA	NA
CCDC177	NA	NA	TRUE	NA	NA	NA	NA	1	NA	NA	NA	0	NA	NA	NA	0	NA	NA	NA	NA	NA	NA	NA
CCDC85B	NA	NA	TRUE	NA	NA	NA	NA	1	NA	NA	NA	0	NA	NA	NA	0	NA	NA	NA	NA	NA	NA	NA
CCDC92	NA	NA	TRUE	NA	NA	NA	NA	1	NA	NA	NA	0	NA	NA	NA	0	NA	NA	NA	NA	Unchanged	Unchanged	NA
CCL18	NA	NA	NA	TRUE	NA	NA	NA	1	NA	NA	NA	0	NA	NA	NA	0	NA	NA	NA	NA	NA	NA	NA
CCT6B	NA	NA	NA	NA	NA	NA	TRUE	1	NA	NA	NA	0	NA	TRUE	TRUE	2	NA	NA	NA	NA	Unchanged	Unchanged	NA
CD200	NA	NA	NA	NA	NA	NA	TRUE	1	NA	NA	NA	0	NA	TRUE	TRUE	2	NA	NA	NA	NA	Unchanged	Unchanged	NA
CD81	NA	NA	NA	NA	NA	NA	TRUE	1	NA	NA	NA	0	NA	TRUE	TRUE	2	NA	NA	NA	NA	Unchanged	Unchanged	NA
CD99L2	NA	NA	NA	NA	NA	NA	TRUE	1	NA	NA	TRUE	1	NA	TRUE	TRUE	2	NA	NA	NA	NA	NA	NA	NA
CDC37	NA	NA	NA	NA	NA	NA	TRUE	1	NA	NA	TRUE	1	NA	TRUE	TRUE	2	TRUE	NA	NA	NA	Unchanged	Unchanged	NA
CDC42	NA	NA	NA	NA	NA	NA	TRUE	1	NA	NA	NA	0	NA	TRUE	TRUE	2	NA	NA	NA	NA	Unchanged	Unchanged	NA
CDC5L	NA	TRUE	NA	NA	NA	NA	NA	1	NA	NA	NA	0	TRUE	TRUE	TRUE	3	NA	NA	NA	NA	NA	NA	Reduced
CDH2	NA	NA	NA	NA	NA	NA	TRUE	1	NA	NA	TRUE	1	NA	TRUE	TRUE	2	NA	NA	NA	NA	Unchanged	Unchanged	NA
CDIPT	NA	NA	NA	NA	NA	NA	TRUE	1	NA	NA	NA	0	NA	TRUE	TRUE	2	NA	NA	NA	NA	Unchanged	Unchanged	NA
CDK1	NA	TRUE	NA	NA	NA	NA	NA	1	NA	NA	NA	0	TRUE	NA	NA	1	NA	NA	NA	NA	Unchanged	Unchanged	Reduced
CDKN2A	NA	NA	NA	NA	TRUE	NA	NA	1	NA	NA	NA	0	NA	NA	NA	0	NA	NA	NA	NA	NA	NA	NA
CDS2	NA	NA	NA	NA	NA	NA	TRUE	1	NA	NA	NA	0	NA	TRUE	TRUE	2	NA	NA	NA	NA	NA	NA	NA
CDV3	NA	NA	NA	NA	NA	NA	TRUE	1	NA	TRUE	TRUE	2	NA	TRUE	TRUE	2	NA	NA	NA	NA	NA	NA	NA
CEP41	NA	NA	NA	NA	NA	NA	TRUE	1	NA	NA	NA	0	NA	TRUE	TRUE	2	NA	NA	NA	NA	Unchanged	Unchanged	NA
CEP63	NA	NA	TRUE	NA	NA	NA	NA	1	NA	NA	NA	0	NA	NA	NA	0	NA	NA	NA	NA	NA	NA	NA
CERU	NA	NA	NA	TRUE	NA	NA	NA	1	NA	NA	NA	0	NA	NA	NA	0	NA	NA	NA	NA	NA	NA	NA
CFL2	NA	NA	NA	NA	NA	NA	TRUE	1	NA	NA	NA	0	NA	NA	TRUE	1	TRUE	NA	NA	NA	Increased	Increased	NA
CGGBP1	NA	NA	NA	NA	NA	NA	TRUE	1	NA	NA	NA	0	NA	NA	NA	0	NA	NA	NA	NA	NA	NA	NA
CGN	NA	NA	NA	NA	NA	NA	TRUE	1	NA	NA	NA	0	NA	TRUE	TRUE	2	NA	NA	NA	NA	NA	NA	NA
CHCHD1	NA	NA	NA	NA	NA	NA	TRUE	1	NA	NA	NA	0	NA	TRUE	TRUE	2	NA	NA	NA	NA	NA	NA	NA
CHCHD7	NA	NA	NA	NA	NA	NA	TRUE	1	NA	NA	NA	0	NA	NA	NA	0	NA	NA	NA	NA	NA	NA	NA
CHD4	NA	NA	TRUE	NA	NA	NA	NA	1	NA	NA	NA	0	NA	NA	NA	0	NA	NA	NA	NA	Unchanged	Unchanged	NA
CHMP1B	NA	NA	TRUE	NA	NA	NA	NA	1	NA	NA	NA	0	NA	NA	NA	0	NA	NA	NA	NA	NA	NA	NA
CHMP3	NA	NA	TRUE	NA	NA	NA	NA	1	NA	NA	NA	0	NA	NA	NA	0	NA	NA	NA	NA	Increased	Unchanged	NA
CHMP4B	NA	NA	NA	NA	NA	NA	TRUE	1	NA	NA	NA	0	NA	NA	NA	0	TRUE	NA	NA	NA	Increased	Increased	NA
CHMP5	NA	NA	NA	NA	NA	NA	TRUE	1	NA	NA	TRUE	1	NA	TRUE	NA	1	NA	NA	NA	NA	NA	NA	NA
CHMP6	NA	NA	NA	NA	NA	NA	TRUE	1	NA	NA	NA	0	NA	NA	TRUE	1	NA	NA	NA	NA	Unchanged	Unchanged	NA
CHORDC1	NA	NA	NA	NA	NA	NA	TRUE	1	NA	NA	NA	0	NA	NA	TRUE	1	NA	NA	NA	NA	NA	NA	NA
CHP1	NA	NA	NA	NA	NA	NA	TRUE	1	NA	NA	NA	0	NA	TRUE	TRUE	2	NA	NA	NA	NA	NA	NA	NA
CHTOP	NA	NA	NA	NA	NA	NA	TRUE	1	NA	NA	NA	0	NA	TRUE	TRUE	2	NA	NA	NA	NA	NA	NA	NA
CISD1	NA	NA	NA	NA	NA	NA	TRUE	1	NA	NA	NA	0	NA	TRUE	TRUE	2	NA	NA	NA	NA	Unchanged	Unchanged	NA
CKAP4	NA	NA	NA	NA	NA	NA	TRUE	1	NA	NA	NA	0	NA	TRUE	TRUE	2	TRUE	NA	TRUE	NA	Decreased	Decreased	NA
CKAP5	NA	NA	NA	NA	NA	NA	TRUE	1	NA	NA	NA	0	NA	TRUE	TRUE	2	NA	NA	NA	NA	Unchanged	Unchanged	NA
CLASP1	NA	NA	NA	NA	NA	NA	TRUE	1	NA	NA	NA	0	NA	TRUE	TRUE	2	NA	NA	NA	NA	Unchanged	Unchanged	NA
CLIC4	NA	NA	NA	TRUE	NA	NA	NA	1	NA	NA	NA	0	NA	NA	NA	0	NA	NA	NA	NA	Unchanged	Unchanged	NA
CLPTM1	NA	NA	NA	NA	NA	NA	TRUE	1	NA	NA	NA	0	NA	TRUE	TRUE	2	NA	NA	NA	NA	Unchanged	Decreased	NA
CLU	NA	NA	TRUE	NA	NA	NA	NA	1	NA	NA	NA	0	NA	NA	NA	0	TRUE	NA	TRUE	TRUE	Increased	Increased	NA
CM035	NA	NA	NA	TRUE	NA	NA	NA	1	NA	NA	NA	0	NA	NA	NA	0	NA	NA	NA	NA	NA	NA	NA
CMAS	NA	NA	NA	NA	NA	NA	TRUE	1	NA	NA	NA	0	NA	TRUE	TRUE	2	TRUE	NA	NA	NA	Unchanged	Unchanged	NA
CMC1	NA	NA	NA	NA	NA	NA	TRUE	1	NA	NA	NA	0	NA	TRUE	TRUE	2	NA	NA	NA	NA	NA	NA	NA
CN37	NA	NA	NA	TRUE	NA	NA	NA	1	NA	NA	NA	0	NA	NA	NA	0	NA	NA	NA	NA	NA	NA	NA
CNBP	NA	NA	NA	NA	NA	NA	TRUE	1	NA	NA	NA	0	NA	TRUE	TRUE	2	NA	NA	NA	NA	NA	NA	NA
CNN3	NA	NA	NA	NA	NA	NA	TRUE	1	NA	NA	TRUE	1	NA	TRUE	TRUE	2	NA	NA	NA	NA	Increased	Increased	NA
CNOT9	NA	TRUE	NA	NA	NA	NA	NA	1	NA	NA	NA	0	TRUE	NA	NA	1	NA	NA	NA	NA	NA	NA	Reduced
CNR1	NA	NA	NA	NA	NA	NA	TRUE	1	NA	NA	NA	0	NA	TRUE	TRUE	2	NA	NA	NA	NA	Unchanged	Unchanged	NA
CNTFR	NA	NA	NA	NA	NA	NA	TRUE	1	NA	NA	NA	0	NA	TRUE	TRUE	2	NA	NA	NA	NA	NA	NA	NA
CNTN1	NA	NA	NA	NA	NA	NA	TRUE	1	NA	NA	NA	0	NA	TRUE	TRUE	2	TRUE	NA	NA	NA	Unchanged	Increased	NA
CNTNAP2	NA	NA	NA	NA	NA	NA	TRUE	1	NA	NA	NA	0	NA	TRUE	TRUE	2	NA	NA	NA	NA	Unchanged	Unchanged	NA
CO3	NA	NA	NA	TRUE	NA	NA	NA	1	NA	NA	NA	0	NA	NA	NA	0	NA	NA	NA	NA	NA	NA	NA
COL18A1	NA	NA	NA	NA	NA	NA	TRUE	1	NA	NA	NA	0	NA	TRUE	TRUE	2	NA	NA	NA	NA	NA	NA	NA
COPB1	NA	NA	NA	NA	NA	NA	TRUE	1	NA	NA	NA	0	NA	TRUE	TRUE	2	NA	NA	NA	NA	Unchanged	Unchanged	NA
COPB2	NA	NA	NA	NA	NA	NA	TRUE	1	NA	NA	NA	0	NA	TRUE	TRUE	2	NA	NA	NA	NA	Increased	Unchanged	NA
COPG1	NA	NA	NA	NA	NA	NA	TRUE	1	NA	NA	NA	0	NA	TRUE	TRUE	2	NA	NA	NA	NA	Increased	Unchanged	NA
COPS5	NA	NA	NA	NA	NA	NA	TRUE	1	NA	NA	NA	0	NA	TRUE	TRUE	2	NA	NA	NA	NA	Unchanged	Unchanged	NA
COPS6	NA	NA	NA	NA	NA	NA	TRUE	1	NA	NA	NA	0	NA	TRUE	TRUE	2	NA	NA	NA	NA	Unchanged	Unchanged	NA
COPS7A	NA	NA	NA	NA	NA	NA	TRUE	1	NA	NA	NA	0	NA	TRUE	TRUE	2	NA	NA	NA	NA	Unchanged	Unchanged	NA
COPS7B	NA	NA	NA	NA	NA	NA	TRUE	1	NA	NA	NA	0	NA	NA	TRUE	1	NA	NA	NA	NA	NA	NA	NA
COPS8	NA	NA	NA	NA	NA	NA	TRUE	1	NA	NA	NA	0	NA	TRUE	TRUE	2	NA	NA	NA	NA	Unchanged	Unchanged	NA
COPZ1	NA	NA	NA	NA	NA	NA	TRUE	1	NA	NA	NA	0	NA	NA	TRUE	1	NA	NA	NA	NA	Increased	Unchanged	NA
CORO1B	NA	NA	NA	NA	NA	NA	TRUE	1	NA	NA	NA	0	NA	TRUE	TRUE	2	NA	NA	NA	NA	NA	NA	NA
CORO1C	NA	NA	NA	NA	NA	NA	TRUE	1	NA	TRUE	TRUE	2	NA	TRUE	TRUE	2	NA	NA	NA	NA	Unchanged	Decreased	NA
CORO2B	NA	NA	NA	NA	NA	NA	TRUE	1	NA	NA	NA	0	NA	TRUE	TRUE	2	NA	NA	NA	NA	Decreased	Decreased	NA
COX4I1	NA	NA	NA	NA	NA	NA	TRUE	1	NA	NA	NA	0	NA	TRUE	TRUE	2	TRUE	TRUE	NA	NA	Unchanged	Unchanged	NA
COX6A1	NA	NA	NA	NA	NA	NA	TRUE	1	NA	NA	NA	0	NA	NA	NA	0	NA	NA	NA	NA	NA	NA	NA
COX6B1	NA	NA	NA	NA	NA	NA	TRUE	1	NA	NA	NA	0	NA	TRUE	TRUE	2	NA	NA	NA	NA	NA	NA	NA
COX6C	NA	NA	NA	NA	NA	NA	TRUE	1	NA	NA	NA	0	NA	TRUE	TRUE	2	TRUE	NA	NA	NA	Unchanged	Decreased	NA
COX7A2	NA	NA	NA	NA	NA	NA	TRUE	1	NA	NA	NA	0	NA	TRUE	TRUE	2	NA	NA	NA	NA	Unchanged	Unchanged	NA
COX7C	NA	NA	NA	NA	NA	NA	TRUE	1	NA	NA	NA	0	NA	TRUE	TRUE	2	NA	NA	NA	NA	NA	NA	NA
CP	NA	NA	NA	NA	NA	NA	TRUE	1	NA	NA	NA	0	NA	TRUE	NA	1	NA	NA	NA	NA	NA	NA	NA
CPNE3	NA	NA	NA	NA	NA	NA	TRUE	1	NA	NA	NA	0	NA	TRUE	TRUE	2	NA	NA	NA	NA	NA	NA	NA
CPS1	NA	NA	TRUE	NA	NA	NA	NA	1	NA	NA	NA	0	NA	NA	NA	0	NA	NA	NA	NA	NA	NA	NA
CPSF6	NA	NA	NA	NA	NA	NA	TRUE	1	NA	NA	NA	0	NA	TRUE	TRUE	2	NA	NA	NA	NA	Unchanged	Unchanged	NA
CPSF7	NA	NA	NA	NA	NA	NA	TRUE	1	NA	NA	NA	0	NA	TRUE	TRUE	2	NA	NA	NA	NA	NA	NA	NA
CRIP1	NA	NA	NA	NA	NA	NA	TRUE	1	NA	NA	NA	0	NA	NA	TRUE	1	NA	NA	NA	NA	NA	NA	NA
CRIPT	NA	NA	NA	NA	NA	NA	TRUE	1	NA	NA	NA	0	NA	TRUE	TRUE	2	NA	NA	NA	NA	NA	NA	NA
CRKL	NA	NA	NA	NA	NA	NA	TRUE	1	NA	NA	NA	0	NA	TRUE	TRUE	2	NA	NA	NA	NA	Unchanged	Increased	NA
CRP	NA	NA	TRUE	NA	NA	NA	NA	1	NA	NA	NA	0	NA	NA	NA	0	NA	NA	NA	NA	NA	NA	NA
CS	NA	NA	NA	NA	NA	NA	TRUE	1	NA	NA	NA	0	NA	TRUE	TRUE	2	TRUE	NA	NA	NA	Unchanged	Unchanged	NA
CSE1L	NA	NA	NA	NA	NA	NA	TRUE	1	NA	NA	NA	0	NA	TRUE	TRUE	2	NA	NA	NA	NA	Unchanged	Decreased	NA
CSNK1D	NA	NA	NA	NA	NA	NA	TRUE	1	NA	TRUE	NA	1	NA	TRUE	TRUE	2	NA	NA	TRUE	TRUE	Increased	Increased	NA
CSNK1E	NA	NA	TRUE	NA	NA	NA	NA	1	NA	NA	NA	0	NA	NA	NA	0	NA	NA	TRUE	NA	Increased	Increased	NA
CSNK2A1	NA	NA	NA	NA	NA	NA	TRUE	1	NA	NA	NA	0	NA	TRUE	TRUE	2	NA	NA	NA	NA	Unchanged	Unchanged	NA
CTBP2	NA	NA	NA	NA	NA	NA	TRUE	1	NA	NA	NA	0	NA	TRUE	TRUE	2	NA	NA	NA	NA	NA	NA	NA
CTNNA1	NA	NA	NA	NA	NA	NA	TRUE	1	NA	NA	NA	0	NA	TRUE	TRUE	2	NA	NA	NA	NA	NA	NA	NA
CTNNA2	NA	NA	NA	NA	NA	NA	TRUE	1	NA	TRUE	NA	1	NA	TRUE	TRUE	2	NA	NA	NA	NA	Unchanged	Unchanged	NA
CTNNB1	NA	NA	NA	NA	NA	NA	TRUE	1	NA	TRUE	TRUE	2	NA	TRUE	TRUE	2	NA	NA	NA	NA	Increased	Unchanged	NA
CTNND1	NA	NA	NA	NA	NA	NA	TRUE	1	NA	NA	TRUE	1	NA	TRUE	TRUE	2	NA	NA	NA	NA	NA	NA	NA
CTNND2	NA	NA	NA	NA	NA	NA	TRUE	1	NA	TRUE	TRUE	2	NA	TRUE	TRUE	2	NA	NA	NA	NA	Unchanged	Unchanged	NA
CTSD	NA	NA	NA	NA	NA	NA	TRUE	1	NA	NA	NA	0	NA	TRUE	TRUE	2	TRUE	NA	NA	NA	Unchanged	Unchanged	NA
CTTN	NA	NA	NA	NA	NA	NA	TRUE	1	NA	TRUE	TRUE	2	NA	TRUE	TRUE	2	NA	NA	NA	NA	Unchanged	Unchanged	NA
CUL1	NA	NA	NA	NA	NA	NA	TRUE	1	NA	NA	NA	0	NA	TRUE	TRUE	2	NA	NA	NA	NA	NA	NA	NA
CUL2	NA	NA	NA	NA	NA	NA	TRUE	1	NA	NA	NA	0	NA	TRUE	TRUE	2	NA	NA	NA	NA	Unchanged	Unchanged	NA
CXADR	NA	NA	NA	NA	NA	NA	TRUE	1	NA	TRUE	TRUE	2	NA	TRUE	TRUE	2	NA	NA	NA	NA	NA	NA	NA
CXCL12	NA	NA	NA	NA	NA	NA	TRUE	1	NA	NA	NA	0	NA	TRUE	NA	1	NA	NA	NA	NA	NA	NA	NA
CYB5A	NA	NA	NA	NA	NA	NA	TRUE	1	NA	NA	NA	0	NA	TRUE	TRUE	2	NA	NA	NA	NA	NA	NA	NA
CYB5B	NA	NA	NA	NA	NA	NA	TRUE	1	NA	NA	NA	0	NA	TRUE	TRUE	2	NA	NA	NA	NA	Unchanged	Unchanged	NA
CYB5R3	NA	NA	NA	NA	NA	NA	TRUE	1	NA	NA	NA	0	NA	TRUE	TRUE	2	NA	NA	NA	NA	Unchanged	Unchanged	NA
CYC1	NA	NA	NA	NA	NA	NA	TRUE	1	NA	NA	NA	0	NA	TRUE	TRUE	2	NA	NA	NA	NA	Unchanged	Unchanged	NA
CYCS	NA	NA	NA	NA	NA	NA	TRUE	1	NA	NA	NA	0	NA	TRUE	TRUE	2	NA	NA	NA	NA	NA	NA	NA
CYFIP2	NA	NA	NA	NA	NA	NA	TRUE	1	NA	NA	NA	0	NA	TRUE	TRUE	2	TRUE	NA	TRUE	NA	Decreased	Decreased	NA
DAD1	NA	NA	NA	NA	NA	NA	TRUE	1	NA	NA	NA	0	NA	TRUE	TRUE	2	NA	NA	NA	NA	Unchanged	Unchanged	NA
DAG1	NA	NA	NA	NA	NA	NA	TRUE	1	NA	NA	NA	0	NA	TRUE	TRUE	2	NA	NA	NA	NA	NA	NA	NA
DAPK3	NA	NA	TRUE	NA	NA	NA	NA	1	NA	NA	NA	0	NA	NA	NA	0	NA	NA	NA	NA	NA	NA	NA
DAPP1	NA	NA	TRUE	NA	NA	NA	NA	1	NA	NA	NA	0	NA	NA	NA	0	NA	NA	NA	NA	NA	NA	NA
DARS2	NA	NA	NA	NA	TRUE	NA	NA	1	NA	NA	NA	0	NA	NA	NA	0	NA	NA	NA	NA	NA	NA	NA
DBN1	NA	NA	NA	NA	NA	NA	TRUE	1	NA	TRUE	TRUE	2	NA	TRUE	TRUE	2	TRUE	NA	NA	NA	Unchanged	Unchanged	NA
DCAF11	NA	NA	TRUE	NA	NA	NA	NA	1	NA	NA	NA	0	NA	NA	NA	0	NA	NA	NA	NA	NA	NA	NA
DCD	NA	NA	NA	NA	NA	NA	TRUE	1	NA	NA	NA	0	NA	TRUE	TRUE	2	NA	NA	NA	NA	Unchanged	Unchanged	NA
DCP2	NA	NA	NA	NA	NA	NA	TRUE	1	NA	NA	NA	0	NA	NA	TRUE	1	NA	NA	NA	NA	NA	NA	NA
DCX	NA	NA	NA	NA	NA	NA	TRUE	1	NA	TRUE	TRUE	2	NA	TRUE	TRUE	2	NA	NA	NA	NA	NA	NA	NA
DDAH1	NA	NA	NA	NA	NA	NA	TRUE	1	NA	NA	NA	0	NA	TRUE	TRUE	2	NA	NA	NA	NA	Increased	Increased	NA
DDAH2	NA	NA	NA	NA	NA	NA	TRUE	1	NA	NA	NA	0	NA	TRUE	TRUE	2	NA	NA	NA	NA	Unchanged	Unchanged	NA
DDI2	NA	NA	TRUE	NA	NA	NA	NA	1	NA	NA	NA	0	NA	NA	NA	0	NA	NA	NA	NA	NA	NA	NA
DDOST	NA	NA	NA	NA	NA	NA	TRUE	1	NA	NA	NA	0	NA	TRUE	TRUE	2	NA	NA	TRUE	NA	Unchanged	Decreased	NA
DDX19A	NA	NA	NA	NA	NA	NA	TRUE	1	NA	NA	NA	0	NA	TRUE	TRUE	2	NA	NA	NA	NA	NA	NA	NA
DDX21	NA	NA	NA	NA	TRUE	NA	NA	1	NA	NA	NA	0	NA	NA	NA	0	NA	NA	NA	NA	NA	NA	NA
DDX39B	NA	NA	NA	NA	NA	NA	TRUE	1	NA	NA	NA	0	NA	TRUE	TRUE	2	TRUE	NA	NA	NA	Unchanged	Unchanged	NA
DDX42	NA	NA	NA	NA	NA	NA	TRUE	1	NA	NA	NA	0	NA	TRUE	TRUE	2	NA	NA	NA	NA	Increased	Increased	NA
DEFB126	NA	NA	NA	NA	NA	NA	TRUE	1	NA	NA	NA	0	NA	TRUE	TRUE	2	NA	NA	NA	NA	NA	NA	NA
DEK	NA	NA	NA	NA	NA	NA	TRUE	1	NA	NA	NA	0	NA	TRUE	TRUE	2	NA	NA	NA	NA	NA	NA	NA
DENR	NA	NA	NA	NA	NA	NA	TRUE	1	NA	NA	NA	0	NA	TRUE	TRUE	2	NA	NA	NA	NA	NA	NA	NA
DHCR7	NA	NA	NA	NA	NA	NA	TRUE	1	NA	NA	NA	0	NA	TRUE	TRUE	2	NA	NA	NA	NA	NA	NA	NA
DHPS	NA	NA	NA	NA	TRUE	NA	NA	1	NA	NA	NA	0	NA	NA	NA	0	NA	NA	NA	NA	NA	NA	NA
DHRS7	NA	NA	NA	NA	NA	NA	TRUE	1	NA	NA	NA	0	NA	TRUE	TRUE	2	NA	NA	NA	NA	Unchanged	Unchanged	NA
DHX15	NA	NA	NA	NA	NA	NA	TRUE	1	NA	NA	NA	0	NA	TRUE	TRUE	2	NA	NA	TRUE	TRUE	Decreased	Decreased	NA
DHX36	NA	NA	NA	NA	NA	NA	TRUE	1	NA	NA	NA	0	NA	TRUE	TRUE	2	NA	NA	NA	NA	NA	NA	NA
DHX38	NA	NA	NA	NA	NA	NA	TRUE	1	NA	NA	NA	0	NA	TRUE	TRUE	2	NA	NA	NA	NA	NA	NA	NA
DIABLO	NA	NA	NA	NA	NA	NA	TRUE	1	NA	NA	NA	0	NA	TRUE	TRUE	2	NA	NA	NA	NA	NA	NA	NA
DIEXF	NA	NA	TRUE	NA	NA	NA	NA	1	NA	NA	NA	0	NA	NA	NA	0	NA	NA	NA	NA	NA	NA	NA
DIMT1	NA	NA	NA	NA	TRUE	NA	NA	1	NA	NA	NA	0	NA	NA	NA	0	NA	NA	NA	NA	NA	NA	NA
DLG1	NA	NA	NA	NA	NA	NA	TRUE	1	NA	NA	NA	0	NA	TRUE	TRUE	2	NA	NA	NA	NA	Unchanged	Unchanged	NA
DMD	NA	NA	NA	NA	NA	NA	TRUE	1	NA	NA	NA	0	NA	TRUE	TRUE	2	NA	NA	NA	NA	NA	NA	NA
DMTN	NA	NA	TRUE	NA	NA	NA	NA	1	NA	NA	NA	0	NA	NA	NA	0	TRUE	NA	TRUE	NA	Increased	Increased	NA
DNAJA2	NA	NA	NA	NA	NA	NA	TRUE	1	NA	NA	NA	0	NA	TRUE	TRUE	2	NA	NA	NA	NA	Unchanged	Unchanged	NA
DNAJA4	NA	NA	NA	NA	NA	NA	TRUE	1	NA	NA	NA	0	NA	TRUE	TRUE	2	NA	NA	NA	NA	NA	NA	NA
DNAJB11	NA	NA	NA	NA	NA	NA	TRUE	1	NA	NA	NA	0	NA	TRUE	TRUE	2	NA	NA	NA	NA	Unchanged	Unchanged	NA
DNAJB6	NA	TRUE	NA	NA	NA	NA	NA	1	NA	NA	NA	0	TRUE	NA	NA	1	NA	NA	TRUE	TRUE	Increased	Increased	Reduced
DNAJC17	NA	NA	TRUE	NA	NA	NA	NA	1	NA	NA	NA	0	NA	NA	NA	0	NA	NA	NA	NA	NA	NA	NA
DNAJC5	NA	NA	NA	NA	NA	NA	TRUE	1	NA	NA	NA	0	NA	TRUE	TRUE	2	NA	NA	TRUE	NA	Unchanged	Increased	NA
DNPEP	NA	NA	NA	NA	NA	NA	TRUE	1	NA	NA	NA	0	NA	TRUE	TRUE	2	NA	NA	NA	NA	NA	NA	NA
DPP7	NA	NA	NA	NA	NA	NA	TRUE	1	NA	NA	NA	0	NA	TRUE	TRUE	2	NA	NA	NA	NA	NA	NA	NA
DPYL2	NA	NA	NA	NA	TRUE	NA	NA	1	NA	NA	NA	0	NA	NA	NA	0	NA	NA	NA	NA	NA	NA	NA
DPYSL3	NA	NA	NA	NA	NA	NA	TRUE	1	NA	TRUE	TRUE	2	NA	TRUE	TRUE	2	NA	NA	NA	NA	Unchanged	Unchanged	NA
DPYSL4	NA	NA	NA	NA	NA	NA	TRUE	1	NA	TRUE	TRUE	2	NA	TRUE	TRUE	2	TRUE	NA	NA	NA	Unchanged	Unchanged	NA
DPYSL5	NA	NA	NA	NA	NA	NA	TRUE	1	NA	NA	NA	0	NA	TRUE	TRUE	2	NA	NA	NA	NA	Unchanged	Unchanged	NA
DSC3	NA	NA	TRUE	NA	NA	NA	NA	1	NA	NA	NA	0	NA	NA	NA	0	NA	NA	NA	NA	Unchanged	Increased	NA
DSP	NA	NA	NA	NA	NA	NA	TRUE	1	NA	NA	NA	0	NA	TRUE	TRUE	2	TRUE	TRUE	NA	NA	Unchanged	Unchanged	NA
DYN3	TRUE	NA	NA	NA	NA	NA	NA	1	NA	NA	NA	0	NA	NA	NA	0	NA	NA	NA	NA	NA	NA	NA
DYNC1LI2	NA	NA	TRUE	NA	NA	NA	NA	1	NA	NA	NA	0	NA	NA	NA	0	NA	NA	NA	NA	Unchanged	Unchanged	NA
DYNLRB1	NA	NA	NA	NA	NA	NA	TRUE	1	NA	NA	NA	0	NA	TRUE	TRUE	2	NA	NA	NA	NA	NA	NA	NA
E41L3	NA	NA	NA	TRUE	NA	NA	NA	1	NA	NA	NA	0	NA	NA	NA	0	NA	NA	NA	NA	NA	NA	NA
ECH1	NA	NA	NA	NA	NA	NA	TRUE	1	NA	NA	NA	0	NA	TRUE	NA	1	NA	NA	NA	NA	NA	NA	NA
ECHS1	NA	NA	NA	NA	NA	NA	TRUE	1	NA	NA	NA	0	NA	TRUE	TRUE	2	TRUE	NA	NA	NA	Unchanged	Unchanged	NA
EDC4	NA	NA	TRUE	NA	NA	NA	NA	1	NA	NA	NA	0	NA	NA	NA	0	NA	NA	NA	NA	NA	NA	NA
EDIL3	NA	NA	NA	NA	NA	NA	TRUE	1	NA	NA	NA	0	NA	TRUE	TRUE	2	NA	NA	NA	NA	NA	NA	NA
EEF1D	NA	NA	NA	NA	NA	NA	TRUE	1	NA	TRUE	TRUE	2	NA	TRUE	TRUE	2	TRUE	NA	NA	NA	Increased	Increased	NA
EEF1E1	NA	NA	NA	NA	NA	NA	TRUE	1	NA	NA	NA	0	NA	TRUE	TRUE	2	NA	NA	NA	NA	NA	NA	NA
EF1A1	NA	NA	NA	TRUE	NA	NA	NA	1	NA	NA	NA	0	NA	NA	NA	0	NA	NA	NA	NA	NA	NA	NA
EF1A2	NA	NA	NA	TRUE	NA	NA	NA	1	NA	NA	NA	0	NA	NA	NA	0	NA	NA	NA	NA	NA	NA	NA
EF1A3	NA	NA	NA	TRUE	NA	NA	NA	1	NA	NA	NA	0	NA	NA	NA	0	NA	NA	NA	NA	NA	NA	NA
EFHD1	NA	NA	TRUE	NA	NA	NA	NA	1	NA	NA	NA	0	NA	NA	NA	0	NA	NA	NA	NA	NA	NA	NA
EFHD2	NA	NA	NA	NA	NA	NA	TRUE	1	NA	NA	NA	0	NA	TRUE	TRUE	2	NA	NA	NA	NA	Unchanged	Unchanged	NA
EHD1	NA	NA	NA	NA	NA	NA	TRUE	1	NA	NA	NA	0	NA	TRUE	TRUE	2	NA	NA	NA	NA	Unchanged	Unchanged	NA
EHD2	NA	NA	NA	NA	NA	NA	TRUE	1	NA	NA	NA	0	NA	TRUE	TRUE	2	NA	NA	NA	NA	NA	NA	NA
EHD3	NA	NA	TRUE	NA	NA	NA	NA	1	NA	NA	NA	0	NA	NA	NA	0	NA	NA	NA	NA	Unchanged	Increased	NA
EIF1	NA	NA	NA	NA	NA	NA	TRUE	1	NA	NA	NA	0	NA	TRUE	TRUE	2	NA	NA	NA	NA	Unchanged	Unchanged	NA
EIF1AX	NA	NA	NA	NA	NA	NA	TRUE	1	NA	TRUE	TRUE	2	NA	TRUE	TRUE	2	NA	NA	NA	NA	NA	NA	NA
EIF1AY	NA	NA	NA	NA	TRUE	NA	NA	1	NA	NA	NA	0	NA	NA	NA	0	NA	NA	NA	NA	Unchanged	Unchanged	NA
EIF2B4	NA	NA	NA	NA	NA	NA	TRUE	1	NA	NA	NA	0	NA	TRUE	TRUE	2	NA	NA	NA	NA	Increased	Unchanged	NA
EIF2C1	NA	NA	NA	NA	NA	NA	TRUE	1	NA	NA	NA	0	NA	NA	TRUE	1	NA	NA	NA	NA	NA	NA	NA
EIF3B	NA	NA	NA	NA	NA	NA	TRUE	1	NA	NA	NA	0	NA	TRUE	TRUE	2	NA	NA	NA	NA	Unchanged	Unchanged	NA
EIF3F	NA	NA	NA	NA	NA	NA	TRUE	1	NA	NA	NA	0	NA	TRUE	TRUE	2	NA	NA	NA	NA	Unchanged	Unchanged	NA
EIF3H	NA	NA	NA	NA	NA	NA	TRUE	1	NA	NA	NA	0	NA	TRUE	TRUE	2	NA	NA	NA	NA	Increased	Increased	NA
EIF3I	NA	NA	NA	NA	NA	NA	TRUE	1	NA	NA	NA	0	NA	TRUE	TRUE	2	NA	NA	NA	NA	Increased	Increased	NA
EIF3K	NA	NA	NA	NA	NA	NA	TRUE	1	NA	NA	NA	0	NA	TRUE	TRUE	2	NA	NA	NA	NA	Unchanged	Unchanged	NA
EIF4B	NA	NA	NA	NA	NA	NA	TRUE	1	NA	NA	TRUE	1	NA	TRUE	TRUE	2	NA	NA	NA	NA	NA	NA	NA
EIF4E	NA	NA	NA	NA	NA	NA	TRUE	1	NA	NA	NA	0	NA	TRUE	TRUE	2	NA	NA	NA	NA	Unchanged	Unchanged	NA
EIF4G2	NA	NA	NA	NA	NA	NA	TRUE	1	NA	TRUE	TRUE	2	NA	TRUE	TRUE	2	NA	NA	NA	NA	Unchanged	Unchanged	NA
EIF5B	NA	NA	NA	NA	NA	NA	TRUE	1	NA	NA	NA	0	NA	TRUE	TRUE	2	NA	NA	NA	NA	Increased	Unchanged	NA
ELAVL1	NA	NA	NA	NA	NA	NA	TRUE	1	NA	NA	NA	0	NA	NA	TRUE	1	NA	NA	NA	NA	Unchanged	Unchanged	NA
ELAVL2	NA	NA	NA	NA	NA	NA	TRUE	1	NA	NA	NA	0	NA	TRUE	TRUE	2	NA	NA	NA	NA	Unchanged	Unchanged	NA
ELAVL4	NA	NA	NA	NA	NA	NA	TRUE	1	NA	TRUE	NA	1	NA	TRUE	TRUE	2	TRUE	NA	TRUE	NA	Decreased	Decreased	NA
ELOA	NA	TRUE	NA	NA	NA	NA	NA	1	NA	NA	NA	0	TRUE	NA	NA	1	NA	NA	NA	NA	NA	NA	Reduced
ELOB	NA	NA	NA	NA	TRUE	NA	NA	1	NA	NA	NA	0	NA	NA	NA	0	NA	NA	NA	NA	Increased	Unchanged	NA
EMC1	NA	NA	NA	NA	NA	NA	TRUE	1	NA	NA	NA	0	NA	NA	NA	0	NA	NA	NA	NA	Unchanged	Unchanged	NA
EMC2	NA	NA	NA	NA	NA	NA	TRUE	1	NA	NA	NA	0	NA	TRUE	TRUE	2	NA	NA	NA	NA	Unchanged	Decreased	NA
EMC8	NA	NA	NA	NA	NA	NA	TRUE	1	NA	NA	NA	0	NA	TRUE	NA	1	NA	NA	NA	NA	Unchanged	Decreased	NA
EMD	NA	NA	TRUE	NA	NA	NA	NA	1	NA	TRUE	TRUE	2	NA	NA	NA	0	NA	NA	NA	NA	Unchanged	Unchanged	NA
EMILIN3	NA	NA	TRUE	NA	NA	NA	NA	1	NA	NA	NA	0	NA	NA	NA	0	NA	NA	NA	NA	NA	NA	NA
EML4	NA	NA	NA	NA	NA	NA	TRUE	1	NA	NA	NA	0	NA	TRUE	TRUE	2	NA	NA	NA	NA	NA	NA	NA
ENO3	NA	NA	NA	NA	NA	NA	TRUE	1	NA	NA	NA	0	NA	TRUE	TRUE	2	NA	NA	NA	NA	NA	NA	NA
ENY2	NA	NA	NA	NA	NA	NA	TRUE	1	NA	NA	NA	0	NA	TRUE	TRUE	2	NA	NA	NA	NA	NA	NA	NA
EPB41	NA	NA	NA	NA	NA	NA	TRUE	1	NA	NA	NA	0	NA	TRUE	TRUE	2	NA	NA	NA	NA	NA	NA	NA
EPB41L2	NA	NA	NA	NA	NA	NA	TRUE	1	NA	NA	NA	0	NA	TRUE	TRUE	2	NA	NA	TRUE	NA	Increased	Increased	NA
EPB49	NA	NA	NA	NA	NA	NA	TRUE	1	NA	NA	TRUE	1	NA	TRUE	TRUE	2	NA	NA	NA	NA	NA	NA	NA
EPHB2	NA	NA	NA	NA	NA	NA	TRUE	1	NA	NA	NA	0	NA	TRUE	TRUE	2	NA	NA	NA	NA	NA	NA	NA
EPRS	NA	NA	NA	NA	TRUE	NA	NA	1	NA	NA	NA	0	NA	NA	NA	0	NA	NA	NA	NA	NA	NA	NA
EPRS1	NA	TRUE	NA	NA	NA	NA	NA	1	NA	NA	NA	0	TRUE	NA	NA	1	NA	NA	NA	NA	Unchanged	Unchanged	Reduced
EPS15L1	NA	NA	TRUE	NA	NA	NA	NA	1	NA	NA	NA	0	NA	NA	NA	0	NA	NA	NA	NA	Increased	Increased	NA
EPT1	NA	NA	NA	NA	NA	NA	TRUE	1	NA	NA	NA	0	NA	TRUE	TRUE	2	NA	NA	NA	NA	NA	NA	NA
ERCC5	NA	NA	TRUE	NA	NA	NA	NA	1	NA	NA	NA	0	NA	NA	NA	0	NA	NA	NA	NA	NA	NA	NA
ERGIC1	NA	NA	NA	NA	NA	NA	TRUE	1	NA	NA	NA	0	NA	TRUE	TRUE	2	NA	NA	NA	NA	Unchanged	Unchanged	NA
ERP29	NA	NA	NA	NA	NA	NA	TRUE	1	NA	TRUE	NA	1	NA	TRUE	TRUE	2	NA	NA	NA	NA	Unchanged	Unchanged	NA
ERP44	NA	NA	NA	NA	NA	NA	TRUE	1	NA	NA	NA	0	NA	TRUE	TRUE	2	TRUE	NA	NA	NA	Increased	Unchanged	NA
ETF1	NA	TRUE	NA	NA	NA	NA	NA	1	NA	NA	NA	0	TRUE	NA	NA	1	NA	NA	NA	NA	Unchanged	Decreased	Reduced
ETFA	NA	NA	NA	NA	NA	NA	TRUE	1	NA	NA	NA	0	NA	TRUE	TRUE	2	NA	NA	NA	NA	Unchanged	Unchanged	NA
EVL	NA	NA	TRUE	NA	NA	NA	NA	1	NA	NA	NA	0	NA	NA	NA	0	NA	NA	NA	NA	NA	NA	NA
EXOSC10	NA	TRUE	NA	NA	NA	NA	NA	1	NA	NA	NA	0	TRUE	NA	NA	1	NA	NA	NA	NA	NA	NA	Reduced
EXOSC6	NA	TRUE	NA	NA	NA	NA	NA	1	NA	NA	NA	0	TRUE	NA	NA	1	NA	NA	NA	NA	NA	NA	Reduced
EZH1	NA	NA	TRUE	NA	NA	NA	NA	1	NA	NA	NA	0	NA	NA	NA	0	NA	NA	NA	NA	NA	NA	NA
EZR	NA	NA	NA	NA	NA	NA	TRUE	1	NA	NA	NA	0	NA	TRUE	TRUE	2	TRUE	NA	NA	NA	Unchanged	Unchanged	NA
F111B	NA	NA	NA	TRUE	NA	NA	NA	1	NA	NA	NA	0	NA	NA	NA	0	NA	NA	NA	NA	NA	NA	NA
FABP5	NA	NA	NA	NA	NA	NA	TRUE	1	NA	NA	NA	0	NA	TRUE	TRUE	2	TRUE	NA	NA	NA	Unchanged	Unchanged	NA
FABP7	NA	NA	NA	NA	NA	NA	TRUE	1	NA	NA	NA	0	NA	TRUE	TRUE	2	NA	NA	NA	NA	Unchanged	Unchanged	NA
FAF1	NA	NA	TRUE	NA	NA	NA	NA	1	NA	NA	NA	0	NA	NA	NA	0	NA	NA	NA	NA	NA	NA	NA
FAM184B	NA	NA	NA	NA	NA	NA	TRUE	1	NA	NA	NA	0	NA	NA	NA	0	NA	NA	NA	NA	NA	NA	NA
FAM195B	NA	NA	NA	NA	NA	NA	TRUE	1	NA	NA	NA	0	NA	TRUE	TRUE	2	NA	NA	NA	NA	NA	NA	NA
FAM208A	NA	NA	TRUE	NA	NA	NA	NA	1	NA	NA	NA	0	NA	NA	NA	0	NA	NA	NA	NA	NA	NA	NA
FAM213A	NA	NA	NA	NA	NA	NA	TRUE	1	NA	NA	NA	0	NA	TRUE	TRUE	2	NA	NA	NA	NA	NA	NA	NA
FAM32A	NA	NA	NA	NA	NA	NA	TRUE	1	NA	NA	NA	0	NA	TRUE	TRUE	2	NA	NA	NA	NA	NA	NA	NA
FAM49A	NA	NA	TRUE	NA	NA	NA	NA	1	NA	NA	NA	0	NA	TRUE	TRUE	2	NA	NA	NA	NA	NA	NA	NA
FAM49B	NA	NA	NA	NA	NA	NA	TRUE	1	NA	TRUE	NA	1	NA	NA	TRUE	1	NA	NA	NA	NA	NA	NA	NA
FAM81A	NA	NA	TRUE	NA	NA	NA	NA	1	NA	NA	NA	0	NA	NA	NA	0	NA	NA	NA	NA	NA	NA	NA
FARP1	NA	NA	NA	NA	NA	NA	TRUE	1	NA	TRUE	NA	1	NA	TRUE	TRUE	2	NA	NA	NA	NA	Unchanged	Decreased	NA
FARSA	NA	NA	NA	NA	NA	NA	TRUE	1	NA	NA	NA	0	NA	TRUE	TRUE	2	TRUE	NA	TRUE	NA	Increased	Decreased	NA
FBL	NA	NA	NA	NA	NA	NA	TRUE	1	NA	NA	NA	0	NA	TRUE	TRUE	2	NA	NA	NA	NA	Decreased	Unchanged	NA
FBLL1	NA	NA	NA	NA	NA	NA	TRUE	1	NA	NA	NA	0	NA	TRUE	TRUE	2	NA	NA	NA	NA	Decreased	Unchanged	NA
FBX2	NA	NA	NA	TRUE	NA	NA	NA	1	NA	NA	NA	0	NA	NA	NA	0	NA	NA	NA	NA	NA	NA	NA
FBXO21	NA	NA	NA	NA	NA	NA	TRUE	1	NA	NA	NA	0	NA	TRUE	TRUE	2	NA	NA	NA	NA	NA	NA	NA
FBXO41	NA	NA	TRUE	NA	NA	NA	NA	1	NA	NA	NA	0	NA	NA	NA	0	NA	NA	NA	NA	NA	NA	NA
FCER1G	NA	NA	NA	NA	NA	TRUE	NA	1	TRUE	NA	NA	0	NA	NA	NA	0	NA	NA	NA	NA	NA	NA	NA
FDPS	NA	NA	NA	NA	NA	NA	TRUE	1	NA	NA	TRUE	1	NA	TRUE	TRUE	2	NA	NA	NA	NA	Unchanged	Unchanged	NA
FH	NA	NA	NA	NA	NA	NA	TRUE	1	NA	NA	NA	0	NA	TRUE	TRUE	2	TRUE	NA	NA	NA	Unchanged	Unchanged	NA
FH20L	TRUE	NA	NA	NA	NA	NA	NA	1	NA	NA	NA	0	NA	NA	NA	0	NA	NA	NA	NA	NA	NA	NA
FHR5	NA	NA	NA	TRUE	NA	NA	NA	1	NA	NA	NA	0	NA	NA	NA	0	NA	NA	NA	NA	NA	NA	NA
FIBP	NA	NA	NA	NA	NA	NA	TRUE	1	NA	NA	NA	0	NA	NA	NA	0	NA	NA	NA	NA	NA	NA	NA
FILA	NA	NA	NA	TRUE	NA	NA	NA	1	NA	NA	NA	0	NA	NA	NA	0	NA	NA	NA	NA	NA	NA	NA
FILA2	NA	NA	NA	TRUE	NA	NA	NA	1	NA	NA	NA	0	NA	NA	NA	0	NA	NA	NA	NA	NA	NA	NA
FINC	NA	NA	NA	TRUE	NA	NA	NA	1	NA	NA	NA	0	NA	NA	NA	0	NA	NA	NA	NA	NA	NA	NA
FKBP2	NA	NA	NA	NA	NA	NA	TRUE	1	NA	NA	NA	0	NA	TRUE	TRUE	2	NA	NA	NA	TRUE	Increased	Increased	NA
FLII	NA	NA	NA	NA	NA	NA	TRUE	1	NA	NA	NA	0	NA	TRUE	TRUE	2	NA	NA	NA	NA	NA	NA	NA
FLNA	NA	NA	NA	NA	NA	NA	TRUE	1	NA	NA	NA	0	NA	TRUE	TRUE	2	NA	NA	NA	NA	NA	NA	NA
FLNB	NA	NA	NA	NA	NA	NA	TRUE	1	NA	NA	NA	0	NA	TRUE	TRUE	2	NA	NA	NA	NA	NA	NA	NA
FLNC	NA	NA	NA	NA	NA	NA	TRUE	1	NA	NA	NA	0	NA	TRUE	TRUE	2	NA	NA	NA	NA	NA	NA	NA
FMR1	NA	TRUE	NA	NA	NA	NA	NA	1	NA	NA	NA	0	TRUE	NA	NA	1	NA	NA	NA	NA	Unchanged	Unchanged	Reduced
FN3K	NA	NA	NA	NA	NA	NA	TRUE	1	NA	NA	NA	0	NA	TRUE	TRUE	2	NA	NA	NA	NA	Unchanged	Unchanged	NA
FNBP1L	NA	NA	NA	NA	NA	NA	TRUE	1	NA	NA	NA	0	NA	TRUE	TRUE	2	NA	NA	NA	NA	NA	NA	NA
FRG1	NA	NA	NA	NA	NA	NA	TRUE	1	NA	NA	NA	0	NA	TRUE	TRUE	2	NA	NA	NA	NA	NA	NA	NA
FRIH	NA	NA	NA	TRUE	NA	NA	NA	1	NA	NA	NA	0	NA	NA	NA	0	NA	NA	NA	NA	NA	NA	NA
FSD1L	NA	NA	NA	NA	NA	NA	TRUE	1	NA	NA	NA	0	NA	NA	NA	0	NA	NA	NA	NA	NA	NA	NA
FSIP2	NA	NA	NA	NA	NA	NA	TRUE	1	NA	NA	NA	0	NA	NA	TRUE	1	NA	NA	NA	NA	NA	NA	NA
FUBP1	NA	NA	NA	NA	NA	NA	TRUE	1	NA	NA	NA	0	NA	NA	TRUE	1	NA	NA	NA	NA	NA	NA	NA
FXR1	NA	NA	NA	NA	NA	NA	TRUE	1	NA	NA	NA	0	NA	TRUE	TRUE	2	TRUE	NA	NA	NA	Unchanged	Unchanged	NA
FXYD6	NA	NA	NA	NA	NA	NA	TRUE	1	NA	NA	NA	0	NA	TRUE	TRUE	2	NA	NA	NA	NA	NA	NA	NA
FXYD7	NA	NA	NA	NA	NA	NA	TRUE	1	NA	NA	NA	0	NA	TRUE	TRUE	2	NA	NA	NA	NA	Unchanged	Unchanged	NA
G6PD	NA	NA	NA	NA	NA	NA	TRUE	1	NA	NA	NA	0	NA	TRUE	TRUE	2	NA	NA	NA	NA	Increased	Increased	NA
G6PI	TRUE	NA	NA	NA	NA	NA	NA	1	NA	NA	NA	0	NA	NA	NA	0	NA	NA	NA	NA	NA	NA	NA
GABARAPL2	NA	NA	NA	NA	NA	NA	TRUE	1	NA	NA	NA	0	NA	TRUE	TRUE	2	NA	NA	NA	NA	NA	NA	NA
GAD2	NA	NA	TRUE	NA	NA	NA	NA	1	NA	NA	NA	0	NA	NA	NA	0	NA	NA	NA	NA	Unchanged	Unchanged	NA
GANAB	NA	NA	NA	NA	NA	NA	TRUE	1	NA	NA	NA	0	NA	TRUE	TRUE	2	TRUE	NA	NA	TRUE	Increased	Increased	NA
GAP43	NA	NA	NA	NA	NA	NA	TRUE	1	NA	NA	NA	0	NA	TRUE	TRUE	2	TRUE	NA	TRUE	NA	Unchanged	Increased	NA
GART	NA	NA	NA	NA	NA	NA	TRUE	1	NA	NA	NA	0	NA	NA	TRUE	1	NA	NA	NA	NA	NA	NA	NA
GAS8	NA	NA	TRUE	NA	NA	NA	NA	1	NA	NA	NA	0	NA	NA	NA	0	NA	NA	NA	NA	NA	NA	NA
GBAS	NA	NA	NA	NA	NA	NA	TRUE	1	NA	NA	NA	0	NA	TRUE	TRUE	2	NA	NA	NA	NA	NA	NA	NA
GC	NA	NA	NA	NA	NA	NA	TRUE	1	NA	NA	NA	0	NA	TRUE	TRUE	2	NA	NA	NA	NA	NA	NA	NA
GCN1	NA	TRUE	NA	NA	NA	NA	NA	1	NA	NA	NA	0	TRUE	NA	NA	1	NA	NA	NA	NA	NA	NA	Reduced
GDA	NA	NA	NA	NA	NA	NA	TRUE	1	NA	NA	NA	0	NA	TRUE	TRUE	2	TRUE	NA	NA	NA	Decreased	Decreased	NA
GDAP1L1	NA	NA	NA	NA	NA	NA	TRUE	1	NA	NA	NA	0	NA	TRUE	TRUE	2	NA	NA	NA	NA	Unchanged	Unchanged	NA
GDI1	NA	NA	NA	NA	NA	NA	TRUE	1	NA	NA	TRUE	1	NA	TRUE	TRUE	2	TRUE	NA	NA	NA	Unchanged	Unchanged	NA
GDI2	NA	NA	NA	NA	NA	NA	TRUE	1	NA	TRUE	TRUE	2	NA	TRUE	TRUE	2	TRUE	NA	NA	NA	Unchanged	Decreased	NA
GDPD1	NA	NA	NA	NA	NA	NA	TRUE	1	NA	NA	NA	0	NA	TRUE	TRUE	2	NA	NA	NA	NA	NA	NA	NA
GELS	NA	NA	NA	TRUE	NA	NA	NA	1	NA	NA	NA	0	NA	NA	NA	0	NA	NA	NA	NA	NA	NA	NA
GID4	NA	NA	TRUE	NA	NA	NA	NA	1	NA	NA	NA	0	NA	NA	NA	0	NA	NA	NA	NA	NA	NA	NA
GID8	NA	NA	TRUE	NA	NA	NA	NA	1	NA	NA	NA	0	NA	NA	NA	0	NA	NA	NA	NA	NA	NA	NA
GIGYF2	NA	NA	TRUE	NA	NA	NA	NA	1	NA	NA	NA	0	NA	NA	NA	0	NA	NA	NA	NA	NA	NA	NA
GIT1	NA	NA	NA	NA	NA	NA	TRUE	1	NA	NA	NA	0	NA	TRUE	TRUE	2	NA	NA	NA	NA	Unchanged	Unchanged	NA
GJA1	NA	NA	NA	NA	NA	NA	TRUE	1	NA	NA	NA	0	NA	TRUE	TRUE	2	NA	NA	NA	NA	Unchanged	Increased	NA
GLG1	NA	NA	NA	NA	NA	NA	TRUE	1	NA	NA	NA	0	NA	TRUE	TRUE	2	NA	NA	NA	NA	Unchanged	Decreased	NA
GLIPR2	NA	NA	NA	NA	NA	NA	TRUE	1	NA	NA	NA	0	NA	TRUE	TRUE	2	NA	NA	NA	NA	Unchanged	Decreased	NA
GLO1	NA	NA	NA	NA	NA	NA	TRUE	1	NA	NA	NA	0	NA	TRUE	TRUE	2	NA	NA	NA	NA	NA	NA	NA
GLRX3	NA	NA	NA	NA	NA	NA	TRUE	1	NA	NA	NA	0	NA	TRUE	TRUE	2	NA	NA	NA	NA	Unchanged	Unchanged	NA
GLS	NA	NA	NA	NA	NA	TRUE	NA	1	TRUE	NA	NA	0	NA	NA	NA	0	TRUE	NA	TRUE	NA	Increased	Increased	NA
GLUD1	NA	NA	NA	NA	NA	NA	TRUE	1	NA	NA	NA	0	NA	TRUE	TRUE	2	TRUE	NA	NA	NA	Increased	Increased	NA
GLYR1	NA	NA	NA	NA	NA	NA	TRUE	1	NA	NA	NA	0	NA	TRUE	TRUE	2	NA	NA	NA	NA	NA	NA	NA
GNA11	NA	NA	NA	NA	NA	NA	TRUE	1	NA	NA	NA	0	NA	TRUE	TRUE	2	NA	NA	NA	NA	Unchanged	Unchanged	NA
GNA13	NA	NA	NA	NA	NA	NA	TRUE	1	NA	NA	NA	0	NA	TRUE	TRUE	2	NA	NA	NA	NA	Unchanged	Unchanged	NA
GNA14	NA	NA	NA	NA	NA	NA	TRUE	1	NA	NA	NA	0	NA	TRUE	TRUE	2	NA	NA	NA	NA	NA	NA	NA
GNAI1	NA	NA	NA	NA	NA	NA	TRUE	1	NA	TRUE	TRUE	2	NA	TRUE	TRUE	2	NA	NA	NA	NA	Unchanged	Decreased	NA
GNAI2	NA	NA	NA	NA	NA	NA	TRUE	1	NA	TRUE	TRUE	2	NA	TRUE	TRUE	2	NA	NA	NA	NA	Unchanged	Unchanged	NA
GNAI3	NA	NA	NA	NA	NA	NA	TRUE	1	NA	NA	NA	0	NA	TRUE	TRUE	2	NA	NA	NA	NA	NA	NA	NA
GNAS	NA	NA	NA	NA	NA	NA	TRUE	1	NA	TRUE	TRUE	2	NA	TRUE	TRUE	2	NA	NA	NA	NA	Unchanged	Unchanged	NA
GNB2L1	NA	NA	NA	NA	NA	NA	TRUE	1	NA	NA	NA	0	NA	TRUE	TRUE	2	NA	NA	NA	NA	NA	NA	NA
GNB5	NA	NA	TRUE	NA	NA	NA	NA	1	NA	NA	NA	0	NA	NA	NA	0	NA	NA	NA	NA	Unchanged	Unchanged	NA
GNG2	NA	NA	NA	NA	NA	NA	TRUE	1	NA	NA	NA	0	NA	TRUE	TRUE	2	NA	NA	NA	NA	Unchanged	Unchanged	NA
GNG3	NA	NA	NA	NA	NA	NA	TRUE	1	NA	NA	NA	0	NA	NA	NA	0	NA	NA	NA	NA	Decreased	Decreased	NA
GNG5	NA	NA	NA	NA	NA	NA	TRUE	1	NA	NA	NA	0	NA	TRUE	TRUE	2	NA	NA	NA	NA	NA	NA	NA
GNPDA2	NA	NA	NA	NA	NA	NA	TRUE	1	NA	NA	NA	0	NA	TRUE	NA	1	NA	NA	NA	NA	NA	NA	NA
GOLGA2	NA	NA	TRUE	NA	NA	NA	NA	1	NA	NA	NA	0	NA	NA	NA	0	NA	NA	NA	NA	Unchanged	Unchanged	NA
GOSR2	NA	NA	NA	NA	NA	NA	TRUE	1	NA	NA	NA	0	NA	TRUE	TRUE	2	NA	NA	NA	NA	NA	NA	NA
GOT1	NA	NA	NA	NA	NA	NA	TRUE	1	NA	NA	NA	0	NA	TRUE	TRUE	2	TRUE	NA	NA	NA	Unchanged	Unchanged	NA
GOT2	NA	NA	NA	NA	NA	NA	TRUE	1	NA	NA	NA	0	NA	TRUE	TRUE	2	TRUE	NA	NA	NA	Unchanged	Unchanged	NA
GPC1	NA	NA	TRUE	NA	NA	NA	NA	1	NA	NA	NA	0	NA	NA	NA	0	NA	NA	NA	NA	NA	NA	NA
GPC2	NA	NA	NA	NA	NA	NA	TRUE	1	NA	NA	NA	0	NA	TRUE	TRUE	2	NA	NA	NA	NA	NA	NA	NA
GPD2	NA	NA	NA	NA	NA	NA	TRUE	1	NA	NA	NA	0	NA	TRUE	TRUE	2	TRUE	NA	NA	NA	Decreased	Decreased	NA
GPHN	NA	NA	NA	NA	NA	NA	TRUE	1	NA	NA	NA	0	NA	TRUE	TRUE	2	TRUE	NA	NA	NA	Unchanged	Unchanged	NA
GPM6B	NA	NA	NA	NA	NA	NA	TRUE	1	NA	NA	NA	0	NA	TRUE	TRUE	2	NA	NA	NA	NA	Unchanged	Unchanged	NA
GPX4	NA	NA	NA	NA	NA	NA	TRUE	1	NA	NA	NA	0	NA	TRUE	TRUE	2	NA	NA	NA	NA	Unchanged	Unchanged	NA
GRB2	NA	NA	NA	NA	NA	NA	TRUE	1	NA	TRUE	NA	1	NA	TRUE	TRUE	2	NA	NA	NA	NA	NA	NA	NA
GRP75	TRUE	NA	NA	NA	NA	NA	NA	1	NA	NA	NA	0	NA	NA	NA	0	NA	NA	NA	NA	NA	NA	NA
GSK3A	NA	NA	NA	NA	NA	NA	TRUE	1	NA	NA	NA	0	NA	NA	NA	0	TRUE	NA	TRUE	NA	Unchanged	Decreased	NA
GSPT1	NA	NA	NA	NA	NA	NA	TRUE	1	NA	TRUE	NA	1	NA	TRUE	TRUE	2	NA	NA	NA	NA	NA	NA	NA
GSPT2	NA	NA	NA	NA	NA	NA	TRUE	1	NA	NA	NA	0	NA	TRUE	TRUE	2	NA	NA	NA	NA	NA	NA	NA
GSTA3	NA	NA	NA	NA	NA	NA	TRUE	1	NA	NA	NA	0	NA	TRUE	TRUE	2	NA	NA	NA	NA	NA	NA	NA
GSTA5	NA	NA	NA	NA	NA	NA	TRUE	1	NA	NA	NA	0	NA	TRUE	TRUE	2	NA	NA	NA	NA	NA	NA	NA
GSTM1	NA	NA	NA	NA	NA	NA	TRUE	1	NA	NA	NA	0	NA	TRUE	TRUE	2	NA	NA	NA	NA	Unchanged	Unchanged	NA
GSTM5	NA	NA	NA	NA	NA	NA	TRUE	1	NA	NA	NA	0	NA	TRUE	TRUE	2	NA	NA	NA	NA	NA	NA	NA
GSTP1	NA	NA	NA	NA	NA	NA	TRUE	1	NA	TRUE	TRUE	2	NA	TRUE	TRUE	2	TRUE	NA	NA	NA	Unchanged	Unchanged	NA
GTF2B	NA	NA	NA	NA	NA	NA	TRUE	1	NA	NA	NA	0	NA	TRUE	TRUE	2	NA	NA	NA	NA	NA	NA	NA
GTF2F2	NA	NA	NA	NA	NA	NA	TRUE	1	NA	NA	NA	0	NA	TRUE	TRUE	2	NA	NA	NA	NA	NA	NA	NA
GTF2I	NA	NA	NA	NA	NA	NA	TRUE	1	NA	NA	NA	0	NA	TRUE	TRUE	2	NA	NA	NA	NA	Unchanged	Unchanged	NA
GTPB8	NA	NA	NA	TRUE	NA	NA	NA	1	NA	NA	NA	0	NA	NA	NA	0	NA	NA	NA	NA	NA	NA	NA
GTPBP1	NA	NA	NA	NA	TRUE	NA	NA	1	NA	NA	NA	0	NA	NA	NA	0	NA	NA	NA	NA	NA	NA	NA
H1-10	NA	TRUE	NA	NA	NA	NA	NA	1	NA	NA	NA	0	TRUE	NA	NA	1	NA	NA	NA	NA	NA	NA	Increased
H1-3	NA	TRUE	NA	NA	NA	NA	NA	1	NA	NA	NA	0	TRUE	NA	NA	1	NA	NA	NA	NA	NA	NA	Increased
H1-4	NA	TRUE	NA	NA	NA	NA	NA	1	NA	NA	NA	0	TRUE	NA	NA	1	NA	NA	NA	NA	Unchanged	Unchanged	Increased
H1FX	NA	NA	NA	NA	TRUE	NA	NA	1	NA	NA	NA	0	NA	TRUE	TRUE	2	NA	NA	NA	NA	NA	NA	NA
H2AFY	NA	NA	NA	NA	NA	NA	TRUE	1	NA	NA	NA	0	NA	NA	NA	0	NA	NA	NA	NA	NA	NA	NA
H2AFY2	NA	NA	NA	NA	NA	NA	TRUE	1	NA	NA	NA	0	NA	TRUE	NA	1	NA	NA	NA	NA	NA	NA	NA
H2AX	NA	TRUE	NA	NA	NA	NA	NA	1	NA	NA	NA	0	TRUE	NA	NA	1	NA	TRUE	NA	NA	NA	NA	Increased
H2BC11	NA	TRUE	NA	NA	NA	NA	NA	1	NA	NA	NA	0	TRUE	NA	NA	1	NA	NA	NA	NA	Unchanged	Unchanged	Increased
H3-3B	NA	TRUE	NA	NA	NA	NA	NA	1	NA	NA	NA	0	NA	NA	NA	0	NA	NA	TRUE	NA	Unchanged	Decreased	Reduced
H3C15	NA	TRUE	NA	NA	NA	NA	NA	1	NA	NA	NA	0	NA	NA	NA	0	NA	NA	NA	NA	NA	NA	Reduced
H3F3A	NA	NA	NA	NA	NA	NA	TRUE	1	NA	NA	NA	0	NA	TRUE	TRUE	2	NA	NA	NA	NA	NA	NA	NA
H4C2	NA	TRUE	NA	NA	NA	NA	NA	1	NA	NA	NA	0	NA	NA	NA	0	NA	NA	NA	NA	NA	NA	Unchanged
HABP4	NA	NA	NA	NA	NA	NA	TRUE	1	NA	NA	NA	0	NA	TRUE	TRUE	2	NA	NA	NA	NA	NA	NA	NA
HAGH	NA	NA	NA	NA	NA	NA	TRUE	1	NA	NA	NA	0	NA	TRUE	TRUE	2	NA	NA	NA	NA	Unchanged	Increased	NA
HAUS1	NA	TRUE	NA	NA	NA	NA	NA	1	NA	NA	NA	0	TRUE	NA	NA	1	NA	NA	NA	NA	NA	NA	Reduced
HBA1	NA	NA	NA	NA	NA	NA	TRUE	1	NA	NA	NA	0	NA	TRUE	TRUE	2	NA	NA	NA	NA	NA	NA	NA
HBB	NA	NA	NA	NA	NA	NA	TRUE	1	NA	NA	NA	0	NA	TRUE	TRUE	2	TRUE	NA	NA	NA	Increased	Unchanged	NA
HCFC1	NA	TRUE	NA	NA	NA	NA	NA	1	NA	NA	NA	0	TRUE	NA	NA	1	NA	NA	NA	NA	NA	NA	Unchanged
HDGF	NA	NA	NA	NA	NA	NA	TRUE	1	NA	NA	NA	0	NA	TRUE	TRUE	2	NA	NA	NA	NA	NA	NA	NA
HDGFRP2	NA	NA	TRUE	NA	NA	NA	NA	1	NA	NA	NA	0	NA	NA	NA	0	NA	NA	NA	NA	NA	NA	NA
HDGFRP3	NA	NA	NA	NA	NA	NA	TRUE	1	NA	NA	NA	0	NA	TRUE	TRUE	2	NA	NA	NA	NA	NA	NA	NA
HDHD2	NA	NA	NA	NA	NA	NA	TRUE	1	NA	NA	NA	0	NA	TRUE	TRUE	2	NA	NA	NA	NA	NA	NA	NA
HDX	NA	NA	NA	NA	NA	NA	TRUE	1	NA	NA	NA	0	NA	TRUE	TRUE	2	NA	NA	NA	NA	NA	NA	NA
HEPACAM	NA	NA	NA	NA	NA	NA	TRUE	1	NA	NA	NA	0	NA	TRUE	TRUE	2	TRUE	NA	NA	NA	Increased	Increased	NA
HERC1	NA	NA	TRUE	NA	NA	NA	NA	1	NA	NA	NA	0	NA	NA	NA	0	NA	NA	NA	NA	NA	NA	NA
HGS	NA	NA	NA	NA	NA	NA	TRUE	1	NA	NA	NA	0	NA	TRUE	TRUE	2	NA	NA	NA	NA	Unchanged	Unchanged	NA
HIBADH	NA	NA	NA	NA	NA	NA	TRUE	1	NA	NA	NA	0	NA	NA	NA	0	NA	NA	NA	NA	NA	NA	NA
HIP1	NA	NA	NA	NA	NA	NA	TRUE	1	NA	NA	NA	0	NA	TRUE	TRUE	2	NA	NA	NA	NA	NA	NA	NA
HIST1H1D	NA	NA	TRUE	NA	NA	NA	NA	1	NA	NA	NA	0	NA	NA	NA	0	NA	NA	NA	NA	NA	NA	NA
HIST1H2AA	NA	NA	NA	NA	TRUE	NA	NA	1	NA	NA	NA	0	NA	NA	NA	0	NA	NA	NA	NA	NA	NA	NA
HIST1H2AB	NA	NA	NA	NA	NA	TRUE	NA	1	TRUE	NA	NA	0	NA	NA	NA	0	NA	NA	NA	NA	NA	NA	NA
HIST1H2AH	NA	NA	NA	NA	NA	TRUE	NA	1	TRUE	NA	NA	0	NA	NA	NA	0	NA	NA	NA	NA	NA	NA	NA
HIST1H2AJ	NA	NA	NA	NA	NA	NA	TRUE	1	NA	NA	NA	0	NA	TRUE	TRUE	2	NA	NA	NA	NA	NA	NA	NA
HIST1H2BJ	NA	NA	NA	NA	NA	TRUE	NA	1	TRUE	NA	NA	0	NA	NA	NA	0	NA	NA	NA	NA	NA	NA	NA
HIST1H2BK	NA	NA	NA	NA	TRUE	NA	NA	1	NA	NA	TRUE	1	NA	NA	NA	0	NA	NA	NA	NA	NA	NA	NA
HIST1H2BM	NA	NA	NA	NA	NA	NA	TRUE	1	NA	NA	NA	0	NA	TRUE	TRUE	2	NA	NA	NA	NA	NA	NA	NA
HIST1H3A	NA	NA	TRUE	NA	NA	NA	NA	1	NA	NA	NA	0	NA	NA	NA	0	NA	NA	NA	NA	NA	NA	NA
HIST2H2BD	NA	NA	NA	NA	TRUE	NA	NA	1	NA	NA	NA	0	NA	NA	NA	0	NA	NA	NA	NA	NA	NA	NA
HIST2H2BE	NA	NA	NA	NA	NA	NA	TRUE	1	NA	NA	NA	0	NA	TRUE	TRUE	2	NA	NA	NA	NA	NA	NA	NA
HIST3H2BB	NA	NA	NA	NA	NA	NA	TRUE	1	NA	NA	NA	0	NA	TRUE	TRUE	2	NA	NA	NA	NA	NA	NA	NA
HMGA1	NA	NA	NA	NA	NA	NA	TRUE	1	NA	NA	NA	0	NA	TRUE	TRUE	2	NA	NA	NA	NA	NA	NA	NA
HMGA2	NA	NA	NA	NA	NA	NA	TRUE	1	NA	NA	NA	0	NA	TRUE	NA	1	NA	NA	NA	NA	NA	NA	NA
HMGB1	NA	NA	NA	NA	NA	NA	TRUE	1	NA	NA	NA	0	NA	TRUE	TRUE	2	NA	NA	NA	NA	NA	NA	NA
HMGCS1	NA	NA	NA	NA	NA	NA	TRUE	1	NA	NA	NA	0	NA	TRUE	TRUE	2	NA	NA	NA	NA	Unchanged	Decreased	NA
HMGN1	NA	NA	NA	NA	NA	NA	TRUE	1	NA	NA	NA	0	NA	TRUE	TRUE	2	NA	NA	NA	NA	NA	NA	NA
HMGN4	NA	NA	NA	NA	NA	NA	TRUE	1	NA	NA	NA	0	NA	TRUE	TRUE	2	NA	NA	NA	NA	NA	NA	NA
HN1	NA	NA	NA	NA	NA	NA	TRUE	1	NA	NA	NA	0	NA	TRUE	TRUE	2	NA	NA	NA	NA	NA	NA	NA
HNRNPH3	NA	NA	NA	NA	NA	NA	TRUE	1	NA	NA	NA	0	NA	TRUE	TRUE	2	TRUE	NA	TRUE	NA	Unchanged	Decreased	NA
HNRNPUL2	NA	NA	NA	NA	NA	NA	TRUE	1	NA	NA	NA	0	NA	TRUE	TRUE	2	NA	NA	TRUE	TRUE	Decreased	Decreased	NA
HNRPDL	NA	NA	NA	NA	NA	NA	TRUE	1	NA	NA	NA	0	NA	TRUE	TRUE	2	NA	NA	NA	NA	NA	NA	NA
HOMER1	NA	NA	NA	NA	NA	NA	TRUE	1	NA	NA	NA	0	NA	TRUE	TRUE	2	NA	NA	NA	NA	Decreased	Decreased	NA
HPCAL1	NA	NA	NA	NA	NA	NA	TRUE	1	NA	NA	NA	0	NA	TRUE	TRUE	2	NA	NA	NA	NA	Unchanged	Increased	NA
HPLN1	NA	NA	NA	TRUE	NA	NA	NA	1	NA	NA	NA	0	NA	NA	NA	0	NA	NA	NA	NA	NA	NA	NA
HPRT1	NA	NA	NA	NA	NA	NA	TRUE	1	NA	NA	NA	0	NA	NA	TRUE	1	NA	NA	NA	NA	NA	NA	NA
HPT	NA	NA	NA	TRUE	NA	NA	NA	1	NA	NA	NA	0	NA	NA	NA	0	NA	NA	NA	NA	NA	NA	NA
HRAS	NA	NA	NA	NA	NA	NA	TRUE	1	NA	NA	NA	0	NA	TRUE	TRUE	2	NA	NA	NA	NA	NA	NA	NA
HRNR	NA	NA	NA	NA	NA	NA	TRUE	1	NA	NA	NA	0	NA	TRUE	TRUE	2	NA	NA	NA	NA	Decreased	Unchanged	NA
HS105	NA	NA	NA	TRUE	NA	NA	NA	1	NA	NA	NA	0	NA	NA	NA	0	NA	NA	NA	NA	NA	NA	NA
HS90A1	TRUE	NA	NA	NA	NA	NA	NA	1	NA	NA	NA	0	NA	NA	NA	0	NA	NA	NA	NA	NA	NA	NA
HS90BA	TRUE	NA	NA	NA	NA	NA	NA	1	NA	NA	NA	0	NA	NA	NA	0	NA	NA	NA	NA	NA	NA	NA
HSD17B12	NA	NA	NA	NA	NA	NA	TRUE	1	NA	NA	NA	0	NA	TRUE	TRUE	2	NA	NA	NA	NA	Unchanged	Unchanged	NA
HSD17B4	NA	NA	NA	NA	NA	NA	TRUE	1	NA	NA	NA	0	NA	TRUE	TRUE	2	NA	NA	NA	NA	Unchanged	Unchanged	NA
HSDL1	NA	NA	NA	NA	NA	NA	TRUE	1	NA	NA	NA	0	NA	TRUE	TRUE	2	NA	NA	NA	NA	Unchanged	Increased	NA
HSP90AB4P	NA	TRUE	NA	NA	NA	NA	NA	1	NA	NA	NA	0	TRUE	NA	NA	1	NA	NA	NA	NA	Unchanged	Unchanged	Reduced
HSPA12B	NA	NA	NA	NA	NA	NA	TRUE	1	NA	NA	NA	0	NA	TRUE	TRUE	2	NA	NA	NA	NA	Increased	Increased	NA
HSPA1A	NA	NA	NA	NA	TRUE	NA	NA	1	NA	NA	NA	0	NA	NA	NA	0	NA	NA	NA	NA	NA	NA	NA
HSPE1	NA	NA	NA	NA	NA	NA	TRUE	1	NA	NA	NA	0	NA	TRUE	TRUE	2	NA	NA	NA	NA	NA	NA	NA
HTATSF1	NA	NA	NA	NA	NA	NA	TRUE	1	NA	NA	NA	0	NA	TRUE	TRUE	2	NA	NA	NA	NA	NA	NA	NA
HTRA1	NA	NA	NA	NA	NA	NA	TRUE	1	NA	NA	NA	0	NA	TRUE	TRUE	2	NA	NA	NA	NA	NA	NA	NA
HUWE1	NA	NA	TRUE	NA	NA	NA	NA	1	NA	NA	NA	0	NA	NA	NA	0	NA	NA	NA	NA	Unchanged	Unchanged	NA
HYOU1	NA	NA	NA	NA	NA	NA	TRUE	1	NA	NA	NA	0	NA	TRUE	TRUE	2	TRUE	NA	TRUE	NA	Unchanged	Decreased	NA
IDH1	NA	NA	NA	NA	NA	NA	TRUE	1	NA	NA	NA	0	NA	TRUE	TRUE	2	NA	NA	NA	NA	Unchanged	Decreased	NA
IDH3A	NA	NA	NA	NA	NA	NA	TRUE	1	NA	NA	NA	0	NA	TRUE	TRUE	2	TRUE	NA	NA	NA	Increased	Increased	NA
IER5L	NA	NA	NA	NA	NA	NA	TRUE	1	NA	NA	NA	0	NA	TRUE	TRUE	2	NA	NA	NA	NA	NA	NA	NA
IGHG2	NA	NA	NA	NA	NA	NA	TRUE	1	NA	NA	NA	0	NA	TRUE	TRUE	2	NA	NA	NA	NA	Unchanged	Increased	NA
IGHG3	NA	NA	TRUE	NA	NA	NA	NA	1	NA	NA	NA	0	NA	NA	NA	0	NA	NA	NA	NA	NA	NA	NA
IGHMBP2	NA	NA	NA	NA	NA	NA	TRUE	1	NA	NA	NA	0	NA	TRUE	TRUE	2	NA	NA	NA	NA	NA	NA	NA
IGHV1-69	NA	NA	TRUE	NA	NA	NA	NA	1	NA	NA	NA	0	NA	NA	NA	0	NA	NA	NA	NA	NA	NA	NA
IGKC	NA	NA	NA	TRUE	NA	NA	NA	1	NA	NA	NA	0	NA	NA	NA	0	NA	NA	NA	NA	Unchanged	Unchanged	NA
IGKV2-29	NA	NA	NA	NA	NA	NA	TRUE	1	NA	NA	NA	0	NA	TRUE	TRUE	2	NA	NA	NA	NA	NA	NA	NA
IGLV3-21	NA	NA	TRUE	NA	NA	NA	NA	1	NA	NA	NA	0	NA	NA	NA	0	NA	NA	NA	NA	NA	NA	NA
IGLV3-9	NA	NA	TRUE	NA	NA	NA	NA	1	NA	NA	NA	0	NA	NA	NA	0	NA	NA	NA	NA	NA	NA	NA
IMMT	NA	NA	NA	NA	NA	NA	TRUE	1	NA	NA	NA	0	NA	NA	TRUE	1	TRUE	NA	NA	NA	Unchanged	Unchanged	NA
IMPDH2	NA	NA	NA	NA	NA	NA	TRUE	1	NA	NA	NA	0	NA	TRUE	TRUE	2	NA	NA	NA	NA	Decreased	Decreased	NA
IPO5	NA	NA	NA	NA	NA	NA	TRUE	1	NA	NA	NA	0	NA	TRUE	TRUE	2	NA	NA	NA	NA	Unchanged	Unchanged	NA
IPO7	NA	NA	NA	NA	NA	NA	TRUE	1	NA	NA	NA	0	NA	TRUE	TRUE	2	NA	NA	TRUE	NA	Unchanged	Increased	NA
IPO9	NA	NA	NA	NA	NA	NA	TRUE	1	NA	NA	NA	0	NA	TRUE	TRUE	2	NA	NA	NA	NA	NA	NA	NA
IRF7	NA	NA	NA	TRUE	NA	NA	NA	1	NA	NA	NA	0	NA	NA	NA	0	NA	NA	NA	NA	NA	NA	NA
IRGQ	NA	NA	NA	NA	NA	NA	TRUE	1	NA	NA	NA	0	NA	TRUE	TRUE	2	NA	NA	NA	NA	Unchanged	Unchanged	NA
ISLR2	NA	NA	NA	NA	NA	NA	TRUE	1	NA	NA	NA	0	NA	TRUE	TRUE	2	NA	NA	NA	NA	NA	NA	NA
ISOC1	NA	NA	NA	NA	TRUE	NA	NA	1	NA	NA	NA	0	NA	NA	NA	0	NA	NA	NA	NA	NA	NA	NA
ISOC2	NA	NA	NA	NA	TRUE	NA	NA	1	NA	NA	NA	0	NA	NA	NA	0	NA	NA	NA	NA	Unchanged	Unchanged	NA
ISYNA1	NA	NA	NA	NA	NA	NA	TRUE	1	NA	NA	NA	0	NA	TRUE	TRUE	2	NA	NA	NA	NA	NA	NA	NA
ITGB1	NA	NA	NA	NA	NA	NA	TRUE	1	NA	NA	NA	0	NA	TRUE	TRUE	2	NA	NA	NA	NA	NA	NA	NA
ITIH3	NA	NA	NA	TRUE	NA	NA	NA	1	NA	NA	NA	0	NA	NA	NA	0	NA	NA	NA	NA	NA	NA	NA
ITIH4	NA	NA	NA	TRUE	NA	NA	NA	1	NA	NA	NA	0	NA	NA	NA	0	NA	NA	NA	NA	NA	NA	NA
ITPRIP	NA	NA	TRUE	NA	NA	NA	NA	1	NA	NA	NA	0	NA	NA	NA	0	NA	NA	NA	NA	NA	NA	NA
IVNS1ABP	NA	NA	NA	NA	NA	NA	TRUE	1	NA	NA	NA	0	NA	TRUE	TRUE	2	NA	NA	NA	NA	NA	NA	NA
JAK1	NA	NA	NA	NA	NA	NA	TRUE	1	NA	NA	NA	0	NA	TRUE	TRUE	2	NA	NA	NA	NA	NA	NA	NA
JAM3	NA	NA	NA	NA	NA	NA	TRUE	1	NA	NA	NA	0	NA	NA	NA	0	NA	NA	NA	NA	NA	NA	NA
K1751	NA	NA	NA	TRUE	NA	NA	NA	1	NA	NA	NA	0	NA	NA	NA	0	NA	NA	NA	NA	NA	NA	NA
K6PF	NA	NA	NA	TRUE	NA	NA	NA	1	NA	NA	NA	0	NA	NA	NA	0	NA	NA	NA	NA	NA	NA	NA
KATNA1	NA	NA	NA	NA	NA	NA	TRUE	1	NA	NA	NA	0	NA	TRUE	TRUE	2	NA	NA	NA	NA	NA	NA	NA
KATNAL2	NA	NA	NA	NA	NA	NA	TRUE	1	NA	NA	NA	0	NA	TRUE	TRUE	2	NA	NA	NA	NA	NA	NA	NA
KBTBD11	NA	NA	TRUE	NA	NA	NA	NA	1	NA	NA	NA	0	NA	NA	NA	0	NA	NA	NA	NA	Unchanged	Unchanged	NA
KCC2B8	TRUE	NA	NA	NA	NA	NA	NA	1	NA	NA	NA	0	NA	NA	NA	0	NA	NA	NA	NA	NA	NA	NA
KCMF1	NA	NA	TRUE	NA	NA	NA	NA	1	NA	NA	NA	0	NA	NA	NA	0	NA	NA	NA	NA	NA	NA	NA
KCNAB2	NA	NA	NA	NA	NA	TRUE	NA	1	TRUE	NA	NA	0	NA	NA	NA	0	NA	NA	NA	NA	Unchanged	Unchanged	NA
KCTD12	NA	NA	NA	NA	NA	NA	TRUE	1	NA	NA	NA	0	NA	TRUE	TRUE	2	NA	NA	NA	NA	Unchanged	Unchanged	NA
KDELR1	NA	NA	NA	NA	NA	NA	TRUE	1	NA	NA	NA	0	NA	TRUE	NA	1	NA	NA	NA	NA	Decreased	Decreased	NA
KDM1A	NA	TRUE	NA	NA	NA	NA	NA	1	NA	NA	NA	0	TRUE	NA	NA	1	NA	NA	NA	NA	NA	NA	Reduced
KDM6A	NA	NA	NA	NA	NA	NA	TRUE	1	NA	NA	NA	0	NA	TRUE	TRUE	2	NA	NA	NA	NA	NA	NA	NA
KIAA0513	NA	NA	TRUE	NA	NA	NA	NA	1	NA	TRUE	TRUE	2	NA	NA	NA	0	NA	NA	NA	NA	Unchanged	Unchanged	NA
KIAA1045	NA	NA	TRUE	NA	NA	NA	NA	1	NA	NA	NA	0	NA	NA	NA	0	NA	NA	NA	NA	NA	NA	NA
KIAA1211	NA	NA	NA	NA	NA	NA	TRUE	1	NA	NA	NA	0	NA	TRUE	TRUE	2	NA	NA	NA	NA	NA	NA	NA
KIF1A	NA	NA	NA	NA	NA	NA	TRUE	1	NA	NA	NA	0	NA	TRUE	TRUE	2	NA	NA	NA	NA	Unchanged	Unchanged	NA
KIF1C	NA	NA	NA	TRUE	NA	NA	NA	1	NA	NA	NA	0	NA	NA	NA	0	NA	NA	NA	NA	NA	NA	NA
KIF21B	NA	NA	NA	NA	NA	NA	TRUE	1	NA	NA	NA	0	NA	TRUE	TRUE	2	NA	NA	NA	NA	NA	NA	NA
KIF3B	NA	NA	NA	NA	NA	NA	TRUE	1	NA	NA	NA	0	NA	TRUE	TRUE	2	NA	NA	NA	NA	NA	NA	NA
KIF5A	NA	NA	NA	NA	NA	TRUE	NA	1	TRUE	NA	NA	0	NA	NA	NA	0	NA	NA	NA	NA	NA	NA	NA
KIT	NA	NA	NA	NA	NA	NA	TRUE	1	NA	NA	NA	0	NA	TRUE	NA	1	NA	NA	NA	NA	NA	NA	NA
KLC2	NA	NA	NA	NA	NA	NA	TRUE	1	NA	NA	NA	0	NA	TRUE	TRUE	2	NA	NA	NA	NA	NA	NA	NA
KLC4	NA	NA	NA	NA	NA	NA	TRUE	1	NA	NA	NA	0	NA	TRUE	TRUE	2	NA	NA	NA	NA	NA	NA	NA
KNG1	NA	NA	NA	NA	NA	NA	TRUE	1	NA	NA	NA	0	NA	TRUE	TRUE	2	NA	NA	NA	NA	NA	NA	NA
KPNA3	NA	NA	NA	NA	NA	NA	TRUE	1	NA	NA	NA	0	NA	TRUE	NA	1	NA	NA	NA	NA	Unchanged	Unchanged	NA
KPNA6	NA	NA	NA	NA	TRUE	NA	NA	1	NA	NA	NA	0	NA	NA	TRUE	1	NA	NA	NA	NA	Unchanged	Unchanged	NA
KPRP	NA	NA	NA	NA	NA	NA	TRUE	1	NA	NA	NA	0	NA	NA	NA	0	NA	NA	NA	NA	Unchanged	Increased	NA
KRAS	NA	NA	NA	NA	NA	NA	TRUE	1	NA	NA	NA	0	NA	TRUE	TRUE	2	NA	NA	NA	NA	Unchanged	Unchanged	NA
KRT14	NA	NA	NA	NA	NA	NA	TRUE	1	NA	NA	NA	0	NA	TRUE	TRUE	2	NA	NA	NA	NA	Unchanged	Unchanged	NA
KRT17	NA	NA	NA	NA	NA	NA	TRUE	1	NA	NA	NA	0	NA	NA	TRUE	1	NA	NA	NA	NA	Unchanged	Unchanged	NA
KRT5	NA	NA	NA	NA	NA	NA	TRUE	1	NA	NA	NA	0	NA	TRUE	TRUE	2	NA	NA	NA	NA	Unchanged	Unchanged	NA
L1CAM	NA	NA	NA	NA	NA	NA	TRUE	1	NA	NA	NA	0	NA	TRUE	TRUE	2	NA	NA	TRUE	NA	Unchanged	Increased	NA
L2GL1	NA	NA	NA	TRUE	NA	NA	NA	1	NA	NA	NA	0	NA	NA	NA	0	NA	NA	NA	NA	NA	NA	NA
LAMA1	NA	NA	NA	NA	NA	NA	TRUE	1	NA	NA	NA	0	NA	TRUE	TRUE	2	NA	NA	NA	NA	NA	NA	NA
LAMTOR5	NA	NA	NA	NA	NA	NA	TRUE	1	NA	NA	NA	0	NA	TRUE	TRUE	2	NA	NA	NA	NA	NA	NA	NA
LANC1	NA	NA	NA	TRUE	NA	NA	NA	1	NA	NA	NA	0	NA	NA	NA	0	NA	NA	NA	NA	NA	NA	NA
LAP3	NA	NA	NA	NA	NA	NA	TRUE	1	NA	NA	NA	0	NA	TRUE	TRUE	2	NA	NA	NA	NA	NA	NA	NA
LARP1	NA	NA	NA	NA	TRUE	NA	NA	1	NA	NA	NA	0	NA	TRUE	TRUE	2	NA	NA	NA	NA	Unchanged	Unchanged	NA
LDHB	NA	NA	NA	NA	NA	NA	TRUE	1	NA	TRUE	TRUE	2	NA	TRUE	TRUE	2	TRUE	TRUE	NA	NA	Unchanged	Unchanged	NA
LETM1	NA	NA	NA	NA	NA	NA	TRUE	1	NA	NA	NA	0	NA	TRUE	TRUE	2	NA	NA	NA	NA	Unchanged	Unchanged	NA
LGALS1	NA	NA	NA	NA	NA	NA	TRUE	1	NA	NA	NA	0	NA	TRUE	TRUE	2	NA	NA	NA	NA	NA	NA	NA
LIN7A	NA	NA	NA	NA	NA	NA	TRUE	1	NA	NA	NA	0	NA	TRUE	TRUE	2	NA	NA	NA	NA	Unchanged	Unchanged	NA
LINGO1	NA	NA	NA	NA	NA	NA	TRUE	1	NA	NA	NA	0	NA	TRUE	NA	1	NA	NA	NA	NA	Unchanged	Unchanged	NA
LLGL1	NA	NA	NA	NA	NA	NA	TRUE	1	NA	NA	NA	0	NA	TRUE	NA	1	NA	NA	NA	NA	Unchanged	Unchanged	NA
LMNA	NA	NA	NA	NA	NA	NA	TRUE	1	NA	NA	NA	0	NA	NA	NA	0	TRUE	NA	NA	NA	Unchanged	Unchanged	NA
LMNB2	NA	NA	NA	NA	NA	NA	TRUE	1	NA	NA	NA	0	NA	TRUE	TRUE	2	TRUE	NA	NA	NA	Unchanged	Unchanged	NA
LNP	NA	NA	NA	NA	NA	NA	TRUE	1	NA	NA	NA	0	NA	TRUE	TRUE	2	NA	NA	NA	NA	NA	NA	NA
LOC102724023	NA	NA	TRUE	NA	NA	NA	NA	1	NA	NA	NA	0	NA	NA	NA	0	NA	NA	NA	NA	NA	NA	NA
LONP1	NA	NA	NA	NA	NA	NA	TRUE	1	NA	NA	NA	0	NA	NA	TRUE	1	NA	NA	NA	NA	Unchanged	Unchanged	NA
LPCAT1	NA	NA	NA	NA	NA	NA	TRUE	1	NA	NA	NA	0	NA	TRUE	TRUE	2	NA	NA	NA	NA	NA	NA	NA
LPPR3	NA	NA	NA	NA	NA	NA	TRUE	1	NA	TRUE	TRUE	2	NA	TRUE	TRUE	2	NA	NA	NA	NA	NA	NA	NA
LRCH3	NA	NA	NA	NA	NA	NA	TRUE	1	NA	NA	NA	0	NA	NA	NA	0	NA	NA	NA	NA	NA	NA	NA
LRFN4	NA	NA	NA	TRUE	NA	NA	NA	1	NA	NA	NA	0	NA	NA	NA	0	NA	NA	NA	NA	NA	NA	NA
LRIF1	NA	NA	TRUE	NA	NA	NA	NA	1	NA	NA	NA	0	NA	NA	NA	0	NA	NA	NA	NA	NA	NA	NA
LRPAP1	NA	NA	NA	NA	NA	NA	TRUE	1	NA	NA	NA	0	NA	TRUE	TRUE	2	NA	NA	NA	NA	Increased	Unchanged	NA
LRPPRC	NA	NA	NA	NA	NA	NA	TRUE	1	NA	NA	NA	0	NA	TRUE	TRUE	2	TRUE	NA	NA	NA	Unchanged	Unchanged	NA
LRRFIP1	NA	NA	NA	NA	NA	NA	TRUE	1	NA	NA	NA	0	NA	TRUE	TRUE	2	NA	NA	NA	NA	Unchanged	Increased	NA
LRRFIP2	NA	NA	NA	NA	NA	NA	TRUE	1	NA	NA	NA	0	NA	TRUE	TRUE	2	NA	NA	NA	NA	NA	NA	NA
LSM14A	NA	NA	NA	NA	NA	NA	TRUE	1	NA	NA	NA	0	NA	TRUE	TRUE	2	NA	NA	NA	NA	NA	NA	NA
LSM3	NA	NA	NA	NA	NA	NA	TRUE	1	NA	NA	NA	0	NA	TRUE	TRUE	2	NA	NA	NA	NA	NA	NA	NA
LTBP1	NA	NA	NA	NA	NA	NA	TRUE	1	NA	NA	NA	0	NA	NA	TRUE	1	NA	NA	NA	NA	NA	NA	NA
LTF	NA	NA	NA	NA	NA	NA	TRUE	1	NA	NA	NA	0	NA	TRUE	TRUE	2	TRUE	NA	NA	NA	Increased	Increased	NA
LUC7L2	NA	NA	NA	NA	NA	NA	TRUE	1	NA	NA	NA	0	NA	TRUE	TRUE	2	NA	NA	NA	NA	Unchanged	Unchanged	NA
LY6H	NA	NA	NA	NA	NA	NA	TRUE	1	NA	NA	NA	0	NA	NA	NA	0	NA	NA	NA	NA	Unchanged	Increased	NA
M3K5	NA	NA	NA	TRUE	NA	NA	NA	1	NA	NA	NA	0	NA	NA	NA	0	NA	NA	NA	NA	NA	NA	NA
MACROD2	NA	NA	NA	NA	NA	NA	TRUE	1	NA	NA	NA	0	NA	TRUE	TRUE	2	NA	NA	NA	NA	NA	NA	NA
MADD	NA	NA	TRUE	NA	NA	NA	NA	1	NA	NA	NA	0	NA	NA	NA	0	NA	NA	NA	NA	Unchanged	Unchanged	NA
MAEA	NA	NA	TRUE	NA	NA	NA	NA	1	NA	NA	NA	0	NA	NA	NA	0	NA	NA	NA	NA	NA	NA	NA
MAGEA4	NA	NA	NA	NA	NA	NA	TRUE	1	NA	TRUE	TRUE	2	NA	TRUE	TRUE	2	NA	NA	NA	NA	NA	NA	NA
MANF	NA	NA	NA	NA	NA	NA	TRUE	1	NA	NA	NA	0	NA	TRUE	TRUE	2	NA	NA	NA	NA	NA	NA	NA
MAOA	NA	NA	NA	NA	NA	NA	TRUE	1	NA	NA	NA	0	NA	TRUE	NA	1	NA	NA	NA	NA	Unchanged	Unchanged	NA
MAOB	NA	NA	NA	NA	NA	NA	TRUE	1	NA	NA	NA	0	NA	TRUE	TRUE	2	NA	NA	NA	NA	Increased	Increased	NA
MAP1LC3A	NA	NA	NA	NA	NA	NA	TRUE	1	NA	NA	NA	0	NA	TRUE	TRUE	2	NA	NA	NA	NA	Unchanged	Unchanged	NA
MAP1LC3B	NA	NA	NA	NA	NA	NA	TRUE	1	NA	NA	NA	0	NA	TRUE	TRUE	2	NA	NA	NA	NA	NA	NA	NA
MAP2K1	NA	NA	TRUE	NA	NA	NA	NA	1	NA	NA	NA	0	NA	NA	NA	0	NA	NA	NA	NA	Unchanged	Unchanged	NA
MAP2K2	NA	NA	NA	NA	NA	NA	TRUE	1	NA	NA	NA	0	NA	TRUE	TRUE	2	NA	NA	NA	NA	Unchanged	Unchanged	NA
MAP3K7	NA	NA	NA	NA	NA	NA	TRUE	1	NA	NA	NA	0	NA	TRUE	TRUE	2	NA	NA	NA	NA	NA	NA	NA
MAP4K4	NA	NA	NA	NA	NA	NA	TRUE	1	NA	TRUE	TRUE	2	NA	TRUE	TRUE	2	NA	NA	NA	NA	NA	NA	NA
MAP7	NA	NA	NA	NA	NA	NA	TRUE	1	NA	NA	NA	0	NA	TRUE	TRUE	2	NA	NA	NA	NA	Unchanged	Unchanged	NA
MAP7D1	NA	NA	TRUE	NA	NA	NA	NA	1	NA	TRUE	NA	1	NA	NA	NA	0	NA	NA	NA	NA	NA	NA	NA
MAP7D2	NA	NA	TRUE	NA	NA	NA	NA	1	NA	NA	NA	0	NA	TRUE	TRUE	2	NA	NA	NA	NA	NA	NA	NA
MAPK10	NA	NA	TRUE	NA	NA	NA	NA	1	NA	NA	NA	0	NA	NA	NA	0	NA	NA	NA	NA	Unchanged	Unchanged	NA
MAPK15	NA	NA	TRUE	NA	NA	NA	NA	1	NA	NA	NA	0	NA	NA	NA	0	NA	NA	NA	NA	NA	NA	NA
MAPK8IP2	NA	NA	TRUE	NA	NA	NA	NA	1	NA	NA	NA	0	NA	NA	NA	0	NA	NA	NA	NA	NA	NA	NA
MAPK8IP3	NA	NA	TRUE	NA	NA	NA	NA	1	NA	NA	NA	0	NA	NA	NA	0	NA	NA	NA	NA	NA	NA	NA
MARK1	NA	NA	NA	NA	NA	NA	TRUE	1	NA	NA	NA	0	NA	NA	TRUE	1	NA	NA	NA	NA	Unchanged	Unchanged	NA
MARK2	NA	NA	NA	NA	NA	NA	TRUE	1	NA	NA	NA	0	NA	NA	NA	0	NA	NA	NA	NA	Unchanged	Decreased	NA
MARK3	NA	NA	NA	NA	NA	NA	TRUE	1	NA	NA	NA	0	NA	TRUE	TRUE	2	NA	NA	NA	NA	Unchanged	Decreased	NA
MARS	NA	NA	NA	NA	NA	NA	TRUE	1	NA	NA	NA	0	NA	TRUE	TRUE	2	NA	NA	NA	NA	NA	NA	NA
MAT2A	NA	NA	NA	NA	NA	NA	TRUE	1	NA	NA	NA	0	NA	TRUE	TRUE	2	NA	NA	NA	NA	NA	NA	NA
MATR3	NA	NA	NA	NA	NA	NA	TRUE	1	NA	NA	NA	0	NA	TRUE	TRUE	2	TRUE	NA	TRUE	NA	Unchanged	Decreased	NA
MBLAC2	NA	NA	NA	NA	NA	NA	TRUE	1	NA	NA	NA	0	NA	TRUE	TRUE	2	NA	NA	NA	NA	Increased	Increased	NA
MCCC2	NA	NA	NA	NA	NA	NA	TRUE	1	NA	NA	NA	0	NA	NA	NA	0	NA	NA	NA	NA	NA	NA	NA
MCTP1	NA	NA	NA	NA	NA	NA	TRUE	1	NA	NA	NA	0	NA	TRUE	TRUE	2	NA	NA	NA	NA	NA	NA	NA
MDH1	NA	NA	NA	NA	NA	NA	TRUE	1	NA	TRUE	TRUE	2	NA	TRUE	TRUE	2	TRUE	TRUE	NA	NA	Unchanged	Unchanged	NA
MDH2	NA	NA	NA	NA	NA	NA	TRUE	1	NA	NA	NA	0	NA	TRUE	TRUE	2	TRUE	TRUE	NA	NA	Unchanged	Unchanged	NA
MDN1	NA	NA	NA	TRUE	NA	NA	NA	1	NA	NA	NA	0	NA	NA	NA	0	NA	NA	NA	NA	NA	NA	NA
ME1	NA	NA	NA	NA	NA	NA	TRUE	1	NA	NA	NA	0	NA	TRUE	TRUE	2	NA	NA	NA	TRUE	Increased	Unchanged	NA
ME2	NA	NA	NA	NA	NA	NA	TRUE	1	NA	NA	NA	0	NA	TRUE	TRUE	2	NA	NA	NA	NA	Unchanged	Unchanged	NA
MESDC2	NA	NA	NA	NA	NA	NA	TRUE	1	NA	NA	NA	0	NA	NA	TRUE	1	NA	NA	NA	NA	NA	NA	NA
MEST	NA	NA	NA	NA	NA	NA	TRUE	1	NA	NA	NA	0	NA	NA	NA	0	NA	NA	NA	NA	NA	NA	NA
MFAP1	NA	NA	NA	NA	NA	NA	TRUE	1	NA	NA	NA	0	NA	TRUE	TRUE	2	NA	NA	NA	NA	NA	NA	NA
MGST1	NA	NA	NA	NA	NA	NA	TRUE	1	NA	NA	NA	0	NA	TRUE	NA	1	NA	NA	NA	NA	NA	NA	NA
MGST3	NA	NA	NA	NA	NA	NA	TRUE	1	NA	NA	NA	0	NA	TRUE	TRUE	2	NA	NA	NA	NA	Unchanged	Unchanged	NA
MIA2	NA	NA	TRUE	NA	NA	NA	NA	1	NA	NA	NA	0	NA	NA	NA	0	NA	NA	NA	NA	Unchanged	Increased	NA
MLEC	NA	NA	NA	NA	NA	NA	TRUE	1	NA	NA	NA	0	NA	TRUE	TRUE	2	NA	NA	NA	NA	Unchanged	Decreased	NA
MLF2	NA	NA	TRUE	NA	NA	NA	NA	1	NA	NA	NA	0	NA	NA	NA	0	NA	NA	TRUE	TRUE	Increased	Increased	NA
MLLT4	NA	NA	NA	NA	NA	NA	TRUE	1	NA	TRUE	NA	1	NA	TRUE	TRUE	2	NA	NA	NA	NA	NA	NA	NA
MMP10	NA	NA	NA	TRUE	NA	NA	NA	1	NA	NA	NA	0	NA	NA	NA	0	NA	NA	NA	NA	NA	NA	NA
MNF1	NA	NA	NA	NA	NA	NA	TRUE	1	NA	NA	NA	0	NA	NA	NA	0	NA	NA	NA	NA	NA	NA	NA
MOB2	NA	NA	NA	NA	NA	NA	TRUE	1	NA	NA	NA	0	NA	TRUE	TRUE	2	NA	NA	NA	NA	Unchanged	Unchanged	NA
MOGS	NA	NA	NA	NA	TRUE	NA	NA	1	NA	NA	NA	0	NA	NA	NA	0	NA	NA	TRUE	NA	Unchanged	Decreased	NA
MORF4L2	NA	NA	NA	NA	NA	NA	TRUE	1	NA	NA	NA	0	NA	TRUE	TRUE	2	NA	NA	NA	NA	NA	NA	NA
MPC2	NA	NA	NA	NA	NA	NA	TRUE	1	NA	NA	NA	0	NA	TRUE	TRUE	2	NA	NA	NA	NA	Unchanged	Unchanged	NA
MPP2	NA	NA	NA	NA	NA	NA	TRUE	1	NA	TRUE	TRUE	2	NA	TRUE	TRUE	2	NA	NA	NA	NA	NA	NA	NA
MPP6	NA	NA	TRUE	NA	NA	NA	NA	1	NA	NA	NA	0	NA	NA	NA	0	NA	NA	NA	NA	Unchanged	Unchanged	NA
MPRIP	NA	NA	NA	NA	NA	NA	TRUE	1	NA	NA	NA	0	NA	TRUE	TRUE	2	NA	NA	NA	NA	NA	NA	NA
MPZL1	NA	NA	NA	NA	NA	NA	TRUE	1	NA	NA	NA	0	NA	TRUE	TRUE	2	NA	NA	NA	NA	NA	NA	NA
MRPL12	NA	NA	NA	NA	TRUE	NA	NA	1	NA	NA	NA	0	NA	NA	NA	0	NA	NA	NA	NA	NA	NA	NA
MRPL14	NA	NA	NA	NA	NA	NA	TRUE	1	NA	NA	NA	0	NA	TRUE	TRUE	2	NA	NA	NA	NA	NA	NA	NA
MRPL16	NA	NA	NA	NA	NA	NA	TRUE	1	NA	NA	NA	0	NA	TRUE	TRUE	2	NA	NA	NA	NA	NA	NA	NA
MRPL33	NA	NA	NA	NA	NA	NA	TRUE	1	NA	NA	NA	0	NA	TRUE	TRUE	2	NA	NA	NA	NA	NA	NA	NA
MRPL34	NA	NA	NA	NA	NA	NA	TRUE	1	NA	NA	NA	0	NA	TRUE	TRUE	2	NA	NA	NA	NA	NA	NA	NA
MRPL40	NA	NA	NA	NA	NA	NA	TRUE	1	NA	NA	NA	0	NA	NA	NA	0	NA	NA	NA	NA	NA	NA	NA
MRPL46	NA	NA	NA	NA	NA	NA	TRUE	1	NA	NA	NA	0	NA	TRUE	TRUE	2	NA	NA	NA	NA	NA	NA	NA
MRPL48	NA	NA	NA	NA	NA	NA	TRUE	1	NA	NA	NA	0	NA	TRUE	TRUE	2	NA	NA	NA	NA	NA	NA	NA
MRPL55	NA	NA	NA	NA	NA	NA	TRUE	1	NA	NA	NA	0	NA	TRUE	TRUE	2	NA	NA	NA	NA	NA	NA	NA
MRPL9	NA	NA	NA	NA	NA	NA	TRUE	1	NA	NA	NA	0	NA	TRUE	TRUE	2	NA	NA	NA	NA	NA	NA	NA
MSI2	NA	NA	NA	NA	NA	NA	TRUE	1	NA	NA	NA	0	NA	NA	TRUE	1	NA	NA	NA	NA	NA	NA	NA
MSN	NA	NA	NA	NA	NA	NA	TRUE	1	NA	NA	NA	0	NA	TRUE	TRUE	2	NA	NA	NA	NA	NA	NA	NA
MT1E	NA	NA	NA	NA	NA	NA	TRUE	1	NA	NA	NA	0	NA	TRUE	TRUE	2	NA	NA	NA	NA	NA	NA	NA
MT1F	NA	NA	NA	NA	NA	NA	TRUE	1	NA	NA	NA	0	NA	TRUE	TRUE	2	NA	NA	NA	NA	NA	NA	NA
MT-ATP6	NA	NA	NA	NA	NA	NA	TRUE	1	NA	NA	NA	0	NA	TRUE	TRUE	2	NA	NA	NA	NA	Unchanged	Decreased	NA
MTCH2	NA	NA	NA	NA	NA	NA	TRUE	1	NA	NA	NA	0	NA	TRUE	TRUE	2	NA	NA	NA	NA	Unchanged	Unchanged	NA
MT-CO1	NA	NA	NA	NA	NA	NA	TRUE	1	NA	NA	NA	0	NA	NA	NA	0	NA	NA	NA	NA	Increased	Unchanged	NA
MT-CO2	NA	NA	NA	NA	NA	NA	TRUE	1	NA	NA	NA	0	NA	TRUE	TRUE	2	NA	NA	NA	NA	Unchanged	Unchanged	NA
MTHFD1	NA	TRUE	NA	NA	NA	NA	NA	1	NA	NA	NA	0	TRUE	NA	NA	1	TRUE	NA	NA	NA	Unchanged	Decreased	Increased
MTIF3	NA	NA	NA	NA	NA	NA	TRUE	1	NA	NA	NA	0	NA	TRUE	TRUE	2	NA	NA	NA	NA	NA	NA	NA
MTMR1	NA	NA	NA	NA	NA	NA	TRUE	1	NA	NA	NA	0	NA	TRUE	TRUE	2	NA	NA	NA	NA	NA	NA	NA
MTMR14	NA	NA	NA	NA	NA	NA	TRUE	1	NA	NA	NA	0	NA	TRUE	TRUE	2	NA	NA	NA	NA	NA	NA	NA
MTPN	NA	NA	NA	NA	NA	NA	TRUE	1	NA	NA	NA	0	NA	TRUE	TRUE	2	NA	NA	NA	NA	Increased	Unchanged	NA
MTURN	NA	NA	TRUE	NA	NA	NA	NA	1	NA	NA	NA	0	NA	NA	NA	0	NA	NA	NA	NA	NA	NA	NA
MXRA7	NA	NA	NA	NA	NA	NA	TRUE	1	NA	NA	NA	0	NA	TRUE	TRUE	2	NA	NA	NA	NA	Increased	Increased	NA
MYBBP1A	NA	NA	NA	NA	TRUE	NA	NA	1	NA	NA	NA	0	NA	NA	NA	0	NA	NA	NA	NA	NA	NA	NA
MYCBP	NA	TRUE	NA	NA	NA	NA	NA	1	NA	NA	NA	0	TRUE	NA	NA	1	NA	NA	NA	NA	NA	NA	Reduced
MYEF2	NA	NA	NA	NA	NA	NA	TRUE	1	NA	NA	NA	0	NA	NA	NA	0	TRUE	NA	TRUE	TRUE	Decreased	Decreased	NA
MYH14	NA	NA	NA	NA	NA	NA	TRUE	1	NA	NA	NA	0	NA	TRUE	TRUE	2	NA	NA	NA	NA	Unchanged	Unchanged	NA
MYH2	NA	NA	NA	NA	NA	NA	TRUE	1	NA	NA	NA	0	NA	TRUE	TRUE	2	NA	NA	NA	NA	NA	NA	NA
MYH3	NA	NA	TRUE	NA	NA	NA	NA	1	NA	NA	NA	0	NA	NA	NA	0	NA	NA	NA	NA	NA	NA	NA
MYL1	NA	NA	NA	NA	NA	NA	TRUE	1	NA	NA	NA	0	NA	TRUE	TRUE	2	NA	NA	NA	NA	NA	NA	NA
MYO1B	NA	NA	NA	NA	NA	NA	TRUE	1	NA	NA	NA	0	NA	TRUE	TRUE	2	NA	NA	NA	NA	Unchanged	Unchanged	NA
MYO1C	NA	NA	NA	NA	NA	NA	TRUE	1	NA	NA	NA	0	NA	NA	NA	0	NA	NA	NA	NA	NA	NA	NA
MYO1D	NA	NA	NA	NA	NA	NA	TRUE	1	NA	NA	NA	0	NA	TRUE	TRUE	2	NA	NA	NA	NA	NA	NA	NA
MYO5C	NA	NA	NA	NA	NA	NA	TRUE	1	NA	NA	NA	0	NA	TRUE	TRUE	2	NA	NA	NA	NA	NA	NA	NA
MYO6	NA	NA	NA	NA	NA	NA	TRUE	1	NA	NA	NA	0	NA	TRUE	TRUE	2	NA	NA	NA	NA	NA	NA	NA
MYPR	NA	NA	NA	TRUE	NA	NA	NA	1	NA	NA	NA	0	NA	NA	NA	0	NA	NA	NA	NA	NA	NA	NA
MZT2B	NA	TRUE	NA	NA	NA	NA	NA	1	NA	NA	NA	0	TRUE	NA	NA	1	NA	NA	NA	NA	NA	NA	Increased
NAA15	NA	NA	NA	NA	NA	NA	TRUE	1	NA	NA	NA	0	NA	TRUE	TRUE	2	NA	NA	NA	NA	Unchanged	Unchanged	NA
NALF	NA	TRUE	NA	NA	NA	NA	NA	1	NA	NA	NA	0	NA	NA	NA	0	NA	NA	NA	NA	NA	NA	NA
NAP1L3	NA	NA	TRUE	NA	NA	NA	NA	1	NA	NA	NA	0	NA	NA	NA	0	NA	NA	NA	NA	NA	NA	NA
NAP1L5	NA	NA	TRUE	NA	NA	NA	NA	1	NA	NA	NA	0	NA	NA	NA	0	NA	NA	NA	NA	NA	NA	NA
NAPA	NA	NA	NA	NA	NA	NA	TRUE	1	NA	NA	NA	0	NA	TRUE	TRUE	2	NA	NA	NA	NA	Unchanged	Decreased	NA
NAPG	NA	NA	NA	NA	NA	NA	TRUE	1	NA	TRUE	TRUE	2	NA	TRUE	TRUE	2	TRUE	NA	NA	NA	Unchanged	Unchanged	NA
NARS	NA	NA	NA	NA	NA	NA	TRUE	1	NA	NA	NA	0	NA	TRUE	TRUE	2	NA	NA	NA	NA	NA	NA	NA
NARS1	NA	TRUE	NA	NA	NA	NA	NA	1	NA	NA	NA	0	TRUE	NA	NA	1	NA	NA	NA	NA	NA	NA	Increased
NBPF6	NA	NA	TRUE	NA	NA	NA	NA	1	NA	NA	NA	0	NA	NA	NA	0	NA	NA	NA	NA	NA	NA	NA
NCAM1	NA	NA	NA	NA	NA	NA	TRUE	1	NA	NA	NA	0	NA	TRUE	TRUE	2	TRUE	NA	TRUE	NA	Increased	Increased	NA
NCAM2	NA	NA	NA	NA	NA	NA	TRUE	1	NA	NA	NA	0	NA	TRUE	TRUE	2	NA	NA	NA	NA	Unchanged	Unchanged	NA
NCAN	NA	NA	NA	TRUE	NA	NA	NA	1	NA	NA	NA	0	NA	NA	NA	0	NA	NA	NA	NA	Unchanged	Unchanged	NA
NCKAP1	NA	NA	NA	NA	NA	NA	TRUE	1	NA	NA	NA	0	NA	TRUE	TRUE	2	NA	NA	TRUE	NA	Decreased	Decreased	NA
NCOA5	NA	NA	NA	NA	NA	NA	TRUE	1	NA	NA	NA	0	NA	NA	NA	0	NA	NA	NA	NA	Unchanged	Decreased	NA
NCS1	NA	NA	NA	NA	NA	NA	TRUE	1	NA	NA	NA	0	NA	NA	TRUE	1	NA	NA	NA	NA	Increased	Increased	NA
NDFIP1	NA	NA	NA	NA	NA	NA	TRUE	1	NA	NA	NA	0	NA	TRUE	TRUE	2	NA	NA	NA	NA	NA	NA	NA
NDUFA10	NA	NA	NA	NA	NA	NA	TRUE	1	NA	NA	NA	0	NA	NA	TRUE	1	NA	NA	NA	NA	Unchanged	Unchanged	NA
NDUFA13	NA	NA	NA	NA	NA	NA	TRUE	1	NA	NA	NA	0	NA	TRUE	TRUE	2	NA	NA	NA	NA	Unchanged	Unchanged	NA
NDUFA4	NA	NA	NA	NA	NA	NA	TRUE	1	NA	NA	NA	0	NA	TRUE	TRUE	2	NA	NA	NA	NA	Unchanged	Decreased	NA
NDUFA5	NA	NA	NA	NA	NA	NA	TRUE	1	NA	NA	NA	0	NA	TRUE	TRUE	2	NA	NA	NA	NA	Increased	Increased	NA
NDUFA8	NA	NA	NA	NA	NA	NA	TRUE	1	NA	NA	NA	0	NA	NA	TRUE	1	NA	NA	NA	NA	Unchanged	Unchanged	NA
NDUFA9	NA	NA	NA	NA	NA	NA	TRUE	1	NA	NA	NA	0	NA	TRUE	TRUE	2	NA	NA	NA	NA	Unchanged	Unchanged	NA
NDUFAB1	NA	NA	NA	NA	NA	NA	TRUE	1	NA	NA	NA	0	NA	TRUE	TRUE	2	NA	NA	NA	NA	NA	NA	NA
NDUFB3	NA	NA	NA	NA	NA	NA	TRUE	1	NA	NA	NA	0	NA	TRUE	TRUE	2	NA	NA	NA	NA	Unchanged	Unchanged	NA
NDUFB8	NA	NA	NA	NA	NA	NA	TRUE	1	NA	NA	NA	0	NA	NA	NA	0	NA	NA	NA	NA	Unchanged	Unchanged	NA
NDUFB9	NA	NA	NA	NA	NA	NA	TRUE	1	NA	NA	NA	0	NA	TRUE	TRUE	2	NA	NA	NA	NA	Unchanged	Unchanged	NA
NDUFS1	NA	NA	NA	NA	NA	NA	TRUE	1	NA	NA	NA	0	NA	TRUE	TRUE	2	TRUE	NA	NA	NA	Unchanged	Unchanged	NA
NDUFS3	NA	NA	NA	NA	NA	NA	TRUE	1	NA	NA	NA	0	NA	TRUE	TRUE	2	TRUE	NA	NA	NA	Increased	Unchanged	NA
NDUFS4	NA	NA	NA	NA	NA	NA	TRUE	1	NA	NA	NA	0	NA	TRUE	TRUE	2	NA	NA	NA	NA	Unchanged	Unchanged	NA
NDUFS5	NA	NA	NA	NA	NA	NA	TRUE	1	NA	NA	NA	0	NA	TRUE	TRUE	2	NA	NA	NA	NA	Unchanged	Unchanged	NA
NDUFV1	NA	NA	NA	NA	NA	TRUE	NA	1	TRUE	NA	NA	0	NA	NA	NA	0	NA	NA	NA	NA	Unchanged	Unchanged	NA
NEBL	NA	NA	NA	NA	NA	NA	TRUE	1	NA	NA	NA	0	NA	TRUE	NA	1	NA	NA	NA	NA	Unchanged	Unchanged	NA
NEDD4L	NA	NA	NA	NA	NA	NA	TRUE	1	NA	NA	NA	0	NA	TRUE	TRUE	2	NA	NA	NA	NA	Unchanged	Unchanged	NA
NEDD8	NA	NA	NA	NA	NA	NA	TRUE	1	NA	NA	NA	0	NA	TRUE	TRUE	2	NA	NA	NA	NA	NA	NA	NA
NEFH	NA	NA	TRUE	NA	NA	NA	NA	1	NA	NA	NA	0	NA	NA	NA	0	TRUE	NA	NA	NA	Increased	Unchanged	NA
NEO1	NA	NA	NA	NA	NA	NA	TRUE	1	NA	NA	NA	0	NA	TRUE	TRUE	2	NA	NA	NA	NA	NA	NA	NA
NEURL4	NA	NA	NA	NA	NA	NA	TRUE	1	NA	NA	NA	0	NA	NA	TRUE	1	NA	NA	NA	NA	NA	NA	NA
NF2	NA	NA	NA	NA	NA	NA	TRUE	1	NA	NA	NA	0	NA	TRUE	TRUE	2	NA	NA	NA	NA	NA	NA	NA
NFASC	NA	NA	NA	NA	NA	NA	TRUE	1	NA	NA	NA	0	NA	TRUE	TRUE	2	TRUE	NA	NA	NA	Unchanged	Unchanged	NA
NHP2L1	NA	NA	NA	NA	NA	NA	TRUE	1	NA	NA	NA	0	NA	TRUE	TRUE	2	NA	NA	NA	NA	NA	NA	NA
NID1	NA	NA	NA	NA	NA	NA	TRUE	1	NA	NA	NA	0	NA	TRUE	NA	1	NA	NA	NA	NA	NA	NA	NA
NIPSNAP1	NA	NA	NA	NA	NA	NA	TRUE	1	NA	NA	NA	0	NA	TRUE	TRUE	2	NA	NA	NA	NA	Unchanged	Unchanged	NA
NIPSNAP3A	NA	NA	NA	NA	NA	NA	TRUE	1	NA	NA	NA	0	NA	TRUE	TRUE	2	NA	NA	NA	NA	NA	NA	NA
NLGN4Y	NA	NA	NA	NA	NA	NA	TRUE	1	NA	NA	NA	0	NA	TRUE	NA	1	NA	NA	NA	NA	Decreased	Decreased	NA
NLN	NA	NA	NA	NA	NA	NA	TRUE	1	NA	NA	NA	0	NA	NA	TRUE	1	NA	NA	NA	NA	Unchanged	Unchanged	NA
NME1	NA	NA	NA	NA	NA	NA	TRUE	1	NA	NA	NA	0	NA	TRUE	TRUE	2	NA	NA	NA	NA	Unchanged	Unchanged	NA
NNT	NA	NA	NA	NA	NA	NA	TRUE	1	NA	NA	NA	0	NA	TRUE	TRUE	2	TRUE	NA	TRUE	NA	Unchanged	Decreased	NA
No Gene	NA	NA	TRUE	NA	NA	NA	NA	1	NA	NA	NA	0	NA	NA	NA	0	NA	NA	NA	NA	NA	NA	NA
NOLC1	NA	TRUE	NA	NA	NA	NA	NA	1	NA	NA	NA	0	TRUE	NA	NA	1	NA	NA	NA	NA	Unchanged	Unchanged	Reduced
NOVA1	NA	NA	NA	NA	NA	NA	TRUE	1	NA	NA	NA	0	NA	TRUE	TRUE	2	NA	NA	NA	NA	Unchanged	Decreased	NA
NPEPPS	NA	NA	NA	NA	NA	NA	TRUE	1	NA	NA	NA	0	NA	TRUE	TRUE	2	TRUE	NA	NA	NA	Unchanged	Unchanged	NA
NPLOC4	NA	NA	TRUE	NA	NA	NA	NA	1	NA	NA	NA	0	NA	NA	NA	0	NA	NA	NA	NA	NA	NA	NA
NPTN	NA	NA	NA	NA	NA	NA	TRUE	1	NA	NA	NA	0	NA	TRUE	TRUE	2	TRUE	NA	NA	NA	Unchanged	Unchanged	NA
NQO1	NA	NA	NA	NA	NA	NA	TRUE	1	NA	NA	NA	0	NA	TRUE	TRUE	2	NA	NA	NA	NA	Increased	Increased	NA
NRBP1	NA	NA	NA	NA	NA	NA	TRUE	1	NA	NA	NA	0	NA	TRUE	TRUE	2	NA	NA	NA	NA	NA	NA	NA
NRCAM	NA	NA	NA	NA	NA	NA	TRUE	1	NA	NA	NA	0	NA	TRUE	TRUE	2	TRUE	NA	NA	NA	Unchanged	Unchanged	NA
NRXN1	NA	NA	NA	NA	NA	NA	TRUE	1	NA	NA	NA	0	NA	TRUE	TRUE	2	NA	NA	NA	NA	Unchanged	Unchanged	NA
NRXN2	NA	NA	NA	NA	NA	NA	TRUE	1	NA	NA	NA	0	NA	TRUE	TRUE	2	NA	NA	NA	NA	Unchanged	Unchanged	NA
NSUN2	NA	NA	NA	NA	TRUE	NA	NA	1	NA	NA	NA	0	NA	NA	NA	0	NA	NA	NA	NA	Unchanged	Unchanged	NA
NT5C2	NA	NA	NA	NA	NA	NA	TRUE	1	NA	TRUE	NA	1	NA	TRUE	TRUE	2	NA	NA	NA	NA	NA	NA	NA
NTM	NA	NA	NA	NA	NA	NA	TRUE	1	NA	NA	NA	0	NA	TRUE	NA	1	NA	NA	NA	NA	Increased	Unchanged	NA
NUCB1	NA	NA	NA	NA	NA	NA	TRUE	1	NA	NA	NA	0	NA	TRUE	TRUE	2	TRUE	NA	NA	NA	Unchanged	Unchanged	NA
NUCKS1	NA	NA	NA	NA	NA	NA	TRUE	1	NA	NA	NA	0	NA	NA	TRUE	1	NA	NA	NA	NA	NA	NA	NA
NUDT21	NA	NA	NA	NA	NA	NA	TRUE	1	NA	NA	NA	0	NA	TRUE	TRUE	2	NA	NA	NA	NA	NA	NA	NA
NUFIP2	NA	NA	NA	NA	NA	NA	TRUE	1	NA	NA	NA	0	NA	NA	NA	0	NA	NA	NA	NA	NA	NA	NA
NUMB	NA	NA	NA	NA	NA	NA	TRUE	1	NA	NA	NA	0	NA	TRUE	TRUE	2	NA	NA	NA	NA	NA	NA	NA
NUTF2	NA	NA	NA	NA	NA	NA	TRUE	1	NA	NA	NA	0	NA	TRUE	TRUE	2	NA	NA	NA	NA	Unchanged	Unchanged	NA
OAT	NA	NA	NA	NA	NA	NA	TRUE	1	NA	NA	NA	0	NA	TRUE	TRUE	2	NA	NA	NA	NA	Increased	Unchanged	NA
OCIAD2	NA	NA	NA	NA	NA	NA	TRUE	1	NA	NA	NA	0	NA	TRUE	TRUE	2	NA	NA	NA	NA	NA	NA	NA
ODO2	NA	NA	NA	TRUE	NA	NA	NA	1	NA	NA	NA	0	NA	NA	NA	0	NA	NA	NA	NA	NA	NA	NA
ODR4	NA	NA	NA	NA	NA	NA	TRUE	1	NA	NA	NA	0	NA	TRUE	TRUE	2	NA	NA	NA	NA	NA	NA	NA
OLA1	NA	NA	NA	NA	NA	NA	TRUE	1	NA	NA	NA	0	NA	TRUE	TRUE	2	NA	NA	NA	NA	Increased	Increased	NA
OMGP	NA	NA	NA	TRUE	NA	NA	NA	1	NA	NA	NA	0	NA	NA	NA	0	NA	NA	NA	NA	NA	NA	NA
OPA1	NA	NA	NA	NA	NA	NA	TRUE	1	NA	NA	NA	0	NA	TRUE	TRUE	2	NA	NA	NA	NA	Unchanged	Unchanged	NA
OPLAH	NA	NA	NA	NA	NA	NA	TRUE	1	NA	NA	NA	0	NA	TRUE	TRUE	2	NA	NA	NA	NA	NA	NA	NA
OR2W6P	NA	NA	TRUE	NA	NA	NA	NA	1	NA	NA	NA	0	NA	NA	NA	0	NA	NA	NA	NA	NA	NA	NA
OSTC	NA	NA	NA	NA	NA	NA	TRUE	1	NA	NA	NA	0	NA	NA	TRUE	1	NA	NA	NA	NA	NA	NA	NA
OXR1	NA	NA	TRUE	NA	NA	NA	NA	1	NA	NA	NA	0	NA	NA	NA	0	NA	NA	NA	NA	Unchanged	Unchanged	NA
OXSR1	NA	NA	NA	NA	NA	NA	TRUE	1	NA	NA	NA	0	NA	TRUE	TRUE	2	NA	NA	NA	NA	Unchanged	Unchanged	NA
PACSIN2	NA	NA	NA	NA	NA	NA	TRUE	1	NA	NA	NA	0	NA	NA	TRUE	1	NA	NA	NA	NA	Decreased	Unchanged	NA
PAFAH1B2	NA	NA	NA	NA	NA	NA	TRUE	1	NA	NA	NA	0	NA	TRUE	TRUE	2	NA	NA	NA	NA	Increased	Increased	NA
PAICS	NA	NA	NA	NA	NA	NA	TRUE	1	NA	NA	NA	0	NA	TRUE	TRUE	2	NA	NA	NA	NA	NA	NA	NA
PAK2	NA	NA	NA	NA	NA	NA	TRUE	1	NA	NA	NA	0	NA	TRUE	TRUE	2	NA	NA	NA	NA	NA	NA	NA
PAK3	NA	NA	TRUE	NA	NA	NA	NA	1	NA	NA	TRUE	1	NA	NA	NA	0	NA	NA	NA	NA	Unchanged	Unchanged	NA
PANK4	NA	NA	NA	NA	NA	NA	TRUE	1	NA	NA	NA	0	NA	NA	TRUE	1	NA	NA	NA	NA	Unchanged	Unchanged	NA
PAPD4	NA	NA	TRUE	NA	NA	NA	NA	1	NA	NA	NA	0	NA	NA	NA	0	NA	NA	NA	NA	NA	NA	NA
PBDC1	NA	TRUE	NA	NA	NA	NA	NA	1	NA	NA	NA	0	TRUE	TRUE	NA	2	NA	NA	NA	NA	NA	NA	Reduced
PCDH1	NA	NA	NA	NA	NA	NA	TRUE	1	NA	NA	TRUE	1	NA	TRUE	TRUE	2	NA	NA	NA	NA	Unchanged	Unchanged	NA
PCDH10	NA	NA	NA	NA	NA	NA	TRUE	1	NA	NA	NA	0	NA	TRUE	TRUE	2	NA	NA	NA	NA	NA	NA	NA
PCDH7	NA	NA	NA	NA	NA	NA	TRUE	1	NA	NA	NA	0	NA	TRUE	TRUE	2	NA	NA	NA	NA	NA	NA	NA
PCDH9	NA	NA	NA	NA	NA	NA	TRUE	1	NA	NA	NA	0	NA	NA	TRUE	1	NA	NA	NA	NA	NA	NA	NA
PCDHGB5	NA	NA	NA	NA	NA	NA	TRUE	1	NA	NA	NA	0	NA	TRUE	NA	1	NA	NA	NA	NA	NA	NA	NA
PCMT1	NA	NA	NA	NA	NA	NA	TRUE	1	NA	NA	NA	0	NA	TRUE	TRUE	2	TRUE	NA	NA	NA	Unchanged	Unchanged	NA
PCNP	NA	TRUE	NA	NA	NA	NA	NA	1	NA	NA	NA	0	TRUE	NA	NA	1	NA	NA	NA	NA	NA	NA	Reduced
PCP4	NA	NA	NA	NA	NA	NA	TRUE	1	NA	NA	NA	0	NA	TRUE	TRUE	2	NA	NA	NA	NA	NA	NA	NA
PCYOX1	NA	NA	NA	NA	NA	NA	TRUE	1	NA	NA	NA	0	NA	TRUE	TRUE	2	NA	NA	NA	NA	Unchanged	Unchanged	NA
PDCD5	NA	NA	NA	NA	NA	NA	TRUE	1	NA	TRUE	NA	1	NA	NA	TRUE	1	NA	NA	NA	NA	NA	NA	NA
PDCD6IP	NA	NA	TRUE	NA	NA	NA	NA	1	NA	NA	NA	0	NA	NA	NA	0	NA	NA	NA	NA	Unchanged	Unchanged	NA
PDE1B	NA	NA	TRUE	NA	NA	NA	NA	1	NA	NA	NA	0	NA	NA	NA	0	NA	NA	NA	NA	NA	NA	NA
PDGFA	NA	NA	NA	NA	NA	NA	TRUE	1	NA	NA	NA	0	NA	TRUE	TRUE	2	NA	NA	NA	NA	NA	NA	NA
PDHA1	NA	NA	NA	NA	NA	NA	TRUE	1	NA	NA	NA	0	NA	TRUE	TRUE	2	TRUE	NA	NA	NA	Unchanged	Unchanged	NA
PDIA6	NA	NA	NA	NA	NA	NA	TRUE	1	NA	NA	NA	0	NA	TRUE	TRUE	2	TRUE	NA	TRUE	NA	Unchanged	Decreased	NA
PDLIM4	NA	NA	NA	NA	NA	NA	TRUE	1	NA	NA	NA	0	NA	TRUE	NA	1	NA	NA	NA	NA	NA	NA	NA
PDXK	NA	NA	TRUE	NA	NA	NA	NA	1	NA	NA	NA	0	NA	NA	TRUE	1	NA	NA	NA	NA	Increased	Unchanged	NA
PEBP1	NA	NA	NA	NA	NA	NA	TRUE	1	NA	TRUE	TRUE	2	NA	TRUE	TRUE	2	TRUE	NA	NA	NA	Unchanged	Unchanged	NA
PELO	NA	NA	NA	NA	NA	NA	TRUE	1	NA	NA	NA	0	NA	TRUE	TRUE	2	NA	NA	NA	NA	Unchanged	Unchanged	NA
PEPD	NA	NA	NA	NA	NA	NA	TRUE	1	NA	NA	NA	0	NA	TRUE	TRUE	2	NA	NA	NA	NA	Unchanged	Unchanged	NA
PFDN5	NA	NA	NA	NA	NA	NA	TRUE	1	NA	NA	NA	0	NA	TRUE	TRUE	2	NA	NA	NA	NA	NA	NA	NA
PFDN6	NA	TRUE	NA	NA	NA	NA	NA	1	NA	TRUE	TRUE	2	TRUE	NA	NA	1	NA	NA	NA	NA	NA	NA	Reduced
PFKFB2	NA	NA	NA	NA	NA	NA	TRUE	1	NA	NA	NA	0	NA	TRUE	TRUE	2	NA	NA	NA	NA	NA	NA	NA
PFKFB3	NA	NA	NA	NA	NA	NA	TRUE	1	NA	NA	NA	0	NA	TRUE	TRUE	2	NA	NA	NA	NA	NA	NA	NA
PFN1	NA	NA	NA	NA	NA	NA	TRUE	1	NA	NA	NA	0	NA	TRUE	TRUE	2	TRUE	NA	NA	NA	Unchanged	Unchanged	NA
PFN2	NA	NA	NA	NA	NA	NA	TRUE	1	NA	TRUE	TRUE	2	NA	TRUE	TRUE	2	TRUE	NA	NA	NA	Unchanged	Unchanged	NA
PGAM5	NA	NA	TRUE	NA	NA	NA	NA	1	NA	NA	NA	0	NA	NA	NA	0	NA	NA	NA	NA	Unchanged	Unchanged	NA
PGAP1	NA	NA	TRUE	NA	NA	NA	NA	1	NA	NA	NA	0	NA	NA	NA	0	NA	NA	NA	NA	Unchanged	Decreased	NA
PGD	NA	NA	NA	NA	NA	NA	TRUE	1	NA	NA	TRUE	1	NA	TRUE	TRUE	2	TRUE	NA	NA	NA	Unchanged	Unchanged	NA
PGK1	NA	NA	NA	NA	NA	NA	TRUE	1	NA	NA	NA	0	NA	TRUE	TRUE	2	TRUE	TRUE	NA	NA	Unchanged	Unchanged	NA
PGM1	NA	NA	NA	NA	NA	NA	TRUE	1	NA	NA	NA	0	NA	TRUE	TRUE	2	NA	NA	NA	NA	Unchanged	Unchanged	NA
PGM2L1	NA	NA	NA	NA	NA	NA	TRUE	1	NA	NA	TRUE	1	NA	TRUE	TRUE	2	TRUE	NA	TRUE	TRUE	Decreased	Decreased	NA
PGM3	NA	NA	NA	NA	NA	NA	TRUE	1	NA	NA	NA	0	NA	TRUE	TRUE	2	NA	NA	NA	NA	NA	NA	NA
PGPEP1	NA	NA	NA	NA	NA	NA	TRUE	1	NA	NA	NA	0	NA	TRUE	TRUE	2	NA	NA	NA	NA	NA	NA	NA
PHB	NA	NA	NA	NA	NA	NA	TRUE	1	NA	NA	NA	0	NA	TRUE	TRUE	2	TRUE	NA	NA	NA	Unchanged	Unchanged	NA
PHB2	NA	NA	NA	NA	NA	NA	TRUE	1	NA	NA	NA	0	NA	TRUE	TRUE	2	TRUE	NA	NA	NA	Unchanged	Unchanged	NA
PHF6	NA	NA	NA	NA	TRUE	NA	NA	1	NA	NA	NA	0	NA	NA	NA	0	NA	NA	NA	NA	NA	NA	NA
PHYHIP	NA	NA	TRUE	NA	NA	NA	NA	1	NA	NA	NA	0	NA	NA	NA	0	TRUE	NA	NA	NA	Unchanged	Unchanged	NA
PIAS4	NA	NA	NA	NA	NA	NA	TRUE	1	NA	NA	NA	0	NA	TRUE	TRUE	2	NA	NA	NA	NA	NA	NA	NA
PIEZO2	NA	NA	TRUE	NA	NA	NA	NA	1	NA	NA	NA	0	NA	NA	NA	0	NA	NA	NA	NA	NA	NA	NA
PIN4	NA	NA	NA	NA	NA	NA	TRUE	1	NA	NA	NA	0	NA	TRUE	TRUE	2	NA	NA	NA	NA	NA	NA	NA
PIP4K2C	NA	NA	TRUE	NA	NA	NA	NA	1	NA	NA	NA	0	NA	NA	NA	0	NA	NA	NA	NA	Unchanged	Unchanged	NA
PIP5K1A	NA	NA	NA	NA	NA	NA	TRUE	1	NA	NA	NA	0	NA	TRUE	TRUE	2	NA	NA	NA	NA	NA	NA	NA
PIPSL	NA	NA	NA	NA	NA	NA	TRUE	1	NA	NA	NA	0	NA	TRUE	TRUE	2	NA	NA	NA	NA	Unchanged	Unchanged	NA
PITHD1	NA	NA	NA	NA	NA	NA	TRUE	1	NA	NA	NA	0	NA	TRUE	TRUE	2	NA	NA	NA	TRUE	Increased	Unchanged	NA
PITPNA	NA	NA	NA	NA	NA	NA	TRUE	1	NA	NA	NA	0	NA	TRUE	TRUE	2	NA	NA	NA	NA	Unchanged	Unchanged	NA
PJA2	NA	NA	TRUE	NA	NA	NA	NA	1	NA	NA	NA	0	NA	NA	NA	0	NA	NA	NA	NA	NA	NA	NA
PKN3	NA	NA	NA	TRUE	NA	NA	NA	1	NA	NA	NA	0	NA	NA	NA	0	NA	NA	NA	NA	NA	NA	NA
PLCD1	NA	NA	NA	NA	NA	NA	TRUE	1	NA	NA	NA	0	NA	NA	NA	0	NA	NA	NA	NA	NA	NA	NA
PLD3	NA	NA	NA	NA	NA	NA	TRUE	1	NA	NA	NA	0	NA	TRUE	TRUE	2	NA	NA	NA	NA	Increased	Unchanged	NA
PLEKHA7	NA	NA	NA	NA	NA	NA	TRUE	1	NA	NA	NA	0	NA	NA	NA	0	NA	NA	NA	NA	NA	NA	NA
PLIN4	NA	NA	TRUE	NA	NA	NA	NA	1	NA	NA	NA	0	NA	NA	NA	0	NA	NA	NA	NA	NA	NA	NA
PLP1	NA	NA	NA	NA	NA	NA	TRUE	1	NA	NA	NA	0	NA	TRUE	NA	1	TRUE	NA	NA	NA	Decreased	Decreased	NA
PLXNA1	NA	NA	NA	NA	NA	NA	TRUE	1	NA	NA	NA	0	NA	TRUE	TRUE	2	NA	NA	NA	NA	Unchanged	Decreased	NA
PLXNA4	NA	NA	NA	NA	NA	NA	TRUE	1	NA	NA	NA	0	NA	TRUE	TRUE	2	NA	NA	NA	NA	Unchanged	Unchanged	NA
PLXNC1	NA	NA	NA	NA	NA	NA	TRUE	1	NA	NA	NA	0	NA	NA	TRUE	1	NA	NA	NA	NA	NA	NA	NA
PNMAL2	NA	NA	TRUE	NA	NA	NA	NA	1	NA	NA	NA	0	NA	NA	NA	0	NA	NA	NA	NA	NA	NA	NA
PNN	NA	NA	TRUE	NA	NA	NA	NA	1	NA	NA	NA	0	NA	NA	NA	0	NA	NA	NA	NA	Decreased	Unchanged	NA
PNP	NA	NA	NA	NA	NA	NA	TRUE	1	NA	NA	NA	0	NA	TRUE	TRUE	2	NA	NA	NA	NA	Increased	Unchanged	NA
POLDIP3	NA	NA	NA	NA	NA	NA	TRUE	1	NA	NA	NA	0	NA	TRUE	TRUE	2	NA	NA	NA	NA	NA	NA	NA
POLR2E	NA	TRUE	NA	NA	NA	NA	NA	1	NA	NA	NA	0	TRUE	NA	NA	1	NA	NA	NA	NA	Increased	Unchanged	Increased
POR	NA	NA	NA	NA	NA	NA	TRUE	1	NA	NA	NA	0	NA	TRUE	TRUE	2	NA	NA	NA	NA	Unchanged	Unchanged	NA
POTEF	NA	TRUE	NA	NA	NA	NA	NA	1	NA	NA	NA	0	TRUE	NA	NA	1	NA	NA	NA	NA	Unchanged	Unchanged	Increased
POTEKP	NA	TRUE	NA	NA	NA	NA	NA	1	NA	NA	NA	0	TRUE	NA	NA	1	NA	NA	NA	NA	NA	NA	Increased
PPA1	NA	NA	NA	NA	NA	NA	TRUE	1	NA	NA	NA	0	NA	TRUE	TRUE	2	NA	NA	NA	NA	NA	NA	NA
PPAP2B	NA	NA	NA	NA	NA	NA	TRUE	1	NA	NA	NA	0	NA	TRUE	TRUE	2	NA	NA	NA	NA	NA	NA	NA
PPFIA3	NA	NA	NA	NA	NA	NA	TRUE	1	NA	TRUE	TRUE	2	NA	TRUE	TRUE	2	NA	NA	NA	NA	Unchanged	Unchanged	NA
PPIP5K2	NA	NA	NA	NA	NA	NA	TRUE	1	NA	NA	NA	0	NA	TRUE	NA	1	NA	NA	NA	NA	NA	NA	NA
PPM1A	NA	NA	NA	NA	NA	NA	TRUE	1	NA	NA	NA	0	NA	TRUE	TRUE	2	NA	NA	NA	NA	NA	NA	NA
PPM1B	NA	NA	NA	NA	NA	NA	TRUE	1	NA	NA	NA	0	NA	TRUE	TRUE	2	NA	NA	NA	NA	NA	NA	NA
PPM1E	NA	NA	NA	NA	NA	NA	TRUE	1	NA	TRUE	TRUE	2	NA	TRUE	TRUE	2	NA	NA	NA	NA	Unchanged	Unchanged	NA
PPP1CA	NA	NA	NA	NA	NA	NA	TRUE	1	NA	NA	TRUE	1	NA	TRUE	TRUE	2	NA	NA	NA	NA	Increased	Unchanged	NA
PPP1CB	NA	NA	NA	NA	NA	NA	TRUE	1	NA	TRUE	TRUE	2	NA	TRUE	TRUE	2	NA	NA	NA	NA	Unchanged	Unchanged	NA
PPP1CC	NA	NA	NA	NA	NA	NA	TRUE	1	NA	NA	TRUE	1	NA	TRUE	TRUE	2	NA	NA	NA	NA	NA	NA	NA
PPP1R2P3	NA	NA	NA	NA	NA	NA	TRUE	1	NA	TRUE	NA	1	NA	TRUE	TRUE	2	NA	NA	NA	NA	NA	NA	NA
PPP1R3D	NA	NA	NA	NA	NA	NA	TRUE	1	NA	NA	NA	0	NA	TRUE	TRUE	2	NA	NA	NA	NA	NA	NA	NA
PPP1R9B	NA	NA	NA	NA	NA	NA	TRUE	1	NA	NA	NA	0	NA	TRUE	TRUE	2	NA	NA	NA	NA	Unchanged	Unchanged	NA
PPP2CA	NA	NA	NA	NA	NA	NA	TRUE	1	NA	TRUE	TRUE	2	NA	TRUE	TRUE	2	NA	NA	NA	NA	NA	NA	NA
PPP2CB	NA	NA	TRUE	NA	NA	NA	NA	1	NA	NA	NA	0	NA	NA	NA	0	NA	NA	NA	NA	Increased	Increased	NA
PPP2R2B	NA	NA	NA	NA	TRUE	NA	NA	1	NA	NA	NA	0	NA	NA	NA	0	NA	NA	NA	NA	NA	NA	NA
PPP2R4	NA	NA	TRUE	NA	NA	NA	NA	1	NA	NA	NA	0	NA	NA	NA	0	NA	NA	NA	NA	NA	NA	NA
PPP2R5D	NA	NA	NA	NA	NA	NA	TRUE	1	NA	NA	NA	0	NA	TRUE	TRUE	2	NA	NA	NA	NA	Unchanged	Decreased	NA
PPP2R5E	NA	NA	NA	NA	NA	NA	TRUE	1	NA	NA	NA	0	NA	TRUE	TRUE	2	NA	NA	NA	NA	Unchanged	Decreased	NA
PPP3CB	NA	NA	NA	NA	NA	NA	TRUE	1	NA	NA	NA	0	NA	TRUE	TRUE	2	TRUE	NA	NA	NA	Unchanged	Unchanged	NA
PPP3R1	NA	NA	NA	NA	NA	NA	TRUE	1	NA	NA	NA	0	NA	TRUE	TRUE	2	NA	NA	NA	NA	Unchanged	Unchanged	NA
PRAF2	NA	NA	NA	NA	NA	NA	TRUE	1	NA	NA	NA	0	NA	TRUE	TRUE	2	NA	NA	NA	NA	Unchanged	Unchanged	NA
PRDM1	NA	NA	TRUE	NA	NA	NA	NA	1	NA	NA	NA	0	NA	NA	NA	0	NA	NA	NA	NA	NA	NA	NA
PRDM8	NA	NA	TRUE	NA	NA	NA	NA	1	NA	NA	NA	0	NA	NA	NA	0	NA	NA	NA	NA	NA	NA	NA
PRDX3	NA	NA	NA	NA	NA	NA	TRUE	1	NA	NA	NA	0	NA	TRUE	TRUE	2	NA	NA	NA	NA	Decreased	Unchanged	NA
PRKACA	NA	NA	NA	NA	NA	NA	TRUE	1	NA	NA	NA	0	NA	TRUE	TRUE	2	NA	NA	NA	NA	Unchanged	Decreased	NA
PRKAR2A	NA	NA	NA	NA	NA	NA	TRUE	1	NA	TRUE	TRUE	2	NA	TRUE	TRUE	2	TRUE	NA	NA	NA	Unchanged	Unchanged	NA
PRKCG	NA	NA	TRUE	NA	NA	NA	NA	1	NA	NA	NA	0	NA	NA	NA	0	TRUE	NA	NA	NA	Unchanged	Unchanged	NA
PRKCSH	NA	NA	NA	NA	NA	NA	TRUE	1	NA	NA	NA	0	NA	TRUE	TRUE	2	TRUE	NA	NA	NA	Unchanged	Unchanged	NA
PRKDC	NA	NA	NA	NA	TRUE	NA	NA	1	NA	NA	NA	0	NA	NA	NA	0	TRUE	NA	TRUE	NA	Unchanged	Decreased	NA
PRKRIR	NA	NA	TRUE	NA	NA	NA	NA	1	NA	NA	NA	0	NA	NA	NA	0	NA	NA	NA	NA	NA	NA	NA
PRL	NA	NA	TRUE	NA	NA	NA	NA	1	NA	NA	NA	0	NA	NA	NA	0	NA	NA	NA	NA	NA	NA	NA
PRMT1	NA	NA	NA	NA	NA	NA	TRUE	1	NA	NA	NA	0	NA	TRUE	TRUE	2	NA	NA	NA	NA	Increased	Unchanged	NA
PRNP	NA	NA	NA	NA	NA	NA	TRUE	1	NA	NA	NA	0	NA	TRUE	TRUE	2	NA	NA	NA	NA	Decreased	Unchanged	NA
PRPF31	NA	NA	NA	NA	NA	NA	TRUE	1	NA	NA	NA	0	NA	TRUE	TRUE	2	NA	NA	NA	NA	Increased	Decreased	NA
PRPF4	NA	TRUE	NA	NA	NA	NA	NA	1	NA	NA	NA	0	TRUE	NA	NA	1	NA	NA	NA	NA	NA	NA	Reduced
PRPF8	NA	TRUE	NA	NA	NA	NA	NA	1	NA	NA	NA	0	TRUE	NA	NA	1	NA	NA	NA	NA	Unchanged	Decreased	Reduced
PRPS2	NA	NA	TRUE	NA	NA	NA	NA	1	NA	NA	NA	0	NA	NA	NA	0	NA	NA	NA	NA	NA	NA	NA
PRRC2C	NA	TRUE	NA	NA	NA	NA	NA	1	NA	NA	NA	0	TRUE	NA	NA	1	NA	NA	NA	NA	NA	NA	Reduced
PRRT2	NA	NA	NA	NA	NA	NA	TRUE	1	NA	NA	NA	0	NA	TRUE	TRUE	2	NA	NA	NA	NA	Unchanged	Unchanged	NA
PRSS3	NA	NA	NA	NA	NA	NA	TRUE	1	NA	NA	NA	0	NA	TRUE	TRUE	2	NA	NA	NA	NA	NA	NA	NA
PSAT1	NA	NA	NA	NA	NA	NA	TRUE	1	NA	NA	NA	0	NA	TRUE	TRUE	2	TRUE	NA	NA	NA	Increased	Increased	NA
PSD3	NA	NA	TRUE	NA	NA	NA	NA	1	NA	NA	NA	0	NA	NA	NA	0	NA	NA	TRUE	TRUE	Increased	Increased	NA
PSIP1	NA	NA	NA	NA	NA	NA	TRUE	1	NA	NA	NA	0	NA	TRUE	TRUE	2	NA	NA	NA	NA	NA	NA	NA
PSMA3	NA	NA	NA	NA	NA	NA	TRUE	1	NA	NA	NA	0	NA	TRUE	TRUE	2	TRUE	NA	NA	NA	Increased	Unchanged	NA
PSMA4	NA	NA	NA	NA	NA	NA	TRUE	1	NA	NA	NA	0	NA	TRUE	TRUE	2	NA	NA	NA	NA	NA	NA	NA
PSMA5	NA	NA	NA	NA	NA	NA	TRUE	1	NA	NA	NA	0	NA	TRUE	TRUE	2	TRUE	NA	NA	NA	Unchanged	Unchanged	NA
PSMA6	NA	NA	NA	NA	NA	NA	TRUE	1	NA	NA	NA	0	NA	TRUE	TRUE	2	TRUE	NA	NA	NA	Unchanged	Unchanged	NA
PSMB1	NA	NA	NA	NA	NA	NA	TRUE	1	NA	NA	NA	0	NA	TRUE	TRUE	2	NA	NA	NA	NA	Unchanged	Unchanged	NA
PSMB3	NA	NA	NA	NA	NA	NA	TRUE	1	NA	NA	NA	0	NA	TRUE	TRUE	2	NA	NA	NA	NA	Increased	Unchanged	NA
PSMB4	NA	NA	NA	NA	NA	NA	TRUE	1	NA	NA	NA	0	NA	TRUE	TRUE	2	NA	NA	NA	NA	Unchanged	Unchanged	NA
PSMB5	NA	NA	NA	NA	NA	NA	TRUE	1	NA	NA	NA	0	NA	TRUE	TRUE	2	TRUE	NA	NA	NA	Unchanged	Increased	NA
PSMB6	NA	NA	NA	NA	NA	NA	TRUE	1	NA	NA	NA	0	NA	TRUE	TRUE	2	NA	NA	NA	NA	Unchanged	Unchanged	NA
PSMD10	NA	NA	NA	NA	NA	NA	TRUE	1	NA	NA	TRUE	1	NA	TRUE	TRUE	2	NA	NA	NA	NA	Unchanged	Increased	NA
PSME3	NA	TRUE	NA	NA	NA	NA	NA	1	NA	NA	NA	0	TRUE	NA	NA	1	NA	NA	NA	NA	NA	NA	Reduced
PSMG1	NA	NA	NA	NA	NA	NA	TRUE	1	NA	NA	NA	0	NA	NA	NA	0	NA	NA	NA	NA	NA	NA	NA
PSPC1	NA	NA	NA	NA	NA	NA	TRUE	1	NA	NA	NA	0	NA	TRUE	TRUE	2	TRUE	NA	NA	NA	Increased	Unchanged	NA
PSTPIP2	NA	NA	TRUE	NA	NA	NA	NA	1	NA	NA	NA	0	NA	NA	NA	0	NA	NA	NA	NA	NA	NA	NA
PTBP2	NA	NA	NA	NA	NA	NA	TRUE	1	NA	NA	NA	0	NA	NA	TRUE	1	NA	NA	NA	NA	Increased	Unchanged	NA
PTBP3	NA	TRUE	NA	NA	NA	NA	NA	1	NA	NA	NA	0	TRUE	NA	NA	1	NA	NA	NA	NA	NA	NA	Reduced
PTMA	NA	NA	NA	NA	NA	NA	TRUE	1	NA	NA	NA	0	NA	TRUE	TRUE	2	NA	NA	NA	NA	NA	NA	NA
PTMS	NA	NA	NA	NA	NA	NA	TRUE	1	NA	NA	NA	0	NA	TRUE	TRUE	2	NA	NA	NA	NA	NA	NA	NA
PTN	NA	NA	NA	NA	NA	NA	TRUE	1	NA	NA	NA	0	NA	TRUE	TRUE	2	NA	NA	NA	NA	NA	NA	NA
PTP4A1	NA	NA	NA	NA	NA	NA	TRUE	1	NA	NA	NA	0	NA	TRUE	TRUE	2	NA	NA	NA	NA	NA	NA	NA
PTPLAD1	NA	NA	NA	NA	NA	NA	TRUE	1	NA	NA	NA	0	NA	TRUE	TRUE	2	NA	NA	NA	NA	NA	NA	NA
PTPN1	NA	NA	NA	NA	NA	NA	TRUE	1	NA	NA	NA	0	NA	NA	NA	0	NA	NA	NA	NA	NA	NA	NA
PTPN11	NA	NA	NA	NA	NA	NA	TRUE	1	NA	NA	NA	0	NA	TRUE	TRUE	2	NA	NA	NA	NA	Unchanged	Unchanged	NA
PTPN18	NA	NA	TRUE	NA	NA	NA	NA	1	NA	NA	NA	0	NA	NA	NA	0	NA	NA	NA	NA	NA	NA	NA
PTPN20A	NA	NA	TRUE	NA	NA	NA	NA	1	NA	NA	NA	0	NA	NA	NA	0	NA	NA	NA	NA	NA	NA	NA
PTPN5	NA	NA	NA	NA	NA	NA	TRUE	1	NA	NA	NA	0	NA	TRUE	TRUE	2	NA	NA	NA	NA	Unchanged	Decreased	NA
PTPRS	NA	NA	NA	NA	NA	NA	TRUE	1	NA	NA	NA	0	NA	TRUE	TRUE	2	NA	NA	NA	NA	Unchanged	Unchanged	NA
PTS	NA	NA	NA	NA	NA	NA	TRUE	1	NA	NA	NA	0	NA	TRUE	TRUE	2	NA	NA	NA	NA	NA	NA	NA
PUF60	NA	NA	NA	NA	NA	NA	TRUE	1	NA	NA	NA	0	NA	TRUE	TRUE	2	NA	NA	NA	NA	Unchanged	Unchanged	NA
PURB	NA	NA	NA	NA	NA	NA	TRUE	1	NA	NA	NA	0	NA	TRUE	TRUE	2	NA	NA	NA	NA	Decreased	Decreased	NA
PVRL1	NA	NA	NA	NA	NA	NA	TRUE	1	NA	NA	TRUE	1	NA	TRUE	TRUE	2	NA	NA	NA	NA	NA	NA	NA
PYCR1	NA	NA	NA	NA	NA	NA	TRUE	1	NA	NA	NA	0	NA	TRUE	TRUE	2	NA	NA	NA	NA	NA	NA	NA
PYGM	NA	NA	NA	NA	NA	NA	TRUE	1	NA	NA	NA	0	NA	NA	NA	0	NA	NA	NA	NA	Unchanged	Unchanged	NA
PZP	NA	NA	NA	TRUE	NA	NA	NA	1	NA	NA	NA	0	NA	NA	NA	0	NA	NA	NA	NA	NA	NA	NA
QDPR	NA	NA	NA	NA	NA	NA	TRUE	1	NA	NA	NA	0	NA	NA	TRUE	1	TRUE	NA	NA	NA	Unchanged	Unchanged	NA
QKI	NA	NA	NA	NA	NA	NA	TRUE	1	NA	NA	NA	0	NA	TRUE	TRUE	2	NA	NA	NA	NA	NA	NA	NA
RAB11A	NA	NA	NA	NA	NA	NA	TRUE	1	NA	TRUE	NA	1	NA	TRUE	TRUE	2	TRUE	NA	TRUE	NA	Unchanged	Increased	NA
RAB11B	NA	NA	NA	NA	NA	NA	TRUE	1	NA	NA	TRUE	1	NA	TRUE	TRUE	2	NA	NA	NA	NA	NA	NA	NA
RAB13	NA	NA	NA	NA	NA	NA	TRUE	1	NA	NA	NA	0	NA	TRUE	TRUE	2	NA	NA	NA	NA	NA	NA	NA
RAB14	NA	NA	NA	NA	NA	NA	TRUE	1	NA	NA	NA	0	NA	TRUE	TRUE	2	NA	NA	NA	NA	Unchanged	Unchanged	NA
RAB18	NA	NA	NA	NA	NA	NA	TRUE	1	NA	NA	NA	0	NA	TRUE	TRUE	2	NA	NA	NA	NA	Unchanged	Unchanged	NA
RAB1A	NA	NA	NA	NA	NA	NA	TRUE	1	NA	NA	TRUE	1	NA	TRUE	TRUE	2	NA	NA	NA	NA	Unchanged	Unchanged	NA
RAB21	NA	NA	NA	NA	NA	NA	TRUE	1	NA	NA	NA	0	NA	TRUE	TRUE	2	NA	NA	NA	NA	Unchanged	Unchanged	NA
RAB22A	NA	NA	NA	NA	NA	NA	TRUE	1	NA	NA	NA	0	NA	TRUE	NA	1	NA	NA	NA	NA	NA	NA	NA
RAB23	NA	NA	NA	NA	NA	NA	TRUE	1	NA	NA	NA	0	NA	TRUE	TRUE	2	NA	NA	NA	NA	Unchanged	Unchanged	NA
RAB35	NA	NA	NA	NA	NA	NA	TRUE	1	NA	NA	NA	0	NA	TRUE	TRUE	2	NA	NA	NA	NA	Unchanged	Unchanged	NA
RAB3A	NA	NA	NA	NA	NA	NA	TRUE	1	NA	TRUE	TRUE	2	NA	TRUE	TRUE	2	TRUE	NA	NA	NA	Decreased	Unchanged	NA
RAB3C	NA	NA	NA	NA	NA	NA	TRUE	1	NA	NA	NA	0	NA	TRUE	TRUE	2	NA	NA	NA	NA	Unchanged	Unchanged	NA
RAB3D	NA	NA	NA	NA	NA	NA	TRUE	1	NA	TRUE	NA	1	NA	TRUE	TRUE	2	NA	NA	NA	NA	Unchanged	Unchanged	NA
RAB4A	NA	NA	NA	NA	NA	NA	TRUE	1	NA	NA	NA	0	NA	NA	TRUE	1	NA	NA	NA	NA	NA	NA	NA
RAB5A	NA	NA	NA	NA	NA	NA	TRUE	1	NA	NA	NA	0	NA	TRUE	TRUE	2	NA	NA	NA	NA	Unchanged	Unchanged	NA
RAB5B	NA	NA	NA	NA	NA	NA	TRUE	1	NA	NA	NA	0	NA	TRUE	TRUE	2	NA	NA	NA	NA	Increased	Unchanged	NA
RAB6A	NA	NA	NA	NA	NA	NA	TRUE	1	NA	TRUE	TRUE	2	NA	TRUE	TRUE	2	NA	NA	TRUE	TRUE	Increased	Increased	NA
RABEP1	NA	NA	TRUE	NA	NA	NA	NA	1	NA	NA	TRUE	1	NA	NA	NA	0	NA	NA	NA	NA	Unchanged	Unchanged	NA
RABGAP1	NA	NA	NA	NA	NA	NA	TRUE	1	NA	NA	NA	0	NA	TRUE	TRUE	2	NA	NA	NA	NA	NA	NA	NA
RAC1	NA	NA	NA	NA	NA	NA	TRUE	1	NA	TRUE	TRUE	2	NA	TRUE	TRUE	2	NA	NA	NA	NA	Unchanged	Unchanged	NA
RAC3	NA	NA	NA	NA	NA	NA	TRUE	1	NA	NA	TRUE	1	NA	TRUE	TRUE	2	NA	NA	NA	NA	NA	NA	NA
RAD23A	NA	NA	TRUE	NA	NA	NA	NA	1	NA	TRUE	TRUE	2	NA	NA	NA	0	NA	NA	NA	NA	Increased	Increased	NA
RAD23B	NA	NA	NA	NA	NA	NA	TRUE	1	NA	NA	NA	0	NA	TRUE	TRUE	2	NA	NA	NA	NA	Decreased	Decreased	NA
RALA	NA	NA	NA	NA	NA	NA	TRUE	1	NA	NA	NA	0	NA	TRUE	TRUE	2	NA	NA	NA	NA	Unchanged	Unchanged	NA
RALY	NA	TRUE	NA	NA	NA	NA	NA	1	NA	NA	NA	0	TRUE	NA	NA	1	NA	NA	NA	NA	Unchanged	Unchanged	Reduced
RAP1A	NA	NA	NA	NA	NA	NA	TRUE	1	NA	NA	NA	0	NA	TRUE	TRUE	2	NA	NA	NA	NA	Unchanged	Unchanged	NA
RAP1B	NA	NA	NA	NA	NA	NA	TRUE	1	NA	NA	NA	0	NA	TRUE	TRUE	2	NA	NA	NA	NA	NA	NA	NA
RAP1GAP	NA	NA	TRUE	NA	NA	NA	NA	1	NA	NA	TRUE	1	NA	TRUE	NA	1	NA	NA	NA	NA	Unchanged	Unchanged	NA
RARS	NA	NA	NA	NA	NA	NA	TRUE	1	NA	NA	NA	0	NA	TRUE	TRUE	2	NA	NA	NA	NA	NA	NA	NA
RASGRP4	NA	NA	TRUE	NA	NA	NA	NA	1	NA	NA	NA	0	NA	NA	NA	0	NA	NA	NA	NA	NA	NA	NA
RBM10	NA	NA	NA	NA	NA	NA	TRUE	1	NA	NA	NA	0	NA	TRUE	TRUE	2	NA	NA	NA	NA	Unchanged	Unchanged	NA
RBM14	NA	NA	NA	NA	NA	NA	TRUE	1	NA	NA	NA	0	NA	NA	TRUE	1	TRUE	NA	NA	NA	Unchanged	Decreased	NA
RBM25	NA	NA	TRUE	NA	NA	NA	NA	1	NA	NA	NA	0	NA	NA	NA	0	NA	NA	NA	NA	NA	NA	NA
RBM28	NA	TRUE	NA	NA	NA	NA	NA	1	NA	NA	NA	0	TRUE	NA	NA	1	NA	NA	NA	NA	NA	NA	Reduced
RBM5	NA	NA	NA	NA	NA	NA	TRUE	1	NA	NA	NA	0	NA	NA	TRUE	1	NA	NA	NA	NA	NA	NA	NA
RBM6	NA	NA	NA	NA	NA	NA	TRUE	1	NA	NA	NA	0	NA	TRUE	TRUE	2	NA	NA	NA	NA	NA	NA	NA
RBP1	NA	NA	NA	NA	NA	NA	TRUE	1	NA	NA	NA	0	NA	TRUE	NA	1	NA	NA	NA	NA	NA	NA	NA
RBX1	NA	NA	NA	NA	NA	NA	TRUE	1	NA	NA	NA	0	NA	TRUE	TRUE	2	NA	NA	NA	NA	NA	NA	NA
RCN1	NA	NA	NA	NA	NA	NA	TRUE	1	NA	NA	NA	0	NA	TRUE	TRUE	2	NA	NA	NA	NA	Increased	Increased	NA
RDH11	NA	NA	NA	NA	NA	NA	TRUE	1	NA	NA	NA	0	NA	TRUE	TRUE	2	NA	NA	NA	NA	Increased	Unchanged	NA
RDX	NA	NA	NA	NA	NA	NA	TRUE	1	NA	NA	NA	0	NA	TRUE	TRUE	2	NA	NA	NA	NA	NA	NA	NA
REEP1	NA	NA	NA	NA	NA	NA	TRUE	1	NA	TRUE	TRUE	2	NA	TRUE	TRUE	2	NA	NA	NA	NA	NA	NA	NA
RFC2	NA	TRUE	NA	NA	NA	NA	NA	1	NA	NA	NA	0	TRUE	NA	NA	1	NA	NA	NA	NA	NA	NA	Reduced
RFC3	NA	TRUE	NA	NA	NA	NA	NA	1	NA	NA	NA	0	TRUE	NA	NA	1	NA	NA	NA	NA	NA	NA	Unchanged
RHEB	NA	NA	TRUE	NA	NA	NA	NA	1	NA	NA	NA	0	NA	NA	NA	0	NA	NA	NA	NA	Unchanged	Decreased	NA
RHOA	NA	NA	NA	NA	NA	NA	TRUE	1	NA	NA	NA	0	NA	TRUE	TRUE	2	NA	NA	NA	NA	Unchanged	Unchanged	NA
RHOB	NA	NA	NA	NA	NA	NA	TRUE	1	NA	NA	NA	0	NA	TRUE	TRUE	2	NA	NA	NA	NA	Unchanged	Unchanged	NA
RICTOR	NA	NA	TRUE	NA	NA	NA	NA	1	NA	NA	NA	0	NA	NA	NA	0	NA	NA	NA	NA	NA	NA	NA
RL28	NA	NA	NA	TRUE	NA	NA	NA	1	NA	NA	NA	0	NA	NA	NA	0	NA	NA	NA	NA	NA	NA	NA
RLA0	NA	NA	NA	TRUE	NA	NA	NA	1	NA	NA	NA	0	NA	NA	NA	0	NA	NA	NA	NA	NA	NA	NA
RLA0L	NA	NA	NA	TRUE	NA	NA	NA	1	NA	NA	NA	0	NA	NA	NA	0	NA	NA	NA	NA	NA	NA	NA
RMND5A	NA	NA	TRUE	NA	NA	NA	NA	1	NA	NA	NA	0	NA	NA	NA	0	NA	NA	NA	NA	NA	NA	NA
RNF126	NA	NA	TRUE	NA	NA	NA	NA	1	NA	NA	NA	0	NA	NA	NA	0	NA	NA	NA	NA	NA	NA	NA
RNF168	NA	NA	TRUE	NA	NA	NA	NA	1	NA	NA	NA	0	NA	NA	NA	0	NA	NA	NA	NA	NA	NA	NA
RNF25	NA	NA	NA	TRUE	NA	NA	NA	1	NA	NA	NA	0	NA	NA	NA	0	NA	NA	NA	NA	NA	NA	NA
RNMT	NA	NA	NA	NA	NA	NA	TRUE	1	NA	NA	NA	0	NA	NA	TRUE	1	NA	NA	NA	NA	NA	NA	NA
RNPS1	NA	NA	TRUE	NA	NA	NA	NA	1	NA	NA	NA	0	NA	NA	NA	0	NA	NA	NA	NA	NA	NA	NA
ROA2	TRUE	NA	NA	NA	NA	NA	NA	1	NA	NA	NA	0	NA	NA	NA	0	NA	NA	NA	NA	NA	NA	NA
ROBO1	NA	NA	NA	NA	NA	NA	TRUE	1	NA	NA	NA	0	NA	TRUE	TRUE	2	NA	NA	NA	NA	NA	NA	NA
ROBO2	NA	NA	NA	NA	NA	NA	TRUE	1	NA	NA	NA	0	NA	TRUE	TRUE	2	NA	NA	NA	NA	NA	NA	NA
RPAP3	NA	TRUE	NA	NA	NA	NA	NA	1	NA	NA	NA	0	TRUE	NA	NA	1	NA	NA	NA	NA	NA	NA	Increased
RPL10L	NA	NA	NA	NA	TRUE	NA	NA	1	NA	NA	NA	0	NA	NA	NA	0	NA	NA	NA	NA	NA	NA	NA
RPL17-C18orf32	NA	TRUE	NA	NA	NA	NA	NA	1	NA	NA	NA	0	TRUE	NA	NA	1	NA	NA	NA	NA	NA	NA	Reduced
RPL22L1	NA	NA	NA	NA	NA	NA	TRUE	1	NA	NA	NA	0	NA	TRUE	TRUE	2	NA	NA	NA	NA	NA	NA	NA
RPL26L1	NA	TRUE	NA	NA	NA	NA	NA	1	NA	NA	NA	0	TRUE	NA	TRUE	2	NA	NA	NA	NA	NA	NA	Unchanged
RPL36AL	NA	NA	TRUE	NA	NA	NA	NA	1	NA	NA	NA	0	NA	NA	NA	0	NA	NA	NA	NA	NA	NA	NA
RPL37	NA	TRUE	NA	NA	NA	NA	NA	1	NA	NA	NA	0	TRUE	NA	NA	1	NA	NA	NA	NA	NA	NA	Reduced
RPL39P5	NA	NA	NA	NA	NA	NA	TRUE	1	NA	NA	NA	0	NA	TRUE	TRUE	2	NA	NA	NA	NA	NA	NA	NA
RPL9P8	NA	TRUE	NA	NA	NA	NA	NA	1	NA	NA	NA	0	NA	NA	NA	0	NA	NA	TRUE	NA	Unchanged	Decreased	NA
RPN1	NA	NA	NA	NA	NA	NA	TRUE	1	NA	NA	NA	0	NA	TRUE	TRUE	2	NA	NA	TRUE	NA	Unchanged	Decreased	NA
RPN2	NA	NA	NA	NA	NA	NA	TRUE	1	NA	NA	NA	0	NA	TRUE	TRUE	2	NA	NA	TRUE	NA	Unchanged	Decreased	NA
RPP38	NA	NA	NA	NA	NA	NA	TRUE	1	NA	NA	NA	0	NA	TRUE	TRUE	2	NA	NA	NA	NA	NA	NA	NA
RPS21	NA	NA	NA	NA	NA	NA	TRUE	1	NA	NA	NA	0	NA	TRUE	TRUE	2	NA	NA	NA	NA	NA	NA	NA
RPS26P11	NA	NA	TRUE	NA	NA	NA	NA	1	NA	NA	NA	0	NA	NA	NA	0	NA	NA	NA	NA	NA	NA	NA
RPS27L	NA	NA	NA	NA	NA	NA	TRUE	1	NA	NA	NA	0	NA	TRUE	TRUE	2	NA	NA	TRUE	NA	Decreased	Decreased	NA
RPS29	NA	NA	NA	NA	NA	NA	TRUE	1	NA	NA	NA	0	NA	TRUE	TRUE	2	NA	NA	NA	NA	NA	NA	NA
RTF1	NA	NA	TRUE	NA	NA	NA	NA	1	NA	NA	NA	0	NA	NA	NA	0	NA	NA	NA	NA	NA	NA	NA
RTN3	NA	NA	NA	NA	NA	NA	TRUE	1	NA	NA	NA	0	NA	TRUE	TRUE	2	NA	NA	NA	NA	Unchanged	Unchanged	NA
RWDD2A	NA	NA	TRUE	NA	NA	NA	NA	1	NA	NA	NA	0	NA	NA	NA	0	NA	NA	NA	NA	NA	NA	NA
S100A1	NA	NA	NA	NA	NA	NA	TRUE	1	NA	NA	NA	0	NA	NA	TRUE	1	NA	NA	NA	NA	NA	NA	NA
S100A13	NA	NA	NA	NA	NA	NA	TRUE	1	NA	NA	NA	0	NA	TRUE	TRUE	2	NA	NA	NA	NA	NA	NA	NA
S100A16	NA	NA	NA	NA	NA	NA	TRUE	1	NA	NA	NA	0	NA	TRUE	TRUE	2	NA	NA	NA	NA	NA	NA	NA
S100A6	NA	NA	NA	NA	NA	NA	TRUE	1	NA	NA	NA	0	NA	TRUE	TRUE	2	NA	NA	NA	NA	NA	NA	NA
S100B	NA	NA	NA	NA	NA	NA	TRUE	1	NA	NA	NA	0	NA	TRUE	TRUE	2	NA	NA	NA	NA	NA	NA	NA
S10A8	NA	NA	NA	TRUE	NA	NA	NA	1	NA	NA	NA	0	NA	NA	NA	0	NA	NA	NA	NA	NA	NA	NA
S10A9	NA	NA	NA	TRUE	NA	NA	NA	1	NA	NA	NA	0	NA	NA	NA	0	NA	NA	NA	NA	NA	NA	NA
SAE1	NA	NA	NA	NA	NA	NA	TRUE	1	NA	NA	NA	0	NA	TRUE	TRUE	2	NA	NA	NA	NA	Unchanged	Decreased	NA
SAFB	NA	NA	NA	NA	NA	NA	TRUE	1	NA	NA	NA	0	NA	TRUE	NA	1	NA	NA	NA	NA	NA	NA	NA
SALL3	NA	NA	TRUE	NA	NA	NA	NA	1	NA	NA	NA	0	NA	NA	NA	0	NA	NA	NA	NA	NA	NA	NA
SARNP	NA	NA	NA	NA	NA	NA	TRUE	1	NA	NA	NA	0	NA	TRUE	TRUE	2	NA	NA	NA	NA	NA	NA	NA
SARS	NA	NA	NA	NA	NA	NA	TRUE	1	NA	NA	NA	0	NA	TRUE	TRUE	2	NA	NA	NA	NA	NA	NA	NA
SART1	NA	NA	NA	NA	NA	NA	TRUE	1	NA	NA	NA	0	NA	TRUE	TRUE	2	NA	NA	NA	NA	NA	NA	NA
SBDS	NA	NA	NA	NA	NA	NA	TRUE	1	NA	NA	NA	0	NA	TRUE	TRUE	2	NA	NA	NA	NA	Increased	Increased	NA
SBF1	NA	NA	NA	NA	NA	NA	TRUE	1	NA	NA	NA	0	NA	TRUE	TRUE	2	NA	NA	NA	NA	Decreased	Unchanged	NA
SCAI	NA	NA	TRUE	NA	NA	NA	NA	1	NA	NA	NA	0	NA	NA	NA	0	NA	NA	NA	NA	Unchanged	Unchanged	NA
SCAMP1	NA	NA	NA	NA	NA	NA	TRUE	1	NA	NA	NA	0	NA	TRUE	TRUE	2	NA	NA	NA	NA	Unchanged	Unchanged	NA
SCAMP5	NA	NA	NA	NA	NA	NA	TRUE	1	NA	NA	NA	0	NA	TRUE	TRUE	2	NA	NA	NA	NA	Unchanged	Decreased	NA
SCARB2	NA	NA	NA	NA	NA	NA	TRUE	1	NA	NA	NA	0	NA	TRUE	TRUE	2	NA	NA	NA	NA	Unchanged	Unchanged	NA
SCCPDH	NA	NA	NA	NA	NA	NA	TRUE	1	NA	NA	NA	0	NA	TRUE	TRUE	2	NA	NA	NA	NA	Unchanged	Unchanged	NA
SCD	NA	NA	NA	NA	NA	NA	TRUE	1	NA	NA	NA	0	NA	TRUE	TRUE	2	NA	NA	NA	NA	NA	NA	NA
SCN7A	NA	NA	NA	NA	NA	NA	TRUE	1	NA	NA	NA	0	NA	NA	NA	0	NA	NA	NA	NA	NA	NA	NA
SCYL2	NA	NA	NA	NA	NA	NA	TRUE	1	NA	NA	NA	0	NA	TRUE	TRUE	2	NA	NA	NA	NA	NA	NA	NA
SDC4	NA	NA	TRUE	NA	NA	NA	NA	1	NA	NA	NA	0	NA	NA	NA	0	NA	NA	NA	NA	NA	NA	NA
SDCBP	NA	NA	TRUE	NA	NA	NA	NA	1	NA	NA	NA	0	NA	NA	NA	0	NA	NA	NA	TRUE	Increased	Increased	NA
SDF2	NA	NA	NA	NA	NA	NA	TRUE	1	NA	NA	NA	0	NA	NA	TRUE	1	NA	NA	NA	NA	NA	NA	NA
SDHB	NA	NA	NA	NA	NA	NA	TRUE	1	NA	NA	NA	0	NA	TRUE	TRUE	2	TRUE	NA	NA	NA	Unchanged	Unchanged	NA
SEC13	NA	NA	NA	NA	NA	NA	TRUE	1	NA	NA	NA	0	NA	TRUE	TRUE	2	NA	NA	NA	NA	NA	NA	NA
SEC23A	NA	NA	NA	NA	NA	NA	TRUE	1	NA	NA	NA	0	NA	TRUE	TRUE	2	NA	NA	NA	NA	Unchanged	Decreased	NA
SEC31A	NA	NA	NA	NA	NA	NA	TRUE	1	NA	NA	NA	0	NA	TRUE	TRUE	2	NA	NA	NA	NA	Unchanged	Unchanged	NA
SEC61B	NA	NA	NA	NA	NA	NA	TRUE	1	NA	NA	NA	0	NA	TRUE	TRUE	2	NA	NA	NA	NA	Unchanged	Decreased	NA
SEC62	NA	NA	NA	NA	NA	NA	TRUE	1	NA	NA	NA	0	NA	TRUE	TRUE	2	NA	NA	NA	NA	Unchanged	Unchanged	NA
SEC63	NA	NA	NA	NA	NA	NA	TRUE	1	NA	NA	NA	0	NA	TRUE	TRUE	2	NA	NA	NA	NA	Unchanged	Unchanged	NA
SELH	NA	NA	NA	NA	NA	NA	TRUE	1	NA	NA	NA	0	NA	TRUE	TRUE	2	NA	NA	NA	NA	NA	NA	NA
SEPHS1	NA	NA	NA	NA	NA	NA	TRUE	1	NA	NA	NA	0	NA	NA	TRUE	1	NA	NA	NA	NA	NA	NA	NA
SEPTIN4	NA	NA	NA	NA	NA	NA	TRUE	1	NA	NA	NA	0	NA	TRUE	TRUE	2	NA	NA	NA	NA	NA	NA	NA
SERF2	NA	NA	NA	NA	NA	NA	TRUE	1	NA	NA	NA	0	NA	TRUE	TRUE	2	NA	NA	NA	NA	NA	NA	NA
SERPINB3	NA	NA	TRUE	NA	NA	NA	NA	1	NA	NA	NA	0	NA	NA	NA	0	TRUE	NA	NA	NA	Unchanged	Unchanged	NA
SERPINE2	NA	NA	NA	NA	NA	NA	TRUE	1	NA	NA	NA	0	NA	TRUE	NA	1	NA	NA	NA	NA	NA	NA	NA
SERPINF1	NA	NA	NA	NA	NA	TRUE	NA	1	TRUE	NA	NA	0	NA	NA	NA	0	NA	NA	NA	NA	NA	NA	NA
SERPINH1	NA	NA	NA	NA	NA	NA	TRUE	1	NA	NA	NA	0	NA	TRUE	TRUE	2	NA	NA	NA	NA	NA	NA	NA
SESTD1	NA	NA	NA	NA	NA	NA	TRUE	1	NA	NA	NA	0	NA	TRUE	TRUE	2	NA	NA	NA	NA	Increased	Increased	NA
SF1	NA	NA	NA	NA	NA	NA	TRUE	1	NA	NA	NA	0	NA	TRUE	TRUE	2	NA	NA	NA	NA	NA	NA	NA
SF3A1	NA	TRUE	NA	NA	NA	NA	NA	1	NA	NA	NA	0	TRUE	NA	TRUE	2	NA	NA	NA	NA	Unchanged	Unchanged	Reduced
SF3A3	NA	NA	NA	NA	NA	NA	TRUE	1	NA	NA	NA	0	NA	NA	NA	0	NA	NA	NA	NA	Unchanged	Unchanged	NA
SF3B14	NA	NA	NA	NA	NA	NA	TRUE	1	NA	NA	NA	0	NA	TRUE	TRUE	2	NA	NA	NA	NA	NA	NA	NA
SF3B2	NA	TRUE	NA	NA	NA	NA	NA	1	NA	NA	NA	0	TRUE	NA	NA	1	NA	NA	NA	NA	Unchanged	Unchanged	Reduced
SF3B4	NA	TRUE	NA	NA	NA	NA	NA	1	NA	NA	NA	0	TRUE	NA	NA	1	NA	NA	NA	NA	NA	NA	Reduced
SFRP1	NA	NA	NA	NA	NA	NA	TRUE	1	NA	NA	NA	0	NA	TRUE	TRUE	2	NA	NA	NA	NA	NA	NA	NA
SFXN1	NA	NA	NA	NA	NA	NA	TRUE	1	NA	NA	NA	0	NA	TRUE	TRUE	2	NA	NA	NA	NA	Unchanged	Unchanged	NA
SFXN3	NA	NA	NA	NA	NA	NA	TRUE	1	NA	NA	NA	0	NA	TRUE	TRUE	2	TRUE	NA	NA	NA	Unchanged	Unchanged	NA
SFXN5	NA	NA	NA	NA	NA	NA	TRUE	1	NA	NA	NA	0	NA	TRUE	TRUE	2	NA	NA	NA	NA	Unchanged	Unchanged	NA
SGTA	NA	NA	NA	NA	NA	NA	TRUE	1	NA	NA	NA	0	NA	TRUE	TRUE	2	NA	NA	NA	NA	Increased	Increased	NA
SH3GLB1	NA	NA	NA	NA	NA	NA	TRUE	1	NA	NA	NA	0	NA	TRUE	TRUE	2	NA	NA	NA	NA	Unchanged	Unchanged	NA
SH3GLB2	NA	NA	NA	NA	NA	NA	TRUE	1	NA	NA	NA	0	NA	TRUE	TRUE	2	NA	NA	NA	NA	Increased	Increased	NA
SHOC2	NA	NA	NA	NA	NA	NA	TRUE	1	NA	NA	NA	0	NA	TRUE	TRUE	2	NA	NA	NA	NA	NA	NA	NA
SHROOM3	NA	NA	NA	NA	NA	NA	TRUE	1	NA	NA	NA	0	NA	TRUE	TRUE	2	NA	NA	NA	NA	Decreased	Unchanged	NA
SIRT2	NA	NA	NA	TRUE	NA	NA	NA	1	NA	NA	NA	0	NA	NA	NA	0	NA	NA	NA	NA	Decreased	Decreased	NA
SLAIN2	NA	NA	NA	NA	NA	NA	TRUE	1	NA	NA	NA	0	NA	TRUE	TRUE	2	NA	NA	NA	NA	NA	NA	NA
SLC12A5	NA	NA	TRUE	NA	NA	NA	NA	1	NA	NA	NA	0	NA	NA	NA	0	TRUE	NA	NA	NA	Unchanged	Unchanged	NA
SLC17A6	NA	NA	NA	NA	NA	NA	TRUE	1	NA	NA	NA	0	NA	NA	NA	0	NA	NA	NA	NA	NA	NA	NA
SLC1A2	NA	NA	NA	NA	NA	NA	TRUE	1	NA	NA	NA	0	NA	TRUE	TRUE	2	TRUE	NA	NA	NA	Unchanged	Unchanged	NA
SLC25A1	NA	NA	NA	NA	NA	NA	TRUE	1	NA	NA	NA	0	NA	TRUE	TRUE	2	NA	NA	NA	NA	Unchanged	Unchanged	NA
SLC25A13	NA	NA	NA	NA	NA	NA	TRUE	1	NA	NA	NA	0	NA	TRUE	TRUE	2	NA	NA	NA	NA	NA	NA	NA
SLC25A3	NA	NA	NA	NA	NA	NA	TRUE	1	NA	NA	NA	0	NA	TRUE	TRUE	2	TRUE	NA	NA	NA	Unchanged	Unchanged	NA
SLC25A6	NA	NA	NA	NA	NA	NA	TRUE	1	NA	NA	NA	0	NA	TRUE	TRUE	2	NA	TRUE	NA	NA	Unchanged	Decreased	NA
SLC27A1	NA	NA	NA	NA	NA	NA	TRUE	1	NA	NA	NA	0	NA	TRUE	TRUE	2	NA	NA	NA	NA	NA	NA	NA
SLC2A1	NA	NA	NA	NA	NA	NA	TRUE	1	NA	NA	NA	0	NA	TRUE	TRUE	2	NA	NA	NA	NA	NA	NA	NA
SLC39A6	NA	NA	NA	NA	NA	NA	TRUE	1	NA	NA	NA	0	NA	TRUE	TRUE	2	NA	NA	NA	NA	NA	NA	NA
SLC4A4	NA	NA	NA	NA	NA	NA	TRUE	1	NA	NA	NA	0	NA	TRUE	TRUE	2	NA	NA	NA	NA	Unchanged	Unchanged	NA
SMAP1	NA	NA	NA	NA	NA	NA	TRUE	1	NA	NA	NA	0	NA	TRUE	TRUE	2	NA	NA	NA	NA	Unchanged	Unchanged	NA
SMARCAD1	NA	NA	TRUE	NA	NA	NA	NA	1	NA	NA	NA	0	NA	NA	NA	0	NA	NA	NA	NA	NA	NA	NA
SMC4	NA	TRUE	NA	NA	NA	NA	NA	1	NA	NA	NA	0	TRUE	NA	NA	1	NA	NA	NA	NA	NA	NA	Reduced
SMNDC1	NA	NA	NA	NA	NA	NA	TRUE	1	NA	NA	NA	0	NA	NA	NA	0	NA	NA	NA	NA	NA	NA	NA
SMU1	NA	NA	NA	NA	NA	NA	TRUE	1	NA	NA	NA	0	NA	TRUE	TRUE	2	NA	NA	NA	NA	Unchanged	Unchanged	NA
SNCA	NA	NA	NA	NA	NA	NA	TRUE	1	NA	TRUE	TRUE	2	NA	TRUE	TRUE	2	TRUE	TRUE	NA	NA	Decreased	Unchanged	NA
SNCB	NA	NA	NA	NA	NA	NA	TRUE	1	NA	TRUE	TRUE	2	NA	TRUE	TRUE	2	NA	NA	NA	NA	Unchanged	Unchanged	NA
SNCG	NA	NA	NA	NA	NA	NA	TRUE	1	NA	TRUE	TRUE	2	NA	TRUE	TRUE	2	TRUE	NA	NA	NA	Unchanged	Unchanged	NA
SNPH	NA	NA	NA	NA	NA	NA	TRUE	1	NA	NA	NA	0	NA	TRUE	TRUE	2	NA	NA	NA	NA	Unchanged	Unchanged	NA
SNRPA1	NA	NA	NA	NA	TRUE	NA	NA	1	NA	NA	NA	0	NA	NA	NA	0	NA	NA	NA	NA	NA	NA	NA
SNRPC	NA	NA	NA	NA	NA	NA	TRUE	1	NA	NA	NA	0	NA	TRUE	TRUE	2	NA	NA	NA	NA	NA	NA	NA
SNRPD1	NA	NA	NA	NA	NA	NA	TRUE	1	NA	NA	NA	0	NA	TRUE	TRUE	2	NA	NA	NA	NA	NA	NA	NA
SNRPF	NA	NA	NA	NA	NA	NA	TRUE	1	NA	NA	NA	0	NA	TRUE	TRUE	2	NA	NA	NA	NA	NA	NA	NA
SNRPG	NA	NA	NA	NA	NA	NA	TRUE	1	NA	NA	NA	0	NA	TRUE	TRUE	2	NA	NA	NA	NA	NA	NA	NA
SNX1	NA	NA	TRUE	NA	NA	NA	NA	1	NA	NA	NA	0	NA	NA	NA	0	NA	NA	NA	NA	Unchanged	Unchanged	NA
SNX5	NA	NA	NA	NA	NA	NA	TRUE	1	NA	NA	NA	0	NA	TRUE	NA	1	NA	NA	NA	NA	NA	NA	NA
SNX6	NA	TRUE	NA	NA	NA	NA	NA	1	NA	NA	NA	0	TRUE	NA	NA	1	NA	NA	NA	NA	NA	NA	Increased
SOD1	NA	NA	NA	NA	NA	NA	TRUE	1	NA	NA	NA	0	NA	TRUE	TRUE	2	TRUE	NA	NA	NA	Unchanged	Unchanged	NA
SOLH2	NA	NA	NA	TRUE	NA	NA	NA	1	NA	NA	NA	0	NA	NA	NA	0	NA	NA	NA	NA	NA	NA	NA
SON	NA	NA	NA	TRUE	NA	NA	NA	1	NA	NA	NA	0	NA	NA	NA	0	NA	NA	NA	NA	Unchanged	Unchanged	NA
SORBS1	NA	NA	NA	NA	NA	NA	TRUE	1	NA	NA	NA	0	NA	TRUE	TRUE	2	NA	NA	NA	NA	Unchanged	Unchanged	NA
SPARC	NA	NA	NA	NA	NA	NA	TRUE	1	NA	NA	NA	0	NA	TRUE	NA	1	NA	NA	NA	NA	NA	NA	NA
SPATS2	NA	NA	TRUE	NA	NA	NA	NA	1	NA	NA	NA	0	NA	NA	NA	0	NA	NA	NA	NA	NA	NA	NA
SPATS2L	NA	NA	TRUE	NA	NA	NA	NA	1	NA	NA	NA	0	NA	NA	NA	0	NA	NA	NA	NA	NA	NA	NA
SPCS2	NA	NA	NA	NA	NA	NA	TRUE	1	NA	NA	NA	0	NA	TRUE	TRUE	2	NA	NA	NA	NA	Unchanged	Unchanged	NA
SPCS3	NA	NA	NA	NA	NA	NA	TRUE	1	NA	NA	NA	0	NA	TRUE	TRUE	2	NA	NA	NA	NA	Decreased	Unchanged	NA
SPECC1	NA	NA	TRUE	NA	NA	NA	NA	1	NA	NA	NA	0	NA	NA	NA	0	NA	NA	NA	NA	NA	NA	NA
SPECC1L	NA	NA	NA	NA	NA	NA	TRUE	1	NA	NA	NA	0	NA	TRUE	TRUE	2	NA	NA	NA	NA	NA	NA	NA
SPEN	NA	NA	TRUE	NA	NA	NA	NA	1	NA	NA	NA	0	NA	NA	NA	0	NA	NA	NA	NA	NA	NA	NA
SPIN1	NA	NA	NA	NA	NA	NA	TRUE	1	NA	NA	NA	0	NA	TRUE	TRUE	2	NA	NA	NA	NA	NA	NA	NA
SPIN2B	NA	NA	NA	NA	NA	NA	TRUE	1	NA	NA	NA	0	NA	TRUE	TRUE	2	NA	NA	NA	NA	NA	NA	NA
SPIN3	NA	NA	NA	NA	NA	NA	TRUE	1	NA	NA	NA	0	NA	TRUE	TRUE	2	NA	NA	NA	NA	NA	NA	NA
SPIN4	NA	NA	NA	NA	NA	NA	TRUE	1	NA	NA	NA	0	NA	TRUE	TRUE	2	NA	NA	NA	NA	NA	NA	NA
SPOCK1	NA	NA	TRUE	NA	NA	NA	NA	1	NA	NA	NA	0	NA	NA	NA	0	NA	NA	NA	NA	NA	NA	NA
SPOCK2	NA	NA	TRUE	NA	NA	NA	NA	1	NA	NA	NA	0	NA	NA	NA	0	NA	NA	NA	NA	NA	NA	NA
SPTA2	NA	NA	NA	TRUE	NA	NA	NA	1	NA	NA	NA	0	NA	NA	NA	0	NA	NA	NA	NA	NA	NA	NA
SPTN4	NA	NA	NA	TRUE	NA	NA	NA	1	NA	NA	NA	0	NA	NA	NA	0	NA	NA	NA	NA	NA	NA	NA
SRC	NA	NA	NA	NA	NA	NA	TRUE	1	NA	NA	NA	0	NA	TRUE	TRUE	2	NA	NA	NA	NA	NA	NA	NA
SRGAP2	NA	NA	NA	NA	NA	NA	TRUE	1	NA	NA	NA	0	NA	TRUE	TRUE	2	NA	NA	NA	NA	Decreased	Unchanged	NA
SRI	NA	NA	NA	NA	NA	NA	TRUE	1	NA	NA	NA	0	NA	TRUE	TRUE	2	TRUE	NA	NA	NA	Unchanged	Unchanged	NA
SRP68	NA	NA	NA	NA	NA	NA	TRUE	1	NA	NA	NA	0	NA	NA	TRUE	1	NA	NA	TRUE	NA	Decreased	Decreased	NA
SRRM2	NA	TRUE	NA	NA	NA	NA	NA	1	NA	NA	NA	0	TRUE	NA	NA	1	NA	NA	NA	NA	NA	NA	Reduced
SRRT	NA	NA	NA	NA	NA	NA	TRUE	1	NA	NA	NA	0	NA	TRUE	TRUE	2	NA	NA	NA	NA	Unchanged	Unchanged	NA
SRSF2	NA	NA	NA	NA	NA	NA	TRUE	1	NA	NA	NA	0	NA	TRUE	TRUE	2	NA	NA	NA	NA	NA	NA	NA
SSR4	NA	NA	NA	NA	NA	NA	TRUE	1	NA	NA	NA	0	NA	TRUE	TRUE	2	NA	NA	NA	NA	Unchanged	Decreased	NA
SSRP1	NA	NA	NA	NA	NA	NA	TRUE	1	NA	NA	NA	0	NA	NA	NA	0	NA	NA	NA	NA	NA	NA	NA
ST13	NA	NA	NA	NA	NA	NA	TRUE	1	NA	NA	NA	0	NA	TRUE	TRUE	2	TRUE	NA	NA	NA	Unchanged	Unchanged	NA
STAM	NA	NA	NA	NA	NA	NA	TRUE	1	NA	NA	NA	0	NA	TRUE	TRUE	2	NA	NA	NA	NA	Unchanged	Unchanged	NA
STAT3	NA	NA	NA	NA	NA	NA	TRUE	1	NA	NA	NA	0	NA	TRUE	TRUE	2	NA	NA	NA	NA	NA	NA	NA
STAU2	NA	TRUE	NA	NA	NA	NA	NA	1	NA	NA	NA	0	TRUE	NA	NA	1	NA	NA	NA	NA	Unchanged	Unchanged	Reduced
STK31	NA	NA	NA	NA	NA	NA	TRUE	1	NA	NA	NA	0	NA	TRUE	TRUE	2	NA	NA	NA	NA	NA	NA	NA
STK38	NA	NA	NA	NA	NA	NA	TRUE	1	NA	NA	NA	0	NA	TRUE	TRUE	2	NA	NA	NA	NA	NA	NA	NA
STK38L	NA	NA	NA	NA	NA	NA	TRUE	1	NA	NA	NA	0	NA	TRUE	TRUE	2	NA	NA	NA	NA	NA	NA	NA
STMN1	NA	NA	NA	NA	NA	NA	TRUE	1	NA	NA	NA	0	NA	TRUE	TRUE	2	NA	NA	NA	NA	NA	NA	NA
STMN2	NA	NA	NA	NA	NA	NA	TRUE	1	NA	TRUE	TRUE	2	NA	TRUE	TRUE	2	NA	NA	NA	NA	NA	NA	NA
STOM	NA	NA	NA	TRUE	NA	NA	NA	1	NA	NA	NA	0	NA	NA	NA	0	NA	NA	NA	NA	Unchanged	Increased	NA
STT3A	NA	NA	NA	NA	NA	NA	TRUE	1	NA	NA	NA	0	NA	TRUE	TRUE	2	NA	NA	NA	NA	Unchanged	Unchanged	NA
STT3B	NA	NA	NA	NA	NA	NA	TRUE	1	NA	NA	NA	0	NA	TRUE	NA	1	NA	NA	NA	NA	Unchanged	Unchanged	NA
STX12	NA	NA	NA	NA	NA	NA	TRUE	1	NA	NA	TRUE	1	NA	TRUE	TRUE	2	NA	NA	TRUE	NA	Unchanged	Increased	NA
STX7	NA	NA	NA	NA	NA	NA	TRUE	1	NA	TRUE	TRUE	2	NA	TRUE	TRUE	2	NA	NA	NA	NA	Unchanged	Increased	NA
STXBP2	NA	NA	TRUE	NA	NA	NA	NA	1	NA	NA	NA	0	NA	NA	NA	0	NA	NA	NA	NA	NA	NA	NA
SUCLA2	NA	NA	NA	NA	NA	NA	TRUE	1	NA	NA	NA	0	NA	TRUE	TRUE	2	TRUE	NA	NA	NA	Unchanged	Unchanged	NA
SUCLG1	NA	NA	NA	NA	NA	NA	TRUE	1	NA	NA	NA	0	NA	TRUE	TRUE	2	NA	NA	NA	NA	Increased	Unchanged	NA
SUGT1	NA	NA	TRUE	NA	NA	NA	NA	1	NA	NA	TRUE	1	NA	NA	NA	0	NA	NA	TRUE	TRUE	Increased	Increased	NA
SUMO2	NA	NA	NA	NA	NA	NA	TRUE	1	NA	NA	NA	0	NA	TRUE	TRUE	2	NA	NA	NA	NA	NA	NA	NA
SV2B	NA	NA	NA	NA	NA	NA	TRUE	1	NA	NA	NA	0	NA	TRUE	TRUE	2	NA	NA	NA	NA	Decreased	Unchanged	NA
SYNE1	NA	NA	TRUE	NA	NA	NA	NA	1	NA	NA	NA	0	NA	NA	NA	0	NA	NA	TRUE	TRUE	Decreased	Decreased	NA
SYNGR1	NA	NA	NA	NA	NA	TRUE	NA	1	TRUE	NA	NA	0	NA	NA	NA	0	NA	NA	NA	NA	Decreased	Unchanged	NA
SYNPO2	NA	NA	NA	NA	NA	NA	TRUE	1	NA	NA	NA	0	NA	TRUE	TRUE	2	NA	NA	NA	NA	NA	NA	NA
SYP	NA	NA	NA	NA	NA	NA	TRUE	1	NA	NA	NA	0	NA	TRUE	TRUE	2	NA	NA	NA	NA	Unchanged	Unchanged	NA
SYT2	NA	NA	NA	NA	NA	NA	TRUE	1	NA	NA	NA	0	NA	TRUE	TRUE	2	NA	NA	NA	NA	NA	NA	NA
SYT5	NA	NA	NA	NA	NA	NA	TRUE	1	NA	NA	NA	0	NA	TRUE	TRUE	2	NA	NA	NA	NA	Unchanged	Unchanged	NA
SYT6	NA	NA	NA	NA	NA	NA	TRUE	1	NA	NA	NA	0	NA	TRUE	TRUE	2	NA	NA	NA	NA	NA	NA	NA
SYT7	NA	NA	NA	NA	NA	NA	TRUE	1	NA	NA	NA	0	NA	TRUE	TRUE	2	NA	NA	NA	NA	Unchanged	Unchanged	NA
T2R38	TRUE	NA	NA	NA	NA	NA	NA	1	NA	NA	NA	0	NA	NA	NA	0	NA	NA	NA	NA	NA	NA	NA
TAB1	NA	NA	NA	NA	NA	NA	TRUE	1	NA	NA	NA	0	NA	TRUE	TRUE	2	NA	NA	NA	NA	Decreased	Unchanged	NA
TAB2	NA	NA	NA	NA	NA	NA	TRUE	1	NA	NA	NA	0	NA	TRUE	TRUE	2	NA	NA	NA	NA	NA	NA	NA
TAB3	NA	NA	NA	NA	NA	NA	TRUE	1	NA	NA	NA	0	NA	TRUE	TRUE	2	NA	NA	NA	NA	NA	NA	NA
TAGLN	NA	NA	NA	NA	NA	NA	TRUE	1	NA	NA	NA	0	NA	TRUE	TRUE	2	NA	NA	NA	NA	NA	NA	NA
TAGLN2	NA	NA	NA	NA	TRUE	NA	NA	1	NA	NA	NA	0	NA	NA	NA	0	NA	NA	NA	NA	NA	NA	NA
TAGLN3	NA	NA	NA	NA	NA	NA	TRUE	1	NA	TRUE	TRUE	2	NA	TRUE	TRUE	2	NA	NA	NA	NA	Increased	Unchanged	NA
TALDO1	NA	NA	NA	NA	NA	NA	TRUE	1	NA	NA	NA	0	NA	TRUE	TRUE	2	TRUE	NA	NA	NA	Unchanged	Increased	NA
TARDBP	NA	NA	NA	NA	NA	NA	TRUE	1	NA	NA	NA	0	NA	TRUE	TRUE	2	TRUE	NA	TRUE	TRUE	Decreased	Decreased	NA
TARS	NA	NA	NA	NA	NA	NA	TRUE	1	NA	NA	NA	0	NA	TRUE	TRUE	2	NA	NA	NA	NA	NA	NA	NA
TAU	NA	NA	NA	TRUE	NA	NA	NA	1	NA	NA	NA	0	NA	NA	NA	0	NA	NA	NA	NA	NA	NA	NA
TAX1BP1	NA	NA	TRUE	NA	NA	NA	NA	1	NA	NA	NA	0	NA	NA	NA	0	NA	NA	NA	NA	NA	NA	NA
TBC1D17	NA	NA	NA	NA	NA	NA	TRUE	1	NA	NA	NA	0	NA	TRUE	TRUE	2	NA	NA	NA	NA	Unchanged	Unchanged	NA
TBC1D24	NA	NA	NA	NA	NA	NA	TRUE	1	NA	NA	NA	0	NA	TRUE	TRUE	2	NA	NA	NA	NA	Unchanged	Unchanged	NA
TBCA	NA	NA	NA	NA	NA	NA	TRUE	1	NA	TRUE	TRUE	2	NA	TRUE	TRUE	2	NA	NA	NA	NA	NA	NA	NA
TBCD	NA	NA	TRUE	NA	NA	NA	NA	1	NA	NA	NA	0	NA	NA	NA	0	NA	NA	NA	NA	Unchanged	Unchanged	NA
TBCE	NA	NA	TRUE	NA	NA	NA	NA	1	NA	TRUE	NA	1	NA	NA	NA	0	NA	NA	NA	NA	NA	NA	NA
TBK1	NA	NA	TRUE	NA	NA	NA	NA	1	NA	NA	NA	0	NA	NA	NA	0	NA	NA	NA	NA	NA	NA	NA
TCEA1	NA	TRUE	NA	NA	NA	NA	NA	1	NA	NA	NA	0	TRUE	NA	NA	1	NA	NA	NA	NA	NA	NA	Unchanged
TCEB1	NA	NA	NA	NA	NA	NA	TRUE	1	NA	NA	NA	0	NA	TRUE	TRUE	2	NA	NA	NA	NA	NA	NA	NA
TCEB2	NA	NA	NA	NA	NA	NA	TRUE	1	NA	NA	NA	0	NA	TRUE	TRUE	2	NA	NA	NA	NA	NA	NA	NA
TCOF1	NA	TRUE	NA	NA	NA	NA	NA	1	NA	NA	NA	0	TRUE	NA	NA	1	NA	NA	NA	NA	NA	NA	Reduced
TCPE	NA	NA	NA	TRUE	NA	NA	NA	1	NA	NA	NA	0	NA	NA	NA	0	NA	NA	NA	NA	NA	NA	NA
TECPR1	NA	NA	TRUE	NA	NA	NA	NA	1	NA	NA	NA	0	NA	NA	NA	0	NA	NA	NA	NA	NA	NA	NA
TECR	NA	NA	NA	NA	NA	NA	TRUE	1	NA	NA	NA	0	NA	TRUE	TRUE	2	NA	NA	NA	NA	Unchanged	Decreased	NA
TENA	NA	NA	NA	TRUE	NA	NA	NA	1	NA	NA	NA	0	NA	NA	NA	0	NA	NA	NA	NA	NA	NA	NA
TET2	NA	NA	NA	TRUE	NA	NA	NA	1	NA	NA	NA	0	NA	NA	NA	0	NA	NA	NA	NA	NA	NA	NA
TF	NA	NA	NA	NA	NA	NA	TRUE	1	NA	NA	NA	0	NA	TRUE	NA	1	NA	NA	NA	NA	NA	NA	NA
TFAM	NA	NA	NA	NA	NA	NA	TRUE	1	NA	NA	NA	0	NA	TRUE	TRUE	2	NA	NA	NA	NA	NA	NA	NA
TFG	NA	NA	NA	NA	NA	NA	TRUE	1	NA	TRUE	NA	1	NA	TRUE	TRUE	2	NA	NA	NA	NA	Unchanged	Unchanged	NA
TFRC	NA	NA	NA	NA	NA	NA	TRUE	1	NA	NA	NA	0	NA	TRUE	TRUE	2	NA	NA	NA	NA	NA	NA	NA
THSD7A	NA	NA	NA	NA	NA	NA	TRUE	1	NA	NA	NA	0	NA	TRUE	TRUE	2	NA	NA	NA	NA	NA	NA	NA
THY1	NA	NA	NA	NA	NA	NA	TRUE	1	NA	NA	NA	0	NA	NA	NA	0	NA	NA	TRUE	NA	Unchanged	Increased	NA
THYN1	NA	TRUE	NA	NA	NA	NA	NA	1	NA	NA	NA	0	TRUE	NA	NA	1	NA	NA	NA	NA	NA	NA	Increased
TIMM13	NA	NA	NA	NA	NA	NA	TRUE	1	NA	NA	NA	0	NA	TRUE	TRUE	2	NA	NA	NA	NA	NA	NA	NA
TIMM44	NA	NA	NA	NA	NA	NA	TRUE	1	NA	NA	NA	0	NA	TRUE	TRUE	2	NA	NA	NA	NA	Unchanged	Unchanged	NA
TJP1	NA	NA	NA	NA	NA	NA	TRUE	1	NA	NA	NA	0	NA	TRUE	NA	1	NA	NA	NA	NA	Decreased	Decreased	NA
TJP2	NA	NA	NA	NA	NA	NA	TRUE	1	NA	NA	NA	0	NA	TRUE	TRUE	2	NA	NA	NA	NA	NA	NA	NA
TJP3	NA	NA	NA	NA	NA	NA	TRUE	1	NA	NA	NA	0	NA	TRUE	TRUE	2	NA	NA	NA	NA	NA	NA	NA
TLE3	NA	NA	NA	NA	NA	NA	TRUE	1	NA	NA	NA	0	NA	TRUE	TRUE	2	NA	NA	NA	NA	NA	NA	NA
TLN1	NA	NA	NA	NA	NA	NA	TRUE	1	NA	NA	NA	0	NA	TRUE	TRUE	2	NA	NA	NA	NA	Unchanged	Unchanged	NA
TMCO1	NA	NA	NA	NA	NA	NA	TRUE	1	NA	NA	NA	0	NA	NA	TRUE	1	NA	NA	NA	NA	NA	NA	NA
TMED10	NA	NA	NA	NA	NA	NA	TRUE	1	NA	NA	NA	0	NA	TRUE	TRUE	2	NA	NA	NA	NA	Unchanged	Decreased	NA
TMED2	NA	NA	NA	NA	NA	NA	TRUE	1	NA	NA	NA	0	NA	TRUE	TRUE	2	NA	NA	NA	NA	Unchanged	Unchanged	NA
TMED7	NA	NA	NA	NA	NA	NA	TRUE	1	NA	NA	NA	0	NA	TRUE	TRUE	2	NA	NA	NA	NA	NA	NA	NA
TMED9	NA	NA	NA	NA	NA	NA	TRUE	1	NA	NA	NA	0	NA	TRUE	TRUE	2	NA	NA	NA	NA	Unchanged	Unchanged	NA
TMEFF1	NA	NA	NA	NA	NA	NA	TRUE	1	NA	NA	NA	0	NA	TRUE	TRUE	2	NA	NA	NA	NA	NA	NA	NA
TMEM258	NA	NA	NA	NA	NA	NA	TRUE	1	NA	NA	NA	0	NA	TRUE	TRUE	2	NA	NA	NA	NA	NA	NA	NA
TMEM33	NA	NA	NA	NA	NA	NA	TRUE	1	NA	NA	NA	0	NA	TRUE	TRUE	2	NA	NA	NA	NA	Unchanged	Decreased	NA
TMEM35	NA	NA	NA	NA	NA	NA	TRUE	1	NA	NA	NA	0	NA	TRUE	TRUE	2	NA	NA	NA	NA	NA	NA	NA
TMEM43	NA	NA	NA	NA	NA	NA	TRUE	1	NA	NA	NA	0	NA	TRUE	TRUE	2	NA	NA	NA	NA	NA	NA	NA
TMEM55A	NA	NA	NA	NA	NA	NA	TRUE	1	NA	NA	NA	0	NA	TRUE	NA	1	NA	NA	NA	NA	NA	NA	NA
TMOD2	NA	NA	NA	NA	NA	NA	TRUE	1	NA	NA	NA	0	NA	TRUE	TRUE	2	NA	NA	NA	NA	Increased	Increased	NA
TMOD3	NA	NA	NA	NA	NA	NA	TRUE	1	NA	NA	NA	0	NA	TRUE	TRUE	2	NA	NA	NA	NA	NA	NA	NA
TMPO	NA	NA	NA	NA	NA	NA	TRUE	1	NA	NA	NA	0	NA	TRUE	TRUE	2	TRUE	NA	NA	NA	Decreased	Unchanged	NA
TMPRSS13	NA	NA	NA	NA	NA	NA	TRUE	1	NA	NA	NA	0	NA	TRUE	TRUE	2	NA	NA	NA	NA	NA	NA	NA
TMSB10	NA	NA	NA	NA	NA	NA	TRUE	1	NA	NA	NA	0	NA	TRUE	TRUE	2	NA	NA	NA	NA	NA	NA	NA
TMSB4X	NA	NA	NA	NA	NA	NA	TRUE	1	NA	NA	NA	0	NA	TRUE	TRUE	2	NA	NA	NA	NA	NA	NA	NA
TMX4	NA	NA	NA	NA	NA	NA	TRUE	1	NA	NA	NA	0	NA	TRUE	TRUE	2	NA	NA	NA	NA	Unchanged	Decreased	NA
TNPO1	NA	NA	NA	NA	NA	NA	TRUE	1	NA	NA	NA	0	NA	TRUE	TRUE	2	NA	NA	NA	NA	Unchanged	Decreased	NA
TNPO2	NA	NA	NA	NA	NA	NA	TRUE	1	NA	NA	NA	0	NA	TRUE	NA	1	NA	NA	NA	NA	Unchanged	Unchanged	NA
TNRC6B	NA	NA	NA	NA	NA	NA	TRUE	1	NA	NA	NA	0	NA	TRUE	NA	1	NA	NA	NA	NA	NA	NA	NA
TOM1L2	NA	NA	NA	NA	NA	NA	TRUE	1	NA	NA	NA	0	NA	NA	NA	0	NA	NA	NA	NA	Increased	Unchanged	NA
TOMM20	NA	NA	NA	NA	NA	NA	TRUE	1	NA	NA	NA	0	NA	TRUE	TRUE	2	NA	NA	NA	NA	Unchanged	Decreased	NA
TOMM22	NA	NA	NA	NA	NA	NA	TRUE	1	NA	NA	NA	0	NA	TRUE	TRUE	2	NA	NA	NA	NA	Unchanged	Unchanged	NA
TOMM40	NA	NA	NA	NA	NA	NA	TRUE	1	NA	NA	NA	0	NA	NA	NA	0	NA	NA	NA	NA	Decreased	Unchanged	NA
TOMM70A	NA	NA	NA	NA	NA	NA	TRUE	1	NA	NA	NA	0	NA	TRUE	TRUE	2	NA	NA	NA	NA	NA	NA	NA
TOP1	NA	NA	NA	NA	NA	NA	TRUE	1	NA	NA	NA	0	NA	TRUE	TRUE	2	NA	NA	NA	NA	Decreased	Decreased	NA
TOP2B	NA	NA	TRUE	NA	NA	NA	NA	1	NA	NA	NA	0	NA	NA	NA	0	NA	NA	NA	NA	Unchanged	Unchanged	NA
TOP3A	NA	NA	NA	NA	NA	NA	TRUE	1	NA	NA	NA	0	NA	TRUE	TRUE	2	NA	NA	NA	NA	NA	NA	NA
TP53B	NA	NA	NA	TRUE	NA	NA	NA	1	NA	NA	NA	0	NA	NA	NA	0	NA	NA	NA	NA	NA	NA	NA
TP53I11	NA	NA	NA	NA	NA	NA	TRUE	1	NA	NA	NA	0	NA	TRUE	TRUE	2	NA	NA	NA	NA	NA	NA	NA
TPD52	NA	NA	NA	NA	NA	NA	TRUE	1	NA	TRUE	TRUE	2	NA	TRUE	TRUE	2	NA	NA	NA	NA	Unchanged	Unchanged	NA
TPI1	NA	NA	NA	NA	NA	NA	TRUE	1	NA	NA	NA	0	NA	TRUE	TRUE	2	TRUE	NA	NA	TRUE	Increased	Increased	NA
TPM2	NA	NA	NA	NA	NA	NA	TRUE	1	NA	NA	NA	0	NA	TRUE	TRUE	2	NA	NA	NA	NA	NA	NA	NA
TPP2	NA	NA	NA	NA	NA	NA	TRUE	1	NA	NA	NA	0	NA	TRUE	TRUE	2	NA	NA	NA	NA	NA	NA	NA
TPT1	NA	NA	NA	NA	NA	NA	TRUE	1	NA	TRUE	TRUE	2	NA	NA	TRUE	1	NA	NA	NA	NA	Increased	Unchanged	NA
TRA2A	NA	NA	NA	NA	NA	NA	TRUE	1	NA	NA	NA	0	NA	TRUE	TRUE	2	NA	NA	NA	NA	NA	NA	NA
TRAPPC1	NA	NA	NA	NA	NA	NA	TRUE	1	NA	NA	NA	0	NA	NA	TRUE	1	NA	NA	NA	NA	NA	NA	NA
TRAPPC2L	NA	NA	NA	NA	NA	NA	TRUE	1	NA	NA	NA	0	NA	NA	NA	0	NA	NA	NA	NA	NA	NA	NA
TRAPPC8	NA	NA	NA	NA	NA	NA	TRUE	1	NA	NA	NA	0	NA	NA	NA	0	NA	NA	NA	NA	NA	NA	NA
TRFE	NA	NA	NA	TRUE	NA	NA	NA	1	NA	NA	NA	0	NA	NA	NA	0	NA	NA	NA	NA	NA	NA	NA
TRIM21	NA	NA	NA	NA	NA	NA	TRUE	1	NA	NA	NA	0	NA	TRUE	TRUE	2	NA	NA	NA	NA	NA	NA	NA
TRIM23	NA	NA	NA	NA	NA	NA	TRUE	1	NA	NA	NA	0	NA	TRUE	TRUE	2	NA	NA	NA	NA	NA	NA	NA
TRIM25	NA	NA	NA	NA	TRUE	NA	NA	1	NA	NA	NA	0	NA	NA	NA	0	NA	NA	NA	NA	NA	NA	NA
TRIM3	NA	NA	NA	NA	NA	NA	TRUE	1	NA	NA	NA	0	NA	TRUE	TRUE	2	NA	NA	NA	NA	NA	NA	NA
TRIO	NA	NA	NA	NA	NA	NA	TRUE	1	NA	NA	TRUE	1	NA	TRUE	TRUE	2	NA	NA	NA	NA	Unchanged	Unchanged	NA
TRIR	NA	TRUE	NA	NA	NA	NA	NA	1	NA	NA	NA	0	TRUE	NA	NA	1	NA	NA	NA	NA	NA	NA	Reduced
TRMT10C	NA	NA	NA	NA	NA	NA	TRUE	1	NA	NA	NA	0	NA	TRUE	TRUE	2	NA	NA	NA	NA	Unchanged	Unchanged	NA
TROVE2	NA	NA	NA	NA	NA	NA	TRUE	1	NA	NA	NA	0	NA	TRUE	TRUE	2	NA	NA	NA	NA	NA	NA	NA
TRY6	NA	NA	NA	NA	NA	NA	TRUE	1	NA	NA	NA	0	NA	TRUE	TRUE	2	NA	NA	NA	NA	NA	NA	NA
TSC22D1	NA	NA	NA	NA	NA	NA	TRUE	1	NA	NA	NA	0	NA	TRUE	TRUE	2	NA	NA	NA	NA	Increased	Unchanged	NA
TSG101	NA	TRUE	NA	NA	NA	NA	NA	1	NA	NA	NA	0	TRUE	NA	NA	1	NA	NA	NA	NA	NA	NA	Reduced
TSN	NA	NA	NA	NA	NA	NA	TRUE	1	NA	NA	NA	0	NA	TRUE	TRUE	2	NA	NA	NA	NA	Unchanged	Unchanged	NA
TTC9	NA	NA	NA	NA	NA	NA	TRUE	1	NA	NA	NA	0	NA	TRUE	NA	1	NA	NA	NA	NA	NA	NA	NA
TTLL11	NA	NA	NA	NA	NA	NA	TRUE	1	NA	NA	NA	0	NA	TRUE	TRUE	2	NA	NA	NA	NA	NA	NA	NA
TTN	NA	NA	NA	NA	NA	NA	TRUE	1	NA	NA	NA	0	NA	TRUE	TRUE	2	NA	NA	NA	NA	Unchanged	Unchanged	NA
TUBB6	NA	NA	NA	NA	NA	NA	TRUE	1	NA	NA	NA	0	TRUE	TRUE	TRUE	3	NA	NA	NA	NA	Unchanged	Unchanged	NA
TUBB8	NA	NA	NA	NA	NA	NA	TRUE	1	NA	NA	NA	0	NA	TRUE	TRUE	2	NA	TRUE	NA	NA	Unchanged	Unchanged	NA
TWF1	NA	NA	NA	NA	NA	NA	TRUE	1	NA	NA	NA	0	NA	TRUE	TRUE	2	NA	NA	NA	NA	Unchanged	Unchanged	NA
[truncated: 1,420 more rows]

## Sheet: Supplementary table 3
Supplementary table 3: Summary of rodent Tau interactome studies
This data set summarises the proteins detected in 4 tau interactome studies in rodent models (Jiang 2021, Sinsky 2020, Maziuk 2018, Wang 2017 and Liu 2014). Proteins detected as tau interactors in more than 2/5 studies were selected as high confidence interactors for further analysis. Also listed are whether proteins were detected as enriched interactors for 0N, 1N or 2N tau isoforms (Liu 2014). …
Gene	Jiang2021	Sinsky2020	Maziuk2018	Wang2017	Liu2014	count_present	0N	1N	2N	Jiang2021_20mins	Jiang2021_60mins	Figure 2B Annotations
Cltc	TRUE	TRUE	TRUE	TRUE	TRUE	5	TRUE	TRUE	TRUE	TRUE	TRUE	Trafficking
Pgk1	TRUE	TRUE	TRUE	TRUE	TRUE	5	TRUE	TRUE	TRUE	TRUE	TRUE
Aldoc	TRUE	TRUE	NA	TRUE	TRUE	4	NA	TRUE	NA	TRUE	TRUE
Ap2a2	TRUE	TRUE	NA	TRUE	TRUE	4	NA	TRUE	NA	TRUE	TRUE	Trafficking
Atp1a3	TRUE	TRUE	NA	TRUE	TRUE	4	TRUE	TRUE	TRUE	TRUE	TRUE	ATPase
Cap1	TRUE	TRUE	TRUE	TRUE	NA	4	NA	NA	NA	TRUE	TRUE
Dctn2	NA	TRUE	TRUE	TRUE	TRUE	4	TRUE	TRUE	TRUE	NA	NA	Cytoskeleton
Dpysl2	TRUE	TRUE	NA	TRUE	TRUE	4	NA	NA	TRUE	TRUE	FALSE
Dpysl3	TRUE	TRUE	TRUE	TRUE	NA	4	NA	NA	NA	TRUE	TRUE
Hspa2	TRUE	TRUE	TRUE	TRUE	NA	4	NA	NA	NA	TRUE	TRUE	Heat-shock Proteins
Ncdn	TRUE	TRUE	TRUE	TRUE	NA	4	NA	NA	NA	TRUE	FALSE
Nsf	TRUE	TRUE	NA	TRUE	TRUE	4	NA	TRUE	NA	FALSE	TRUE	Synapse
Ppp3ca	TRUE	TRUE	NA	TRUE	TRUE	4	NA	TRUE	NA	TRUE	TRUE
Septin7	TRUE	TRUE	NA	TRUE	TRUE	4	NA	NA	TRUE	FALSE	TRUE
Stx1b	TRUE	TRUE	NA	TRUE	TRUE	4	NA	NA	TRUE	TRUE	TRUE	Synapse
Syn1	TRUE	TRUE	NA	TRUE	TRUE	4	TRUE	NA	NA	FALSE	FALSE	Synapse
Uchl1	NA	TRUE	TRUE	TRUE	TRUE	4	TRUE	TRUE	TRUE	NA	NA
Ywhaz	TRUE	TRUE	NA	TRUE	TRUE	4	NA	NA	TRUE	TRUE	TRUE	14-3-3 Proteins
Acat1	NA	TRUE	NA	TRUE	TRUE	3	NA	NA	TRUE	NA	NA
Acot7	TRUE	TRUE	NA	TRUE	NA	3	NA	NA	NA	TRUE	FALSE
Actn1	TRUE	TRUE	NA	TRUE	NA	3	NA	NA	NA	TRUE	TRUE
Actr1a	TRUE	TRUE	NA	TRUE	NA	3	NA	NA	NA	TRUE	FALSE	Cytoskeleton
Add1	TRUE	TRUE	NA	NA	TRUE	3	NA	NA	NA	FALSE	TRUE
Ahcyl1	TRUE	TRUE	NA	TRUE	NA	3	NA	NA	NA	FALSE	FALSE
Aldoa	TRUE	TRUE	NA	TRUE	NA	3	NA	NA	NA	TRUE	TRUE
Ap2b1	TRUE	TRUE	NA	TRUE	NA	3	NA	NA	NA	TRUE	TRUE	Trafficking
Atp1a1	TRUE	TRUE	NA	NA	TRUE	3	NA	TRUE	TRUE	TRUE	FALSE	ATPase
Atp6v1a	TRUE	NA	NA	TRUE	TRUE	3	TRUE	TRUE	TRUE	TRUE	TRUE	ATPase
Camk2a	TRUE	TRUE	NA	TRUE	NA	3	NA	NA	NA	TRUE	TRUE
Cfl1	NA	TRUE	NA	TRUE	TRUE	3	TRUE	TRUE	TRUE	NA	NA
Ckb	NA	TRUE	NA	TRUE	TRUE	3	TRUE	NA	NA	NA	NA
Ckmt1	NA	TRUE	NA	TRUE	TRUE	3	TRUE	NA	NA	NA	NA
Dctn1	TRUE	TRUE	NA	TRUE	NA	3	NA	NA	NA	TRUE	TRUE	Cytoskeleton
Dnm1	NA	TRUE	NA	TRUE	TRUE	3	TRUE	TRUE	TRUE	NA	NA	Trafficking
Dync1h1	TRUE	TRUE	NA	TRUE	NA	3	NA	NA	NA	TRUE	TRUE	Cytoskeleton
Eef1a1	TRUE	TRUE	NA	TRUE	NA	3	NA	NA	NA	TRUE	TRUE
Eef2	TRUE	TRUE	NA	TRUE	NA	3	NA	NA	NA	TRUE	TRUE
Fasn	TRUE	TRUE	NA	TRUE	NA	3	NA	NA	NA	TRUE	TRUE
Gap43	TRUE	NA	NA	TRUE	TRUE	3	NA	NA	NA	TRUE	TRUE
Gapdh	TRUE	NA	NA	TRUE	TRUE	3	TRUE	TRUE	TRUE	TRUE	TRUE
Gfap	TRUE	TRUE	TRUE	NA	NA	3	NA	NA	NA	TRUE	TRUE
Glul	TRUE	NA	NA	TRUE	TRUE	3	TRUE	NA	NA	FALSE	FALSE
Gnb1	TRUE	TRUE	NA	TRUE	NA	3	NA	NA	NA	FALSE	FALSE
Got2	NA	TRUE	NA	TRUE	TRUE	3	NA	TRUE	NA	NA	NA
Hk1	TRUE	TRUE	NA	TRUE	NA	3	NA	NA	NA	TRUE	TRUE
Hsp90aa1	TRUE	TRUE	NA	TRUE	NA	3	NA	NA	NA	TRUE	TRUE	Heat-shock Proteins
Hsp90ab1	TRUE	TRUE	NA	NA	TRUE	3	NA	NA	TRUE	TRUE	TRUE	Heat-shock Proteins
Hspa4	NA	TRUE	TRUE	TRUE	NA	3	NA	NA	NA	NA	NA	Heat-shock Proteins
Hspa5	TRUE	TRUE	NA	TRUE	NA	3	NA	NA	NA	FALSE	TRUE	Heat-shock Proteins
Hsph1	TRUE	NA	TRUE	TRUE	NA	3	NA	NA	NA	TRUE	TRUE	Heat-shock Proteins
Ldha	TRUE	NA	NA	TRUE	TRUE	3	NA	NA	NA	TRUE	TRUE
Ldhb	TRUE	TRUE	NA	TRUE	NA	3	NA	NA	NA	TRUE	TRUE
Map2k1	NA	TRUE	TRUE	TRUE	NA	3	NA	NA	NA	NA	NA
Mapk1	TRUE	TRUE	NA	TRUE	NA	3	NA	NA	NA	TRUE	TRUE
Nckap1	TRUE	TRUE	TRUE	NA	NA	3	NA	NA	NA	TRUE	TRUE
Npepps	TRUE	NA	TRUE	TRUE	NA	3	NA	NA	NA	FALSE	TRUE
Pdhb	NA	TRUE	TRUE	TRUE	NA	3	NA	NA	NA	NA	NA
Pfkm	NA	TRUE	TRUE	TRUE	NA	3	NA	NA	NA	NA	NA
Pfkp	TRUE	TRUE	NA	TRUE	NA	3	NA	NA	NA	TRUE	TRUE
Pkm	TRUE	TRUE	NA	NA	TRUE	3	TRUE	NA	NA	TRUE	TRUE
Ppia	TRUE	TRUE	NA	TRUE	NA	3	NA	NA	NA	TRUE	TRUE
Ppm1e	NA	TRUE	TRUE	TRUE	NA	3	NA	NA	NA	NA	NA
Ppp2r1a	TRUE	NA	TRUE	TRUE	NA	3	NA	NA	NA	TRUE	TRUE
Ppp2r2a	TRUE	TRUE	TRUE	NA	NA	3	NA	NA	NA	TRUE	TRUE
Ppp3cb	NA	TRUE	TRUE	TRUE	NA	3	NA	NA	NA	NA	NA
Prdx5	NA	TRUE	NA	TRUE	TRUE	3	TRUE	TRUE	TRUE	NA	NA
Pura	TRUE	TRUE	NA	TRUE	NA	3	NA	NA	NA	TRUE	TRUE
Pygb	NA	TRUE	TRUE	TRUE	NA	3	NA	NA	NA	NA	NA
Sdha	NA	TRUE	TRUE	TRUE	NA	3	NA	NA	NA	NA	NA
Slc25a4	NA	TRUE	TRUE	NA	TRUE	3	NA	NA	TRUE	NA	NA
Snap25	NA	TRUE	TRUE	TRUE	NA	3	NA	NA	NA	NA	NA	Synapse
Snap91	NA	TRUE	TRUE	TRUE	NA	3	NA	NA	NA	NA	NA	Trafficking
Stip1	TRUE	TRUE	NA	TRUE	NA	3	NA	NA	NA	TRUE	TRUE	Heat-shock Proteins
Stxbp1	TRUE	TRUE	NA	TRUE	NA	3	NA	NA	NA	TRUE	TRUE	Synapse
Synj1	TRUE	TRUE	NA	TRUE	NA	3	NA	NA	NA	TRUE	TRUE	Trafficking
Tkt	TRUE	TRUE	NA	TRUE	NA	3	NA	NA	NA	FALSE	TRUE
Uba1	TRUE	TRUE	NA	TRUE	NA	3	NA	NA	NA	TRUE	TRUE
Vapa	TRUE	TRUE	NA	NA	TRUE	3	NA	NA	TRUE	TRUE	TRUE
Vcp	TRUE	TRUE	NA	TRUE	NA	3	NA	NA	NA	TRUE	TRUE
Ywhae	TRUE	TRUE	NA	TRUE	NA	3	NA	NA	NA	TRUE	TRUE	14-3-3 Proteins
Ywhag	TRUE	TRUE	NA	TRUE	NA	3	NA	NA	NA	TRUE	TRUE	14-3-3 Proteins
Ywhaq	TRUE	TRUE	NA	TRUE	NA	3	NA	NA	NA	TRUE	TRUE	14-3-3 Proteins
Abat	NA	TRUE	TRUE	NA	NA	2	NA	NA	NA	NA	NA
Acly	TRUE	TRUE	NA	NA	NA	2	NA	NA	NA	TRUE	TRUE
Aco2	NA	TRUE	NA	TRUE	NA	2	NA	NA	NA	NA	NA
Acsbg1	TRUE	NA	NA	TRUE	NA	2	NA	NA	NA	TRUE	TRUE
Actc1	NA	TRUE	NA	TRUE	NA	2	NA	NA	NA	NA	NA
Actg1	NA	NA	NA	TRUE	TRUE	2	NA	NA	NA	NA	NA
Actn4	TRUE	TRUE	NA	NA	NA	2	NA	NA	NA	TRUE	TRUE
Actr2	TRUE	NA	NA	TRUE	NA	2	NA	NA	NA	FALSE	TRUE
Actr3	TRUE	TRUE	NA	NA	NA	2	NA	NA	NA	TRUE	TRUE
Alb	TRUE	NA	NA	TRUE	NA	2	NA	NA	NA	TRUE	FALSE
Anxa2	TRUE	TRUE	NA	NA	NA	2	NA	NA	NA	TRUE	TRUE
Ap2a1	TRUE	NA	NA	TRUE	NA	2	NA	NA	NA	TRUE	TRUE	Trafficking
Ap2m1	TRUE	TRUE	NA	NA	NA	2	NA	NA	NA	TRUE	TRUE	Trafficking
Apoe	TRUE	NA	NA	NA	TRUE	2	NA	NA	TRUE	TRUE	TRUE
Arpc4	TRUE	NA	NA	TRUE	NA	2	NA	NA	NA	TRUE	TRUE
Atp1a2	NA	TRUE	NA	NA	TRUE	2	NA	NA	TRUE	NA	NA	ATPase
Atp1b1	NA	TRUE	NA	NA	TRUE	2	TRUE	TRUE	TRUE	NA	NA	ATPase
Atp2a2	TRUE	TRUE	NA	NA	NA	2	NA	NA	NA	TRUE	TRUE	ATPase
Atp2b2	NA	TRUE	NA	TRUE	NA	2	NA	NA	NA	NA	NA
Atp5a1	NA	NA	NA	TRUE	TRUE	2	NA	NA	NA	NA	NA
Atp5f1b	NA	TRUE	NA	NA	TRUE	2	TRUE	NA	NA	NA	NA
Atp6v0a1	NA	TRUE	TRUE	NA	NA	2	NA	NA	NA	NA	NA	ATPase
Atp6v1b2	NA	TRUE	NA	TRUE	NA	2	NA	NA	NA	NA	NA	ATPase
Basp1	TRUE	NA	NA	NA	TRUE	2	TRUE	TRUE	TRUE	TRUE	TRUE
Bin1	NA	TRUE	NA	TRUE	NA	2	NA	NA	NA	NA	NA	Trafficking
Calm1	NA	TRUE	NA	TRUE	NA	2	NA	NA	NA	NA	NA
Camk2b	TRUE	TRUE	NA	NA	NA	2	NA	NA	NA	FALSE	TRUE
Camk2d	TRUE	TRUE	NA	NA	NA	2	NA	NA	NA	TRUE	TRUE
Camk2g	TRUE	TRUE	NA	NA	NA	2	NA	NA	NA	TRUE	FALSE
Camkv	NA	NA	NA	TRUE	TRUE	2	NA	NA	NA	NA	NA
Cand1	TRUE	TRUE	NA	NA	NA	2	NA	NA	NA	TRUE	TRUE
Capn2	TRUE	NA	NA	TRUE	NA	2	NA	NA	NA	FALSE	TRUE
Cbx3	TRUE	NA	NA	TRUE	NA	2	NA	NA	NA	TRUE	FALSE
Cct3	TRUE	NA	NA	TRUE	NA	2	NA	NA	NA	TRUE	TRUE	Heat-shock Proteins
Cct4	TRUE	TRUE	NA	NA	NA	2	NA	NA	NA	TRUE	TRUE	Heat-shock Proteins
Cct5	TRUE	TRUE	NA	NA	NA	2	NA	NA	NA	TRUE	TRUE	Heat-shock Proteins
Cct8	TRUE	NA	NA	TRUE	NA	2	NA	NA	NA	TRUE	TRUE	Heat-shock Proteins
Cend1	TRUE	NA	NA	NA	TRUE	2	TRUE	TRUE	TRUE	TRUE	TRUE
Clasp2	TRUE	TRUE	NA	NA	NA	2	NA	NA	NA	TRUE	TRUE
Cnp	NA	TRUE	NA	TRUE	NA	2	NA	NA	NA	NA	NA
Cntn1	TRUE	NA	TRUE	NA	NA	2	NA	NA	NA	TRUE	TRUE
Cops4	NA	TRUE	NA	TRUE	NA	2	NA	NA	NA	NA	NA
Crmp1	NA	TRUE	NA	TRUE	NA	2	NA	NA	NA	NA	NA
Cs	NA	NA	NA	TRUE	TRUE	2	NA	NA	NA	NA	NA
Csnk2a1	TRUE	NA	NA	TRUE	NA	2	NA	NA	NA	FALSE	TRUE
Cttn	TRUE	TRUE	NA	NA	NA	2	NA	NA	NA	TRUE	TRUE
Dbn1	TRUE	TRUE	NA	NA	NA	2	NA	NA	NA	FALSE	TRUE	Cytoskeleton
Dbnl	TRUE	NA	NA	TRUE	NA	2	NA	NA	NA	TRUE	TRUE
Dclk2	TRUE	TRUE	NA	NA	NA	2	NA	NA	NA	TRUE	TRUE
Ddx17	TRUE	NA	TRUE	NA	NA	2	NA	NA	NA	TRUE	TRUE
Dld	NA	TRUE	NA	NA	TRUE	2	TRUE	TRUE	TRUE	NA	NA
Dmd	TRUE	TRUE	NA	NA	NA	2	NA	NA	NA	TRUE	FALSE
Dpysl4	NA	TRUE	NA	TRUE	NA	2	NA	NA	NA	NA	NA
Dstn	TRUE	NA	NA	TRUE	NA	2	NA	NA	NA	TRUE	TRUE
Eef1g	TRUE	TRUE	NA	NA	NA	2	NA	NA	NA	TRUE	TRUE
Eif4a2	NA	TRUE	TRUE	NA	NA	2	NA	NA	NA	NA	NA
Eif5a	NA	TRUE	NA	TRUE	NA	2	NA	NA	NA	NA	NA
Eno2	NA	TRUE	NA	NA	TRUE	2	NA	NA	NA	NA	NA
Ewsr1	TRUE	NA	TRUE	NA	NA	2	NA	NA	NA	TRUE	FALSE
Fscn1	TRUE	TRUE	NA	NA	NA	2	NA	NA	NA	TRUE	TRUE
Gdi1	NA	TRUE	NA	TRUE	NA	2	NA	NA	NA	NA	NA
Gdi2	TRUE	TRUE	NA	NA	NA	2	NA	NA	NA	TRUE	TRUE
Gnao1	NA	TRUE	NA	TRUE	NA	2	NA	NA	NA	NA	NA
Gnb2	TRUE	NA	NA	NA	TRUE	2	NA	NA	TRUE	TRUE	FALSE
Gstm5	NA	TRUE	NA	TRUE	NA	2	NA	NA	NA	NA	NA
Hadha	NA	TRUE	NA	TRUE	NA	2	NA	NA	NA	NA	NA
Hnrnpa0	TRUE	NA	TRUE	NA	NA	2	NA	NA	NA	TRUE	FALSE	RNA Binding
Hnrnpa1	TRUE	TRUE	NA	NA	NA	2	NA	NA	NA	TRUE	TRUE	RNA Binding
Hnrnpa2b1	TRUE	TRUE	NA	NA	NA	2	NA	NA	NA	TRUE	TRUE	RNA Binding
Hnrnpl	TRUE	NA	TRUE	NA	NA	2	NA	NA	NA	TRUE	TRUE	RNA Binding
Hsp90b1	TRUE	NA	NA	TRUE	NA	2	NA	NA	NA	TRUE	TRUE	Heat-shock Proteins
Hspa1a	NA	NA	TRUE	TRUE	NA	2	NA	NA	NA	NA	NA	Heat-shock Proteins
Hspa1l	NA	TRUE	TRUE	NA	NA	2	NA	NA	NA	NA	NA
Hspa4l	NA	NA	TRUE	TRUE	NA	2	NA	NA	NA	NA	NA	Heat-shock Proteins
Hspa9	NA	TRUE	NA	TRUE	NA	2	NA	NA	NA	NA	NA	Heat-shock Proteins
Hspd1	NA	TRUE	NA	TRUE	NA	2	NA	NA	NA	NA	NA	Heat-shock Proteins
Idh3a	NA	TRUE	NA	TRUE	NA	2	NA	NA	NA	NA	NA
Idh3b	NA	TRUE	NA	TRUE	NA	2	NA	NA	NA	NA	NA
Immt	TRUE	TRUE	NA	NA	NA	2	NA	NA	NA	TRUE	TRUE
Itpr1	NA	TRUE	NA	TRUE	NA	2	NA	NA	NA	NA	NA
Jup	TRUE	TRUE	NA	NA	NA	2	NA	NA	NA	TRUE	TRUE
Kif5b	TRUE	TRUE	NA	NA	NA	2	NA	NA	NA	TRUE	TRUE	Cytoskeleton
Kpnb1	TRUE	TRUE	NA	NA	NA	2	NA	NA	NA	TRUE	TRUE
Lancl1	TRUE	NA	NA	TRUE	NA	2	NA	NA	NA	TRUE	FALSE
Lancl2	TRUE	NA	NA	TRUE	NA	2	NA	NA	NA	TRUE	FALSE
Map1a	TRUE	TRUE	NA	NA	NA	2	NA	NA	NA	TRUE	TRUE
Map1b	TRUE	TRUE	NA	NA	NA	2	NA	NA	NA	TRUE	TRUE
Map2	TRUE	TRUE	NA	NA	NA	2	NA	NA	NA	TRUE	TRUE
Map4	TRUE	TRUE	NA	NA	NA	2	NA	NA	NA	TRUE	TRUE
Map6	TRUE	TRUE	NA	NA	NA	2	NA	NA	NA	FALSE	FALSE
Mapre3	TRUE	NA	NA	NA	TRUE	2	TRUE	TRUE	TRUE	TRUE	TRUE	Cytoskeleton
Marcks	TRUE	TRUE	NA	NA	NA	2	NA	NA	NA	TRUE	TRUE
Mbp	NA	NA	NA	TRUE	TRUE	2	NA	NA	NA	NA	NA
Mdh1	NA	TRUE	NA	TRUE	NA	2	NA	NA	NA	NA	NA
Mdh2	NA	TRUE	NA	TRUE	NA	2	NA	NA	NA	NA	NA
Mtco2	TRUE	NA	TRUE	NA	NA	2	NA	NA	NA	TRUE	TRUE
Mybbp1a	TRUE	TRUE	NA	NA	NA	2	NA	NA	NA	TRUE	TRUE
Myh10	TRUE	TRUE	NA	NA	NA	2	NA	NA	NA	FALSE	TRUE
Myo5a	TRUE	TRUE	NA	NA	NA	2	NA	NA	NA	TRUE	TRUE
Ndrg2	NA	TRUE	NA	TRUE	NA	2	NA	NA	NA	NA	NA
Necab2	NA	TRUE	NA	TRUE	NA	2	NA	NA	NA	NA	NA
Nefm	NA	TRUE	TRUE	NA	NA	2	NA	NA	NA	NA	NA
Nono	TRUE	TRUE	NA	NA	NA	2	NA	NA	NA	TRUE	TRUE
Ogdh	NA	TRUE	NA	TRUE	NA	2	NA	NA	NA	NA	NA
Oxct1	NA	TRUE	TRUE	NA	NA	2	NA	NA	NA	NA	NA
Pcbp1	TRUE	NA	NA	TRUE	NA	2	NA	NA	NA	TRUE	TRUE	RNA Binding
Pdia3	TRUE	TRUE	NA	NA	NA	2	NA	NA	NA	TRUE	TRUE	Heat-shock Proteins
Pfkl	NA	TRUE	NA	TRUE	NA	2	NA	NA	NA	NA	NA
Pgam1	NA	NA	TRUE	NA	TRUE	2	TRUE	NA	NA	NA	NA
Phb	TRUE	NA	TRUE	NA	NA	2	NA	NA	NA	TRUE	TRUE
Phb2	TRUE	TRUE	NA	NA	NA	2	NA	NA	NA	TRUE	TRUE
Phgdh	TRUE	NA	TRUE	NA	NA	2	NA	NA	NA	TRUE	TRUE
Plec	TRUE	TRUE	NA	NA	NA	2	NA	NA	NA	TRUE	TRUE
Plp1	NA	TRUE	NA	TRUE	NA	2	NA	NA	NA	NA	NA
Prdx6	TRUE	NA	NA	TRUE	NA	2	NA	NA	NA	TRUE	TRUE
Prnp	TRUE	NA	TRUE	NA	NA	2	NA	NA	NA	TRUE	FALSE
Psmd13	TRUE	TRUE	NA	NA	NA	2	NA	NA	NA	FALSE	FALSE
Psmd2	TRUE	TRUE	NA	NA	NA	2	NA	NA	NA	TRUE	TRUE
Puf60	TRUE	TRUE	NA	NA	NA	2	NA	NA	NA	FALSE	TRUE	Heat-shock Proteins
Rab3a	TRUE	NA	NA	TRUE	NA	2	NA	NA	NA	TRUE	TRUE
Ran	TRUE	TRUE	NA	NA	NA	2	NA	NA	NA	TRUE	TRUE
Rhoa	TRUE	NA	TRUE	NA	NA	2	NA	NA	NA	TRUE	TRUE
Rnh1	TRUE	TRUE	NA	NA	NA	2	NA	NA	NA	TRUE	TRUE
Rpl4	TRUE	TRUE	NA	NA	NA	2	NA	NA	NA	TRUE	TRUE
Rpn1	TRUE	TRUE	NA	NA	NA	2	NA	NA	NA	TRUE	FALSE
Rtn1	TRUE	NA	NA	TRUE	NA	2	NA	NA	NA	TRUE	TRUE
Rufy3	TRUE	TRUE	NA	NA	NA	2	NA	NA	NA	TRUE	FALSE
Septin3	TRUE	NA	NA	TRUE	NA	2	NA	NA	NA	TRUE	FALSE
Sfxn3	TRUE	TRUE	NA	NA	NA	2	NA	NA	NA	TRUE	TRUE
Sh3glb2	TRUE	TRUE	NA	NA	NA	2	NA	NA	NA	FALSE	FALSE
Slc12a5	NA	TRUE	TRUE	NA	NA	2	NA	NA	NA	NA	NA
Slc1a2	NA	TRUE	NA	NA	TRUE	2	TRUE	NA	NA	NA	NA
Slc1a3	TRUE	TRUE	NA	NA	NA	2	NA	NA	NA	TRUE	TRUE
Slc4a4	TRUE	TRUE	NA	NA	NA	2	NA	NA	NA	TRUE	TRUE
Snd1	TRUE	TRUE	NA	NA	NA	2	NA	NA	NA	TRUE	TRUE
Snrnp200	TRUE	TRUE	NA	NA	NA	2	NA	NA	NA	TRUE	TRUE
Srgap2	TRUE	TRUE	NA	NA	NA	2	NA	NA	NA	TRUE	TRUE
Stx1a	TRUE	NA	TRUE	NA	NA	2	NA	NA	NA	FALSE	TRUE	Synapse
Sv2a	NA	TRUE	NA	NA	TRUE	2	TRUE	NA	NA	NA	NA	Synapse
Syn2	NA	TRUE	NA	NA	TRUE	2	TRUE	TRUE	TRUE	NA	NA	Synapse
Syp	NA	NA	NA	TRUE	TRUE	2	TRUE	TRUE	TRUE	NA	NA	Synapse
Syt1	TRUE	NA	NA	NA	TRUE	2	NA	NA	TRUE	TRUE	TRUE	Synapse
Tcp1	TRUE	TRUE	NA	NA	NA	2	NA	NA	NA	TRUE	FALSE	Heat-shock Proteins
Tpi1	TRUE	NA	NA	TRUE	NA	2	NA	NA	NA	TRUE	TRUE
Tpm1	NA	NA	NA	TRUE	TRUE	2	NA	TRUE	NA	NA	NA
Tpm3	TRUE	NA	NA	TRUE	NA	2	NA	NA	NA	TRUE	FALSE
Tuba1b	NA	TRUE	NA	TRUE	NA	2	NA	NA	NA	NA	NA	Cytoskeleton
Tubb2a	NA	NA	NA	TRUE	TRUE	2	TRUE	TRUE	TRUE	NA	NA	Cytoskeleton
Tubb3	TRUE	NA	NA	TRUE	NA	2	NA	NA	NA	FALSE	TRUE	Cytoskeleton
Tufm	NA	TRUE	NA	TRUE	NA	2	NA	NA	NA	NA	NA
Uqcrq	TRUE	TRUE	NA	NA	NA	2	NA	NA	NA	TRUE	TRUE
Uso1	TRUE	NA	NA	TRUE	NA	2	NA	NA	NA	TRUE	FALSE
Usp5	TRUE	NA	NA	TRUE	NA	2	NA	NA	NA	TRUE	TRUE
Usp9x	TRUE	NA	NA	TRUE	NA	2	NA	NA	NA	TRUE	TRUE
Vcl	TRUE	TRUE	NA	NA	NA	2	NA	NA	NA	FALSE	FALSE
Vdac1	NA	TRUE	NA	NA	TRUE	2	TRUE	TRUE	TRUE	NA	NA
Vdac2	TRUE	TRUE	NA	NA	NA	2	NA	NA	NA	TRUE	TRUE
Vps26b	TRUE	NA	NA	TRUE	NA	2	NA	NA	NA	FALSE	FALSE
Vps35	TRUE	NA	NA	TRUE	NA	2	NA	NA	NA	TRUE	TRUE
Wdr1	TRUE	NA	TRUE	NA	NA	2	NA	NA	NA	TRUE	TRUE
Ywhab	TRUE	NA	NA	TRUE	NA	2	NA	NA	NA	TRUE	TRUE	14-3-3 Proteins
Ywhah	TRUE	NA	NA	TRUE	NA	2	NA	NA	NA	TRUE	TRUE	14-3-3 Proteins
2900041A09Rik	NA	NA	NA	NA	TRUE	1	NA	NA	TRUE	NA	NA
A0A1W2P7R2	TRUE	NA	NA	NA	NA	1	NA	NA	NA	TRUE	TRUE
A0A2I3BRL8	TRUE	NA	NA	NA	NA	1	NA	NA	NA	TRUE	TRUE
Aaas	TRUE	NA	NA	NA	NA	1	NA	NA	NA	TRUE	TRUE
Aar2	TRUE	NA	NA	NA	NA	1	NA	NA	NA	FALSE	FALSE
Aars	NA	NA	NA	TRUE	NA	1	NA	NA	NA	NA	NA
Abcd3	TRUE	NA	NA	NA	NA	1	NA	NA	NA	TRUE	TRUE
Abcf1	NA	NA	NA	TRUE	NA	1	NA	NA	NA	NA	NA
Ablim1	TRUE	NA	NA	NA	NA	1	NA	NA	NA	TRUE	TRUE
Acacb	TRUE	NA	NA	NA	NA	1	NA	NA	NA	TRUE	FALSE
Acbd3	TRUE	NA	NA	NA	NA	1	NA	NA	NA	TRUE	TRUE
Acbd6	NA	TRUE	NA	NA	NA	1	NA	NA	NA	NA	NA
Acin1	TRUE	NA	NA	NA	NA	1	NA	NA	NA	FALSE	TRUE
Acot1	TRUE	NA	NA	NA	NA	1	NA	NA	NA	TRUE	FALSE
Acot11	TRUE	NA	NA	NA	NA	1	NA	NA	NA	TRUE	TRUE
Acox1	TRUE	NA	NA	NA	NA	1	NA	NA	NA	TRUE	FALSE
Acoxl	TRUE	NA	NA	NA	NA	1	NA	NA	NA	TRUE	TRUE
Acsl6	NA	TRUE	NA	NA	NA	1	NA	NA	NA	NA	NA
Actr10	NA	NA	TRUE	NA	NA	1	NA	NA	NA	NA	NA
Actr1b	NA	NA	NA	TRUE	NA	1	NA	NA	NA	NA	NA
Adam22	NA	NA	TRUE	NA	NA	1	NA	NA	NA	NA	NA
Adamtsl3	TRUE	NA	NA	NA	NA	1	NA	NA	NA	TRUE	TRUE
Adnp	TRUE	NA	NA	NA	NA	1	NA	NA	NA	TRUE	TRUE
Adsl	TRUE	NA	NA	NA	NA	1	NA	NA	NA	TRUE	TRUE
Afap1l2	TRUE	NA	NA	NA	NA	1	NA	NA	NA	TRUE	TRUE
Afdn	NA	TRUE	NA	NA	NA	1	NA	NA	NA	NA	NA
Agpat3	TRUE	NA	NA	NA	NA	1	NA	NA	NA	FALSE	TRUE
Agps	TRUE	NA	NA	NA	NA	1	NA	NA	NA	TRUE	FALSE
Ahcy	TRUE	NA	NA	NA	NA	1	NA	NA	NA	TRUE	TRUE
Ahnak	TRUE	NA	NA	NA	NA	1	NA	NA	NA	TRUE	TRUE
Aimp1	TRUE	NA	NA	NA	NA	1	NA	NA	NA	FALSE	TRUE
Ak1	NA	TRUE	NA	NA	NA	1	NA	NA	NA	NA	NA
Akap12	NA	TRUE	NA	NA	NA	1	NA	NA	NA	NA	NA
Alcam	TRUE	NA	NA	NA	NA	1	NA	NA	NA	TRUE	TRUE
Aldh18a1	TRUE	NA	NA	NA	NA	1	NA	NA	NA	TRUE	TRUE
Aldh1a1	TRUE	NA	NA	NA	NA	1	NA	NA	NA	TRUE	TRUE
Aldh1l1	NA	NA	NA	TRUE	NA	1	NA	NA	NA	NA	NA
Aldh3a2	TRUE	NA	NA	NA	NA	1	NA	NA	NA	TRUE	TRUE
Aldh7a1	TRUE	NA	NA	NA	NA	1	NA	NA	NA	FALSE	TRUE
Alyref	TRUE	NA	NA	NA	NA	1	NA	NA	NA	TRUE	TRUE
Amph	NA	NA	NA	TRUE	NA	1	NA	NA	NA	NA	NA
Amy2	NA	TRUE	NA	NA	NA	1	NA	NA	NA	NA	NA
Ank2	TRUE	NA	NA	NA	NA	1	NA	NA	NA	TRUE	FALSE
Ank3	NA	TRUE	NA	NA	NA	1	NA	NA	NA	NA	NA
Ankfy1	TRUE	NA	NA	NA	NA	1	NA	NA	NA	TRUE	TRUE
Anxa1	NA	TRUE	NA	NA	NA	1	NA	NA	NA	NA	NA
Anxa11	TRUE	NA	NA	NA	NA	1	NA	NA	NA	TRUE	FALSE
Anxa6	TRUE	NA	NA	NA	NA	1	NA	NA	NA	FALSE	FALSE
Anxa7	TRUE	NA	NA	NA	NA	1	NA	NA	NA	TRUE	TRUE
Ap1b1	TRUE	NA	NA	NA	NA	1	NA	NA	NA	TRUE	TRUE
Ap3b2	NA	NA	NA	TRUE	NA	1	NA	NA	NA	NA	NA
Apc	NA	TRUE	NA	NA	NA	1	NA	NA	NA	NA	NA
Apmap	TRUE	NA	NA	NA	NA	1	NA	NA	NA	TRUE	TRUE
ApoAI	NA	NA	NA	NA	TRUE	1	NA	NA	TRUE	NA	NA
Apool	TRUE	NA	NA	NA	NA	1	NA	NA	NA	TRUE	TRUE
Arcn1	TRUE	NA	NA	NA	NA	1	NA	NA	NA	TRUE	TRUE
Arf1	NA	TRUE	NA	NA	NA	1	NA	NA	NA	NA	NA
Arf2	NA	TRUE	NA	NA	NA	1	NA	NA	NA	NA	NA
Arf3	NA	TRUE	NA	NA	NA	1	NA	NA	NA	NA	NA
Arhgef7	TRUE	NA	NA	NA	NA	1	NA	NA	NA	TRUE	TRUE
Arl6ip5	TRUE	NA	NA	NA	NA	1	NA	NA	NA	FALSE	FALSE
Arl8a	TRUE	NA	NA	NA	NA	1	NA	NA	NA	TRUE	TRUE
Arpc3	TRUE	NA	NA	NA	NA	1	NA	NA	NA	TRUE	TRUE
Asph	TRUE	NA	NA	NA	NA	1	NA	NA	NA	TRUE	FALSE
Ass1	TRUE	NA	NA	NA	NA	1	NA	NA	NA	TRUE	TRUE
Atad1	TRUE	NA	NA	NA	NA	1	NA	NA	NA	FALSE	FALSE
Atl1	TRUE	NA	NA	NA	NA	1	NA	NA	NA	TRUE	TRUE
Atoh7	TRUE	NA	NA	NA	NA	1	NA	NA	NA	TRUE	FALSE
Atp1a4	NA	TRUE	NA	NA	NA	1	NA	NA	NA	NA	NA
Atp1b2	NA	NA	NA	NA	TRUE	1	TRUE	TRUE	TRUE	NA	NA
Atp1b3	TRUE	NA	NA	NA	NA	1	NA	NA	NA	TRUE	TRUE
Atp2a3	NA	TRUE	NA	NA	NA	1	NA	NA	NA	NA	NA
Atp2b	TRUE	NA	NA	NA	NA	1	NA	NA	NA	FALSE	FALSE
Atp2b1	NA	NA	NA	NA	TRUE	1	NA	TRUE	NA	NA	NA
Atp2b3	NA	NA	TRUE	NA	NA	1	NA	NA	NA	NA	NA
Atp2b4	TRUE	NA	NA	NA	NA	1	NA	NA	NA	TRUE	TRUE
Atp2c1	TRUE	NA	NA	NA	NA	1	NA	NA	NA	FALSE	TRUE
Atp2c2	TRUE	NA	NA	NA	NA	1	NA	NA	NA	FALSE	FALSE
Atp5c1	NA	NA	NA	NA	TRUE	1	NA	NA	TRUE	NA	NA
Atp5d	NA	NA	NA	NA	TRUE	1	NA	NA	TRUE	NA	NA
Atp5f1	NA	NA	TRUE	NA	NA	1	NA	NA	NA	NA	NA
Atp5f1a	NA	TRUE	NA	NA	NA	1	NA	NA	NA	NA	NA
Atp5f1c	NA	TRUE	NA	NA	NA	1	NA	NA	NA	NA	NA
Atp5j	NA	NA	NA	NA	TRUE	1	NA	NA	TRUE	NA	NA
Atp5pb	NA	TRUE	NA	NA	NA	1	NA	NA	NA	NA	NA
Atp5pd	NA	TRUE	NA	NA	NA	1	NA	NA	NA	NA	NA
Atp5pf	NA	TRUE	NA	NA	NA	1	NA	NA	NA	NA	NA
Atp5po	NA	TRUE	NA	NA	NA	1	NA	NA	NA	NA	NA
Atp6v1d	TRUE	NA	NA	NA	NA	1	NA	NA	NA	TRUE	TRUE
Atp6v1e1	NA	TRUE	NA	NA	NA	1	NA	NA	NA	NA	NA
Atp6v1h	TRUE	NA	NA	NA	NA	1	NA	NA	NA	FALSE	FALSE
Atxn10	TRUE	NA	NA	NA	NA	1	NA	NA	NA	TRUE	TRUE
Atxn2	TRUE	NA	NA	NA	NA	1	NA	NA	NA	TRUE	TRUE
Atxn2l	TRUE	NA	NA	NA	NA	1	NA	NA	NA	TRUE	TRUE
Baiap2	NA	TRUE	NA	NA	NA	1	NA	NA	NA	NA	NA
Bcap31	TRUE	NA	NA	NA	NA	1	NA	NA	NA	FALSE	TRUE
Bclaf1	TRUE	NA	NA	NA	NA	1	NA	NA	NA	TRUE	TRUE
Blvra	NA	TRUE	NA	NA	NA	1	NA	NA	NA	NA	NA
Bnipl	TRUE	NA	NA	NA	NA	1	NA	NA	NA	TRUE	TRUE
Brca2	NA	TRUE	NA	NA	NA	1	NA	NA	NA	NA	NA
Brsk1	NA	TRUE	NA	NA	NA	1	NA	NA	NA	NA	NA
Bsg	TRUE	NA	NA	NA	NA	1	NA	NA	NA	TRUE	TRUE
Bub3	TRUE	NA	NA	NA	NA	1	NA	NA	NA	TRUE	TRUE
Bud31	TRUE	NA	NA	NA	NA	1	NA	NA	NA	TRUE	FALSE
C0HK80	TRUE	NA	NA	NA	NA	1	NA	NA	NA	TRUE	FALSE
C0HKD9	TRUE	NA	NA	NA	NA	1	NA	NA	NA	TRUE	FALSE
C1qa	NA	NA	NA	TRUE	NA	1	NA	NA	NA	NA	NA
C1qc	NA	NA	NA	TRUE	NA	1	NA	NA	NA	NA	NA
C1rl	TRUE	NA	NA	NA	NA	1	NA	NA	NA	TRUE	TRUE
Cad	TRUE	NA	NA	NA	NA	1	NA	NA	NA	TRUE	TRUE
Cadps	NA	TRUE	NA	NA	NA	1	NA	NA	NA	NA	NA
Calb1	NA	TRUE	NA	NA	NA	1	NA	NA	NA	NA	NA
Cald1	TRUE	NA	NA	NA	NA	1	NA	NA	NA	TRUE	TRUE
CamC	NA	NA	NA	NA	TRUE	1	NA	TRUE	NA	NA	NA
Camkk1	NA	TRUE	NA	NA	NA	1	NA	NA	NA	NA	NA
Camsap1	NA	TRUE	NA	NA	NA	1	NA	NA	NA	NA	NA
Canx	TRUE	NA	NA	NA	NA	1	NA	NA	NA	TRUE	FALSE
Capn1	TRUE	NA	NA	NA	NA	1	NA	NA	NA	TRUE	FALSE
Capza1	NA	TRUE	NA	NA	NA	1	NA	NA	NA	NA	NA
Capza2	NA	NA	NA	TRUE	NA	1	NA	NA	NA	NA	NA
Capzb	NA	NA	NA	TRUE	NA	1	NA	NA	NA	NA	NA
Cask	TRUE	NA	NA	NA	NA	1	NA	NA	NA	TRUE	TRUE
Caskin1	NA	TRUE	NA	NA	NA	1	NA	NA	NA	NA	NA
Cat	TRUE	NA	NA	NA	NA	1	NA	NA	NA	TRUE	TRUE
Cbx5	TRUE	NA	NA	NA	NA	1	NA	NA	NA	TRUE	TRUE
Ccar2	TRUE	NA	NA	NA	NA	1	NA	NA	NA	TRUE	TRUE
Ccdc112	TRUE	NA	NA	NA	NA	1	NA	NA	NA	TRUE	FALSE
Ccdc22	NA	TRUE	NA	NA	NA	1	NA	NA	NA	NA	NA
Cct2	TRUE	NA	NA	NA	NA	1	NA	NA	NA	TRUE	TRUE
Cct6a	TRUE	NA	NA	NA	NA	1	NA	NA	NA	TRUE	TRUE
Cct7	TRUE	NA	NA	NA	NA	1	NA	NA	NA	TRUE	TRUE
Cd200	TRUE	NA	NA	NA	NA	1	NA	NA	NA	TRUE	TRUE
Cd5l	NA	NA	NA	NA	TRUE	1	NA	TRUE	NA	NA	NA
Cd81	TRUE	NA	NA	NA	NA	1	NA	NA	NA	TRUE	FALSE
Cdc42	TRUE	NA	NA	NA	NA	1	NA	NA	NA	TRUE	TRUE
Cdc42bpb	TRUE	NA	NA	NA	NA	1	NA	NA	NA	TRUE	FALSE
Cdh2	TRUE	NA	NA	NA	NA	1	NA	NA	NA	TRUE	TRUE
Celf2	TRUE	NA	NA	NA	NA	1	NA	NA	NA	TRUE	TRUE
Cenpv	TRUE	NA	NA	NA	NA	1	NA	NA	NA	FALSE	FALSE
Cep152	NA	NA	TRUE	NA	NA	1	NA	NA	NA	NA	NA
Ces1	TRUE	NA	NA	NA	NA	1	NA	NA	NA	TRUE	TRUE
Cfc1	TRUE	NA	NA	NA	NA	1	NA	NA	NA	TRUE	TRUE
Chchd6	TRUE	NA	NA	NA	NA	1	NA	NA	NA	TRUE	TRUE
Chd4	TRUE	NA	NA	NA	NA	1	NA	NA	NA	FALSE	TRUE
Chd5	NA	TRUE	NA	NA	NA	1	NA	NA	NA	NA	NA
Cirbp	TRUE	NA	NA	NA	NA	1	NA	NA	NA	TRUE	TRUE
Ckap2	TRUE	NA	NA	NA	NA	1	NA	NA	NA	TRUE	FALSE
Ckap4	TRUE	NA	NA	NA	NA	1	NA	NA	NA	TRUE	TRUE
Ckap5	TRUE	NA	NA	NA	NA	1	NA	NA	NA	TRUE	TRUE
Ckmt2	NA	TRUE	NA	NA	NA	1	NA	NA	NA	NA	NA
Clic1	TRUE	NA	NA	NA	NA	1	NA	NA	NA	TRUE	TRUE
Clptm1	TRUE	NA	NA	NA	NA	1	NA	NA	NA	TRUE	TRUE
Clu	TRUE	NA	NA	NA	NA	1	NA	NA	NA	TRUE	TRUE
Cmpk1	NA	TRUE	NA	NA	NA	1	NA	NA	NA	NA	NA
Cnn1	TRUE	NA	NA	NA	NA	1	NA	NA	NA	TRUE	TRUE
Cnn2	TRUE	NA	NA	NA	NA	1	NA	NA	NA	TRUE	TRUE
Cnn3	TRUE	NA	NA	NA	NA	1	NA	NA	NA	TRUE	TRUE
Cnp1	NA	NA	NA	NA	TRUE	1	NA	TRUE	NA	NA	NA
Cnrip1	TRUE	NA	NA	NA	NA	1	NA	NA	NA	TRUE	TRUE
Cntln	NA	TRUE	NA	NA	NA	1	NA	NA	NA	NA	NA
Cntnap1	NA	TRUE	NA	NA	NA	1	NA	NA	NA	NA	NA
Cobll1	TRUE	NA	NA	NA	NA	1	NA	NA	NA	FALSE	TRUE
Copa	TRUE	NA	NA	NA	NA	1	NA	NA	NA	TRUE	TRUE
Copb1	TRUE	NA	NA	NA	NA	1	NA	NA	NA	TRUE	TRUE
Copg1	TRUE	NA	NA	NA	NA	1	NA	NA	NA	FALSE	TRUE
Coro1c	TRUE	NA	NA	NA	NA	1	NA	NA	NA	FALSE	TRUE
Cox5b	NA	TRUE	NA	NA	NA	1	NA	NA	NA	NA	NA
Cox7c	NA	TRUE	NA	NA	NA	1	NA	NA	NA	NA	NA
Cpne7	NA	TRUE	NA	NA	NA	1	NA	NA	NA	NA	NA
Cpsf6	TRUE	NA	NA	NA	NA	1	NA	NA	NA	TRUE	FALSE
Crip2	TRUE	NA	NA	NA	NA	1	NA	NA	NA	TRUE	TRUE
Csde1	TRUE	NA	NA	NA	NA	1	NA	NA	NA	TRUE	TRUE
Cse1l	TRUE	NA	NA	NA	NA	1	NA	NA	NA	TRUE	TRUE
Csk	TRUE	NA	NA	NA	NA	1	NA	NA	NA	TRUE	TRUE
Csnk1a1	NA	TRUE	NA	NA	NA	1	NA	NA	NA	NA	NA
Csnk1d	NA	TRUE	NA	NA	NA	1	NA	NA	NA	NA	NA
Csrp1	TRUE	NA	NA	NA	NA	1	NA	NA	NA	TRUE	TRUE
Cstb	TRUE	NA	NA	NA	NA	1	NA	NA	NA	TRUE	TRUE
Ctbp2	TRUE	NA	NA	NA	NA	1	NA	NA	NA	FALSE	FALSE
Ctgf	TRUE	NA	NA	NA	NA	1	NA	NA	NA	TRUE	TRUE
Ctnna1	TRUE	NA	NA	NA	NA	1	NA	NA	NA	TRUE	TRUE
Ctnna2	TRUE	NA	NA	NA	NA	1	NA	NA	NA	TRUE	TRUE
Ctnnal1	TRUE	NA	NA	NA	NA	1	NA	NA	NA	TRUE	FALSE
Ctnnb1	TRUE	NA	NA	NA	NA	1	NA	NA	NA	TRUE	TRUE
Ctnnd1	TRUE	NA	NA	NA	NA	1	NA	NA	NA	TRUE	TRUE
Ctnnd2	TRUE	NA	NA	NA	NA	1	NA	NA	NA	TRUE	TRUE
Ctps1	TRUE	NA	NA	NA	NA	1	NA	NA	NA	TRUE	TRUE
Cul3	TRUE	NA	NA	NA	NA	1	NA	NA	NA	TRUE	TRUE
Cul4b	TRUE	NA	NA	NA	NA	1	NA	NA	NA	TRUE	FALSE
Cxadr	TRUE	NA	NA	NA	NA	1	NA	NA	NA	TRUE	TRUE
Cyfip1	TRUE	NA	NA	NA	NA	1	NA	NA	NA	TRUE	TRUE
Dazap1	TRUE	NA	NA	NA	NA	1	NA	NA	NA	TRUE	TRUE
Dclk1	TRUE	NA	NA	NA	NA	1	NA	NA	NA	FALSE	TRUE
Dctn3	NA	NA	NA	TRUE	NA	1	NA	NA	NA	NA	NA
Dctn4	NA	NA	TRUE	NA	NA	1	NA	NA	NA	NA	NA
Dcx	TRUE	NA	NA	NA	NA	1	NA	NA	NA	FALSE	TRUE
Dda1	TRUE	NA	NA	NA	NA	1	NA	NA	NA	TRUE	TRUE
Ddb1	TRUE	NA	NA	NA	NA	1	NA	NA	NA	TRUE	TRUE
Ddx3x	TRUE	NA	NA	NA	NA	1	NA	NA	NA	FALSE	TRUE
Dgkb	NA	TRUE	NA	NA	NA	1	NA	NA	NA	NA	NA
Dhcr7	TRUE	NA	NA	NA	NA	1	NA	NA	NA	TRUE	TRUE
Dhps	NA	NA	NA	TRUE	NA	1	NA	NA	NA	NA	NA
Dhrs1	TRUE	NA	NA	NA	NA	1	NA	NA	NA	TRUE	TRUE
Dhx15	TRUE	NA	NA	NA	NA	1	NA	NA	NA	FALSE	TRUE
Dhx30	NA	TRUE	NA	NA	NA	1	NA	NA	NA	NA	NA
Dhx9	TRUE	NA	NA	NA	NA	1	NA	NA	NA	TRUE	TRUE
Dip2b	TRUE	NA	NA	NA	NA	1	NA	NA	NA	TRUE	TRUE
Diras2	NA	NA	NA	TRUE	NA	1	NA	NA	NA	NA	NA
Dlat	NA	TRUE	NA	NA	NA	1	NA	NA	NA	NA	NA
Dlst	NA	TRUE	NA	NA	NA	1	NA	NA	NA	NA	NA
Dnah5	NA	TRUE	NA	NA	NA	1	NA	NA	NA	NA	NA
Dnaja1	TRUE	NA	NA	NA	NA	1	NA	NA	NA	TRUE	TRUE
Dnaja2	TRUE	NA	NA	NA	NA	1	NA	NA	NA	TRUE	TRUE
Dnajc10	TRUE	NA	NA	NA	NA	1	NA	NA	NA	TRUE	TRUE
Dnm1l	NA	TRUE	NA	NA	NA	1	NA	NA	NA	NA	NA
Dnm3	NA	TRUE	NA	NA	NA	1	NA	NA	NA	NA	NA
Dnmt3a	TRUE	NA	NA	NA	NA	1	NA	NA	NA	FALSE	TRUE
Dnpep	TRUE	NA	NA	NA	NA	1	NA	NA	NA	TRUE	FALSE
Dpysl5	TRUE	NA	NA	NA	NA	1	NA	NA	NA	TRUE	TRUE
Dsp	TRUE	NA	NA	NA	NA	1	NA	NA	NA	TRUE	TRUE
Dtna	TRUE	NA	NA	NA	NA	1	NA	NA	NA	TRUE	TRUE
Dusp3	NA	NA	NA	TRUE	NA	1	NA	NA	NA	NA	NA
Dync1li1	TRUE	NA	NA	NA	NA	1	NA	NA	NA	TRUE	TRUE
Dync1li2	TRUE	NA	NA	NA	NA	1	NA	NA	NA	TRUE	TRUE
Ebpl	TRUE	NA	NA	NA	NA	1	NA	NA	NA	TRUE	TRUE
Ecel1	TRUE	NA	NA	NA	NA	1	NA	NA	NA	TRUE	TRUE
Echdc1	TRUE	NA	NA	NA	NA	1	NA	NA	NA	TRUE	TRUE
Edc4	TRUE	NA	NA	NA	NA	1	NA	NA	NA	TRUE	TRUE
Eef1a2	NA	TRUE	NA	NA	NA	1	NA	NA	NA	NA	NA
Eef1d	TRUE	NA	NA	NA	NA	1	NA	NA	NA	TRUE	TRUE
Eftud2	TRUE	NA	NA	NA	NA	1	NA	NA	NA	TRUE	TRUE
Eif2s1	TRUE	NA	NA	NA	NA	1	NA	NA	NA	TRUE	TRUE
Eif3a	TRUE	NA	NA	NA	NA	1	NA	NA	NA	TRUE	TRUE
Eif3c	TRUE	NA	NA	NA	NA	1	NA	NA	NA	TRUE	TRUE
Eif3e	TRUE	NA	NA	NA	NA	1	NA	NA	NA	TRUE	TRUE
Eif3l	TRUE	NA	NA	NA	NA	1	NA	NA	NA	TRUE	TRUE
Eif4a3	TRUE	NA	NA	NA	NA	1	NA	NA	NA	TRUE	TRUE
Eif4b	TRUE	NA	NA	NA	NA	1	NA	NA	NA	TRUE	FALSE
Eif4g3	TRUE	NA	NA	NA	NA	1	NA	NA	NA	TRUE	TRUE
Elavl1	TRUE	NA	NA	NA	NA	1	NA	NA	NA	TRUE	TRUE
Elavl3	TRUE	NA	NA	NA	NA	1	NA	NA	NA	FALSE	TRUE
Emc2	TRUE	NA	NA	NA	NA	1	NA	NA	NA	TRUE	TRUE
Eno3	NA	TRUE	NA	NA	NA	1	NA	NA	NA	NA	NA
Epb4 1l3	NA	NA	NA	TRUE	NA	1	NA	NA	NA	NA	NA
Epb4.1l2	TRUE	NA	NA	NA	NA	1	NA	NA	NA	TRUE	TRUE
Epb41l1	NA	TRUE	NA	NA	NA	1	NA	NA	NA	NA	NA
Ephx1	TRUE	NA	NA	NA	NA	1	NA	NA	NA	TRUE	FALSE
Eprs	TRUE	NA	NA	NA	NA	1	NA	NA	NA	TRUE	TRUE
Ergic3	TRUE	NA	NA	NA	NA	1	NA	NA	NA	TRUE	FALSE
Erlin2	TRUE	NA	NA	NA	NA	1	NA	NA	NA	TRUE	TRUE
Ermp1	TRUE	NA	NA	NA	NA	1	NA	NA	NA	FALSE	TRUE
Erp44	TRUE	NA	NA	NA	NA	1	NA	NA	NA	TRUE	TRUE
Esd	TRUE	NA	NA	NA	NA	1	NA	NA	NA	TRUE	TRUE
Espl1	TRUE	NA	NA	NA	NA	1	NA	NA	NA	TRUE	TRUE
Etfb	TRUE	NA	NA	NA	NA	1	NA	NA	NA	TRUE	TRUE
Exoc4	TRUE	NA	NA	NA	NA	1	NA	NA	NA	TRUE	TRUE
Fabp6	TRUE	NA	NA	NA	NA	1	NA	NA	NA	FALSE	TRUE
Fads2	TRUE	NA	NA	NA	NA	1	NA	NA	NA	TRUE	TRUE
Faf2	TRUE	NA	NA	NA	NA	1	NA	NA	NA	TRUE	TRUE
FAM120A	TRUE	NA	NA	NA	NA	1	NA	NA	NA	TRUE	TRUE
Fam120c	TRUE	NA	NA	NA	NA	1	NA	NA	NA	TRUE	TRUE
Fam175b	TRUE	NA	NA	NA	NA	1	NA	NA	NA	TRUE	FALSE
Fam98b	TRUE	NA	NA	NA	NA	1	NA	NA	NA	FALSE	TRUE
Farsa	NA	TRUE	NA	NA	NA	1	NA	NA	NA	NA	NA
Farsb	TRUE	NA	NA	NA	NA	1	NA	NA	NA	TRUE	TRUE
Fat2	NA	TRUE	NA	NA	NA	1	NA	NA	NA	NA	NA
Fat3	NA	TRUE	NA	NA	NA	1	NA	NA	NA	NA	NA
Fech	TRUE	NA	NA	NA	NA	1	NA	NA	NA	TRUE	FALSE
Fermt2	TRUE	NA	NA	NA	NA	1	NA	NA	NA	TRUE	TRUE
Fgfr1	NA	TRUE	NA	NA	NA	1	NA	NA	NA	NA	NA
Fh	NA	TRUE	NA	NA	NA	1	NA	NA	NA	NA	NA
Fhl1	TRUE	NA	NA	NA	NA	1	NA	NA	NA	TRUE	FALSE
Fis1	TRUE	NA	NA	NA	NA	1	NA	NA	NA	TRUE	TRUE
Fkbp4	TRUE	NA	NA	NA	NA	1	NA	NA	NA	TRUE	TRUE
Flii	TRUE	NA	NA	NA	NA	1	NA	NA	NA	FALSE	FALSE
Flna	TRUE	NA	NA	NA	NA	1	NA	NA	NA	FALSE	TRUE
Flnb	TRUE	NA	NA	NA	NA	1	NA	NA	NA	FALSE	TRUE
Flnc	TRUE	NA	NA	NA	NA	1	NA	NA	NA	TRUE	TRUE
Flot1	TRUE	NA	NA	NA	NA	1	NA	NA	NA	TRUE	TRUE
Fn1	NA	NA	NA	NA	TRUE	1	NA	NA	TRUE	NA	NA
Fubp3	TRUE	NA	NA	NA	NA	1	NA	NA	NA	FALSE	TRUE
Fxr1	NA	TRUE	NA	NA	NA	1	NA	NA	NA	NA	NA
Fyttd1	TRUE	NA	NA	NA	NA	1	NA	NA	NA	TRUE	TRUE
Galnt2	TRUE	NA	NA	NA	NA	1	NA	NA	NA	TRUE	TRUE
Gatad2b	TRUE	NA	NA	NA	NA	1	NA	NA	NA	TRUE	TRUE
Gcn1l1	TRUE	NA	NA	NA	NA	1	NA	NA	NA	FALSE	FALSE
Gda	NA	NA	NA	TRUE	NA	1	NA	NA	NA	NA	NA
Gdpd1	TRUE	NA	NA	NA	NA	1	NA	NA	NA	TRUE	FALSE
Gigyf2	TRUE	NA	NA	NA	NA	1	NA	NA	NA	TRUE	TRUE
Git1	TRUE	NA	NA	NA	NA	1	NA	NA	NA	TRUE	TRUE
Glg1	TRUE	NA	NA	NA	NA	1	NA	NA	NA	TRUE	TRUE
Gls	NA	NA	NA	TRUE	NA	1	NA	NA	NA	NA	NA
Gls2	NA	TRUE	NA	NA	NA	1	NA	NA	NA	NA	NA
Glud1	NA	TRUE	NA	NA	NA	1	NA	NA	NA	NA	NA
Glyat	TRUE	NA	NA	NA	NA	1	NA	NA	NA	TRUE	TRUE
Gm8773	TRUE	NA	NA	NA	NA	1	NA	NA	NA	FALSE	TRUE
Gna0	NA	NA	NA	NA	TRUE	1	NA	NA	TRUE	NA	NA
Gna13	TRUE	NA	NA	NA	NA	1	NA	NA	NA	TRUE	FALSE
Gnai1	TRUE	NA	NA	NA	NA	1	NA	NA	NA	TRUE	TRUE
Gnai2	NA	NA	TRUE	NA	NA	1	NA	NA	NA	NA	NA
Gnai3	TRUE	NA	NA	NA	NA	1	NA	NA	NA	TRUE	FALSE
Gnaq	TRUE	NA	NA	NA	NA	1	NA	NA	NA	FALSE	TRUE
Gnb5	NA	NA	TRUE	NA	NA	1	NA	NA	NA	NA	NA
Got1	NA	NA	NA	TRUE	NA	1	NA	NA	NA	NA	NA
Gpc1	TRUE	NA	NA	NA	NA	1	NA	NA	NA	TRUE	FALSE
Gpc4	TRUE	NA	NA	NA	NA	1	NA	NA	NA	FALSE	TRUE
Gpd2	NA	NA	NA	TRUE	NA	1	NA	NA	NA	NA	NA
Gphn	TRUE	NA	NA	NA	NA	1	NA	NA	NA	TRUE	TRUE
Gpi	NA	NA	TRUE	NA	NA	1	NA	NA	NA	NA	NA
Gpi1	NA	NA	NA	TRUE	NA	1	NA	NA	NA	NA	NA
Gpm6a	TRUE	NA	NA	NA	NA	1	NA	NA	NA	TRUE	FALSE
Gpr37l1	NA	TRUE	NA	NA	NA	1	NA	NA	NA	NA	NA
Gps1	TRUE	NA	NA	NA	NA	1	NA	NA	NA	TRUE	TRUE
Gpx4	NA	NA	NA	TRUE	NA	1	NA	NA	NA	NA	NA
Gramd3	TRUE	NA	NA	NA	NA	1	NA	NA	NA	TRUE	TRUE
Grb2	NA	NA	NA	TRUE	NA	1	NA	NA	NA	NA	NA
Gsk3b	TRUE	NA	NA	NA	NA	1	NA	NA	NA	FALSE	TRUE
Gspt	TRUE	NA	NA	NA	NA	1	NA	NA	NA	FALSE	FALSE
Gstm1	NA	NA	NA	TRUE	NA	1	NA	NA	NA	NA	NA
Gtf2i	TRUE	NA	NA	NA	NA	1	NA	NA	NA	TRUE	TRUE
H1-4	NA	TRUE	NA	NA	NA	1	NA	NA	NA	NA	NA
H1f0	TRUE	NA	NA	NA	NA	1	NA	NA	NA	TRUE	TRUE
H2afj	NA	TRUE	NA	NA	NA	1	NA	NA	NA	NA	NA
H2afv	TRUE	NA	NA	NA	NA	1	NA	NA	NA	TRUE	FALSE
H2afy	TRUE	NA	NA	NA	NA	1	NA	NA	NA	FALSE	FALSE
H2afy2	TRUE	NA	NA	NA	NA	1	NA	NA	NA	TRUE	FALSE
H4c2	NA	TRUE	NA	NA	NA	1	NA	NA	NA	NA	NA
Hba-a1	NA	NA	NA	TRUE	NA	1	NA	NA	NA	NA	NA
Hbb-b1	NA	NA	NA	TRUE	NA	1	NA	NA	NA	NA	NA
Hbbt1	NA	NA	NA	NA	TRUE	1	NA	NA	NA	NA	NA
Hdlbp	TRUE	NA	NA	NA	NA	1	NA	NA	NA	TRUE	TRUE
Hepacam	TRUE	NA	NA	NA	NA	1	NA	NA	NA	FALSE	FALSE
Hif1a	NA	TRUE	NA	NA	NA	1	NA	NA	NA	NA	NA
Hint1	NA	TRUE	NA	NA	NA	1	NA	NA	NA	NA	NA
Hist1h1d	TRUE	NA	NA	NA	NA	1	NA	NA	NA	FALSE	TRUE
Hist1h1e	TRUE	NA	NA	NA	NA	1	NA	NA	NA	FALSE	TRUE
Hist1h2aa	TRUE	NA	NA	NA	NA	1	NA	NA	NA	TRUE	FALSE
Hist1h2b	TRUE	NA	NA	NA	NA	1	NA	NA	NA	TRUE	TRUE
Hist1h3	TRUE	NA	NA	NA	NA	1	NA	NA	NA	TRUE	FALSE
Hist1h4a	TRUE	NA	NA	NA	NA	1	NA	NA	NA	TRUE	FALSE
Hist2h2a	TRUE	NA	NA	NA	NA	1	NA	NA	NA	TRUE	TRUE
Hmcn2	TRUE	NA	NA	NA	NA	1	NA	NA	NA	FALSE	TRUE
Hmgb1	TRUE	NA	NA	NA	NA	1	NA	NA	NA	FALSE	TRUE
Hmgcs1	NA	TRUE	NA	NA	NA	1	NA	NA	NA	NA	NA
Hnrnpa3	NA	TRUE	NA	NA	NA	1	NA	NA	NA	NA	NA
Hnrnpd	TRUE	NA	NA	NA	NA	1	NA	NA	NA	TRUE	TRUE
Hnrnpdl	TRUE	NA	NA	NA	NA	1	NA	NA	NA	TRUE	TRUE
Hnrnpf	TRUE	NA	NA	NA	NA	1	NA	NA	NA	TRUE	TRUE
Hnrnph1	NA	TRUE	NA	NA	NA	1	NA	NA	NA	NA	NA
Hnrnph2	TRUE	NA	NA	NA	NA	1	NA	NA	NA	FALSE	FALSE
Hnrnpk	TRUE	NA	NA	NA	NA	1	NA	NA	NA	TRUE	TRUE
Hnrnpll	TRUE	NA	NA	NA	NA	1	NA	NA	NA	TRUE	TRUE
Hnrnpm	TRUE	NA	NA	NA	NA	1	NA	NA	NA	TRUE	TRUE
Hnrnpr	TRUE	NA	NA	NA	NA	1	NA	NA	NA	TRUE	TRUE
Hnrnpu	NA	TRUE	NA	NA	NA	1	NA	NA	NA	NA	NA
Hnrnpul1	TRUE	NA	NA	NA	NA	1	NA	NA	NA	TRUE	FALSE
Hnrnpul2	TRUE	NA	NA	NA	NA	1	NA	NA	NA	TRUE	TRUE
Homer3	NA	NA	NA	TRUE	NA	1	NA	NA	NA	NA	NA
Hp1bp3	TRUE	NA	NA	NA	NA	1	NA	NA	NA	FALSE	TRUE
Hprt1	NA	NA	NA	TRUE	NA	1	NA	NA	NA	NA	NA
Hrg	NA	NA	NA	NA	TRUE	1	NA	NA	TRUE	NA	NA
Hsd17b12	TRUE	NA	NA	NA	NA	1	NA	NA	NA	FALSE	TRUE
Hsd17b4	TRUE	NA	NA	NA	NA	1	NA	NA	NA	TRUE	TRUE
Hspa12a	NA	NA	NA	TRUE	NA	1	NA	NA	NA	NA	NA
Hspa8	NA	NA	NA	TRUE	NA	1	NA	NA	NA	NA	NA
Hspe1	NA	NA	NA	NA	TRUE	1	TRUE	NA	NA	NA	NA
Htra1	TRUE	NA	NA	NA	NA	1	NA	NA	NA	TRUE	TRUE
Icam5	TRUE	NA	NA	NA	NA	1	NA	NA	NA	TRUE	TRUE
Id1	TRUE	NA	NA	NA	NA	1	NA	NA	NA	TRUE	TRUE
Ide	TRUE	NA	NA	NA	NA	1	NA	NA	NA	TRUE	TRUE
Idh1	TRUE	NA	NA	NA	NA	1	NA	NA	NA	TRUE	TRUE
If1	NA	NA	NA	NA	TRUE	1	TRUE	TRUE	TRUE	NA	NA
Igbp1	TRUE	NA	NA	NA	NA	1	NA	NA	NA	TRUE	TRUE
Igfbp3	TRUE	NA	NA	NA	NA	1	NA	NA	NA	TRUE	FALSE
Igg3	NA	NA	NA	NA	TRUE	1	NA	NA	NA	NA	NA
Igsf8	TRUE	NA	NA	NA	NA	1	NA	NA	NA	TRUE	TRUE
Ik	TRUE	NA	NA	NA	NA	1	NA	NA	NA	TRUE	FALSE
Ikbkap	TRUE	NA	NA	NA	NA	1	NA	NA	NA	TRUE	TRUE
Ilf2	TRUE	NA	NA	NA	NA	1	NA	NA	NA	TRUE	FALSE
Ilf3	TRUE	NA	NA	NA	NA	1	NA	NA	NA	TRUE	FALSE
Ilk	TRUE	NA	NA	NA	NA	1	NA	NA	NA	TRUE	TRUE
Impa1	TRUE	NA	NA	NA	NA	1	NA	NA	NA	TRUE	TRUE
Impact	NA	TRUE	NA	NA	NA	1	NA	NA	NA	NA	NA
Ina	NA	TRUE	NA	NA	NA	1	NA	NA	NA	NA	NA
Iqgap1	TRUE	NA	NA	NA	NA	1	NA	NA	NA	TRUE	TRUE
Iqgap2	TRUE	NA	NA	NA	NA	1	NA	NA	NA	TRUE	TRUE
Irs1	NA	TRUE	NA	NA	NA	1	NA	NA	NA	NA	NA
Isoc1	TRUE	NA	NA	NA	NA	1	NA	NA	NA	TRUE	TRUE
Itga3	TRUE	NA	NA	NA	NA	1	NA	NA	NA	TRUE	TRUE
Itga6	TRUE	NA	NA	NA	NA	1	NA	NA	NA	TRUE	FALSE
Itgav	TRUE	NA	NA	NA	NA	1	NA	NA	NA	TRUE	TRUE
Itgb1	TRUE	NA	NA	NA	NA	1	NA	NA	NA	TRUE	TRUE
Itgb5	TRUE	NA	NA	NA	NA	1	NA	NA	NA	TRUE	FALSE
Jam2	TRUE	NA	NA	NA	NA	1	NA	NA	NA	TRUE	FALSE
Jam3	TRUE	NA	NA	NA	NA	1	NA	NA	NA	TRUE	TRUE
Jcad	TRUE	NA	NA	NA	NA	1	NA	NA	NA	TRUE	TRUE
Kcna6	NA	TRUE	NA	NA	NA	1	NA	NA	NA	NA	NA
Khsrp	TRUE	NA	NA	NA	NA	1	NA	NA	NA	TRUE	TRUE
Kiaa0020	TRUE	NA	NA	NA	NA	1	NA	NA	NA	TRUE	FALSE
Kiaa0895l	TRUE	NA	NA	NA	NA	1	NA	NA	NA	FALSE	TRUE
Kiaa0907	TRUE	NA	NA	NA	NA	1	NA	NA	NA	TRUE	TRUE
Kif2a	TRUE	NA	NA	NA	NA	1	NA	NA	NA	TRUE	TRUE
Kif5c	TRUE	NA	NA	NA	NA	1	NA	NA	NA	TRUE	TRUE
Kifap3	TRUE	NA	NA	NA	NA	1	NA	NA	NA	TRUE	TRUE
Klc1	TRUE	NA	NA	NA	NA	1	NA	NA	NA	TRUE	TRUE
Krt76	NA	NA	NA	NA	TRUE	1	NA	TRUE	NA	NA	NA
Ktn1	TRUE	NA	NA	NA	NA	1	NA	NA	NA	TRUE	TRUE
Lamp1	TRUE	NA	NA	NA	NA	1	NA	NA	NA	TRUE	FALSE
Larp1	TRUE	NA	NA	NA	NA	1	NA	NA	NA	TRUE	FALSE
Lasp1	TRUE	NA	NA	NA	NA	1	NA	NA	NA	TRUE	FALSE
Lbr	TRUE	NA	NA	NA	NA	1	NA	NA	NA	TRUE	TRUE
Lct	NA	TRUE	NA	NA	NA	1	NA	NA	NA	NA	NA
Lemd2	TRUE	NA	NA	NA	NA	1	NA	NA	NA	TRUE	TRUE
Letm1	TRUE	NA	NA	NA	NA	1	NA	NA	NA	FALSE	TRUE
Lgsn	NA	NA	NA	TRUE	NA	1	NA	NA	NA	NA	NA
Lmna	TRUE	NA	NA	NA	NA	1	NA	NA	NA	TRUE	TRUE
Lmnb1	TRUE	NA	NA	NA	NA	1	NA	NA	NA	TRUE	TRUE
Lmnb2	TRUE	NA	NA	NA	NA	1	NA	NA	NA	TRUE	TRUE
Lnp	TRUE	NA	NA	NA	NA	1	NA	NA	NA	FALSE	TRUE
Lpcat2	TRUE	NA	NA	NA	NA	1	NA	NA	NA	TRUE	FALSE
Lpcat3	TRUE	NA	NA	NA	NA	1	NA	NA	NA	TRUE	TRUE
Lrp1	TRUE	NA	NA	NA	NA	1	NA	NA	NA	TRUE	TRUE
Lrrc59	TRUE	NA	NA	NA	NA	1	NA	NA	NA	TRUE	TRUE
Lyz2	NA	TRUE	NA	NA	NA	1	NA	NA	NA	NA	NA
Macf1	TRUE	NA	NA	NA	NA	1	NA	NA	NA	TRUE	TRUE
Macrod1	NA	TRUE	NA	NA	NA	1	NA	NA	NA	NA	NA
Mad1l1	TRUE	NA	NA	NA	NA	1	NA	NA	NA	FALSE	TRUE
Mag	NA	TRUE	NA	NA	NA	1	NA	NA	NA	NA	NA
Map7d1	TRUE	NA	NA	NA	NA	1	NA	NA	NA	TRUE	TRUE
Mapk13	NA	TRUE	NA	NA	NA	1	NA	NA	NA	NA	NA
Mapk3	TRUE	NA	NA	NA	NA	1	NA	NA	NA	TRUE	TRUE
Mapre1	TRUE	NA	NA	NA	NA	1	NA	NA	NA	TRUE	TRUE
Mapt	NA	NA	NA	TRUE	NA	1	NA	NA	NA	NA	NA
March5	TRUE	NA	NA	NA	NA	1	NA	NA	NA	TRUE	TRUE
Marcksl1	TRUE	NA	NA	NA	NA	1	NA	NA	NA	TRUE	TRUE
Mark3	TRUE	NA	NA	NA	NA	1	NA	NA	NA	TRUE	TRUE
Mat2a	TRUE	NA	NA	NA	NA	1	NA	NA	NA	TRUE	FALSE
Matr3	TRUE	NA	NA	NA	NA	1	NA	NA	NA	TRUE	TRUE
Mavs	TRUE	NA	NA	NA	NA	1	NA	NA	NA	TRUE	TRUE
Mbnl1	TRUE	NA	NA	NA	NA	1	NA	NA	NA	TRUE	TRUE
Mbtd1	TRUE	NA	NA	NA	NA	1	NA	NA	NA	TRUE	TRUE
mCG10343	NA	NA	NA	NA	TRUE	1	NA	NA	TRUE	NA	NA
mCG1050441	NA	NA	NA	NA	TRUE	1	NA	NA	NA	NA	NA
mCG10748	NA	NA	NA	NA	TRUE	1	NA	NA	TRUE	NA	NA
mCG13557	NA	NA	NA	NA	TRUE	1	NA	NA	TRUE	NA	NA
mCG21812	NA	NA	NA	NA	TRUE	1	NA	TRUE	NA	NA	NA
mCG55033	NA	NA	NA	NA	TRUE	1	NA	NA	TRUE	NA	NA
Mcm3	TRUE	NA	NA	NA	NA	1	NA	NA	NA	TRUE	TRUE
Mcm7	TRUE	NA	NA	NA	NA	1	NA	NA	NA	TRUE	FALSE
Mcur1	TRUE	NA	NA	NA	NA	1	NA	NA	NA	FALSE	FALSE
Mdfic	TRUE	NA	NA	NA	NA	1	NA	NA	NA	TRUE	TRUE
Mdhm	NA	NA	NA	NA	TRUE	1	TRUE	NA	NA	NA	NA
Mdk	TRUE	NA	NA	NA	NA	1	NA	NA	NA	TRUE	TRUE
Mepce	TRUE	NA	NA	NA	NA	1	NA	NA	NA	TRUE	TRUE
Metap1	TRUE	NA	NA	NA	NA	1	NA	NA	NA	TRUE	FALSE
Mfge8	TRUE	NA	NA	NA	NA	1	NA	NA	NA	TRUE	TRUE
Mgea5	TRUE	NA	NA	NA	NA	1	NA	NA	NA	TRUE	TRUE
Mif	NA	TRUE	NA	NA	NA	1	NA	NA	NA	NA	NA
mKIAA0607	NA	NA	NA	NA	TRUE	1	NA	NA	TRUE	NA	NA
Mlec	TRUE	NA	NA	NA	NA	1	NA	NA	NA	TRUE	TRUE
Mllt4	TRUE	NA	NA	NA	NA	1	NA	NA	NA	TRUE	TRUE
Mogs	TRUE	NA	NA	NA	NA	1	NA	NA	NA	FALSE	FALSE
Mprip	TRUE	NA	NA	NA	NA	1	NA	NA	NA	TRUE	TRUE
Msn	TRUE	NA	NA	NA	NA	1	NA	NA	NA	TRUE	TRUE
Mta2	TRUE	NA	NA	NA	NA	1	NA	NA	NA	FALSE	FALSE
Mtap1a	NA	NA	NA	TRUE	NA	1	NA	NA	NA	NA	NA
Mtap2	NA	NA	NA	TRUE	NA	1	NA	NA	NA	NA	NA
Mtch2	TRUE	NA	NA	NA	NA	1	NA	NA	NA	FALSE	TRUE
Mtdh	TRUE	NA	NA	NA	NA	1	NA	NA	NA	TRUE	TRUE
Mxra7	TRUE	NA	NA	NA	NA	1	NA	NA	NA	TRUE	TRUE
Myadm	TRUE	NA	NA	NA	NA	1	NA	NA	NA	TRUE	TRUE
Myef2	TRUE	NA	NA	NA	NA	1	NA	NA	NA	TRUE	TRUE
Myh11	TRUE	NA	NA	NA	NA	1	NA	NA	NA	TRUE	TRUE
Myh14	TRUE	NA	NA	NA	NA	1	NA	NA	NA	TRUE	TRUE
Myh9	TRUE	NA	NA	NA	NA	1	NA	NA	NA	TRUE	TRUE
Myl6	TRUE	NA	NA	NA	NA	1	NA	NA	NA	TRUE	TRUE
Myo18a	TRUE	NA	NA	NA	NA	1	NA	NA	NA	TRUE	TRUE
Myo1c	TRUE	NA	NA	NA	NA	1	NA	NA	NA	TRUE	TRUE
Naglu	TRUE	NA	NA	NA	NA	1	NA	NA	NA	TRUE	TRUE
Napa	NA	TRUE	NA	NA	NA	1	NA	NA	NA	NA	NA
Napg	TRUE	NA	NA	NA	NA	1	NA	NA	NA	TRUE	TRUE
Ncam1	TRUE	NA	NA	NA	NA	1	NA	NA	NA	TRUE	TRUE
Ncoa5	TRUE	NA	NA	NA	NA	1	NA	NA	NA	TRUE	TRUE
Ncstn	TRUE	NA	NA	NA	NA	1	NA	NA	NA	TRUE	TRUE
Ndfip1	TRUE	NA	NA	NA	NA	1	NA	NA	NA	TRUE	FALSE
Ndufa12	NA	NA	TRUE	NA	NA	1	NA	NA	NA	NA	NA
Ndufa13	TRUE	NA	NA	NA	NA	1	NA	NA	NA	TRUE	FALSE
Ndufa4	TRUE	NA	NA	NA	NA	1	NA	NA	NA	TRUE	TRUE
Ndufa9	NA	TRUE	NA	NA	NA	1	NA	NA	NA	NA	NA
Ndufaf4	TRUE	NA	NA	NA	NA	1	NA	NA	NA	TRUE	TRUE
Ndufb3	TRUE	NA	NA	NA	NA	1	NA	NA	NA	FALSE	FALSE
Ndufb4	TRUE	NA	NA	NA	NA	1	NA	NA	NA	TRUE	TRUE
Ndufb6	TRUE	NA	NA	NA	NA	1	NA	NA	NA	TRUE	TRUE
Ndufb9	TRUE	NA	NA	NA	NA	1	NA	NA	NA	TRUE	TRUE
Ndufs1	NA	TRUE	NA	NA	NA	1	NA	NA	NA	NA	NA
Ndufs2	NA	TRUE	NA	NA	NA	1	NA	NA	NA	NA	NA
Ndufs5	TRUE	NA	NA	NA	NA	1	NA	NA	NA	TRUE	FALSE
Ndufs7	NA	NA	TRUE	NA	NA	1	NA	NA	NA	NA	NA
Nedd4	TRUE	NA	NA	NA	NA	1	NA	NA	NA	TRUE	TRUE
Nedd4l	TRUE	NA	NA	NA	NA	1	NA	NA	NA	TRUE	TRUE
Nefh	NA	TRUE	NA	NA	NA	1	NA	NA	NA	NA	NA
Nefl	NA	TRUE	NA	NA	NA	1	NA	NA	NA	NA	NA
Nes	TRUE	NA	NA	NA	NA	1	NA	NA	NA	TRUE	TRUE
Nf1	NA	TRUE	NA	NA	NA	1	NA	NA	NA	NA	NA
Nfia	TRUE	NA	NA	NA	NA	1	NA	NA	NA	TRUE	TRUE
Nfib	TRUE	NA	NA	NA	NA	1	NA	NA	NA	TRUE	TRUE
Nmt1	TRUE	NA	NA	NA	NA	1	NA	NA	NA	TRUE	FALSE
Nol9	TRUE	NA	NA	NA	NA	1	NA	NA	NA	TRUE	TRUE
Nolc1	TRUE	NA	NA	NA	NA	1	NA	NA	NA	TRUE	TRUE
Nomo1	TRUE	NA	NA	NA	NA	1	NA	NA	NA	TRUE	TRUE
Nop16	TRUE	NA	NA	NA	NA	1	NA	NA	NA	TRUE	TRUE
Nop56	TRUE	NA	NA	NA	NA	1	NA	NA	NA	TRUE	TRUE
Nop58	TRUE	NA	NA	NA	NA	1	NA	NA	NA	TRUE	TRUE
Nova1	TRUE	NA	NA	NA	NA	1	NA	NA	NA	TRUE	TRUE
Npc1	TRUE	NA	NA	NA	NA	1	NA	NA	NA	TRUE	TRUE
Nptx1	NA	TRUE	NA	NA	NA	1	NA	NA	NA	NA	NA
Nptxr	NA	TRUE	NA	NA	NA	1	NA	NA	NA	NA	NA
Nr1i3	NA	TRUE	NA	NA	NA	1	NA	NA	NA	NA	NA
Nrgn	NA	NA	NA	NA	TRUE	1	TRUE	NA	NA	NA	NA
Nt5e	TRUE	NA	NA	NA	NA	1	NA	NA	NA	FALSE	FALSE
Nucks1	TRUE	NA	NA	NA	NA	1	NA	NA	NA	FALSE	FALSE
Nudt21	NA	TRUE	NA	NA	NA	1	NA	NA	NA	NA	NA
Numa1	TRUE	NA	NA	NA	NA	1	NA	NA	NA	TRUE	TRUE
Nup133	TRUE	NA	NA	NA	NA	1	NA	NA	NA	FALSE	TRUE
Nup153	TRUE	NA	NA	NA	NA	1	NA	NA	NA	TRUE	TRUE
Nup155	TRUE	NA	NA	NA	NA	1	NA	NA	NA	FALSE	TRUE
Nup214	TRUE	NA	NA	NA	NA	1	NA	NA	NA	FALSE	TRUE
Nup98	TRUE	NA	NA	NA	NA	1	NA	NA	NA	TRUE	TRUE
Obp1a	TRUE	NA	NA	NA	NA	1	NA	NA	NA	TRUE	TRUE
Odam	TRUE	NA	NA	NA	NA	1	NA	NA	NA	TRUE	TRUE
Odf4	TRUE	NA	NA	NA	NA	1	NA	NA	NA	TRUE	FALSE
Ogdhl	TRUE	NA	NA	NA	NA	1	NA	NA	NA	TRUE	FALSE
Ogt	NA	NA	NA	TRUE	NA	1	NA	NA	NA	NA	NA
Olfm1	TRUE	NA	NA	NA	NA	1	NA	NA	NA	TRUE	FALSE
Olfr513	TRUE	NA	NA	NA	NA	1	NA	NA	NA	FALSE	TRUE
Opa1	NA	NA	NA	TRUE	NA	1	NA	NA	NA	NA	NA
Otub1	NA	NA	NA	TRUE	NA	1	NA	NA	NA	NA	NA
P2rx4	TRUE	NA	NA	NA	NA	1	NA	NA	NA	TRUE	TRUE
P4hb	TRUE	NA	NA	NA	NA	1	NA	NA	NA	TRUE	TRUE
Pabpc1	NA	TRUE	NA	NA	NA	1	NA	NA	NA	NA	NA
Pabpc2	NA	NA	TRUE	NA	NA	1	NA	NA	NA	NA	NA
Pafah1b1	TRUE	NA	NA	NA	NA	1	NA	NA	NA	TRUE	TRUE
Pafah1b2	NA	TRUE	NA	NA	NA	1	NA	NA	NA	NA	NA
Pafah1b3	TRUE	NA	NA	NA	NA	1	NA	NA	NA	TRUE	FALSE
Paics	TRUE	NA	NA	NA	NA	1	NA	NA	NA	TRUE	TRUE
Palld	TRUE	NA	NA	NA	NA	1	NA	NA	NA	TRUE	TRUE
Pank4	NA	TRUE	NA	NA	NA	1	NA	NA	NA	NA	NA
Papd4	TRUE	NA	NA	NA	NA	1	NA	NA	NA	TRUE	TRUE
Park7	TRUE	NA	NA	NA	NA	1	NA	NA	NA	FALSE	TRUE
Parp1	NA	TRUE	NA	NA	NA	1	NA	NA	NA	NA	NA
Pc	NA	TRUE	NA	NA	NA	1	NA	NA	NA	NA	NA
Pcbp2	TRUE	NA	NA	NA	NA	1	NA	NA	NA	TRUE	TRUE
Pcbp3	NA	NA	TRUE	NA	NA	1	NA	NA	NA	NA	NA
Pcbp4	TRUE	NA	NA	NA	NA	1	NA	NA	NA	TRUE	FALSE
Pcna	TRUE	NA	NA	NA	NA	1	NA	NA	NA	TRUE	TRUE
Pcp4	NA	NA	NA	NA	TRUE	1	TRUE	NA	NA	NA	NA
Pcx	TRUE	NA	NA	NA	NA	1	NA	NA	NA	TRUE	TRUE
Pdcd6ip	NA	TRUE	NA	NA	NA	1	NA	NA	NA	NA	NA
Pdcl	NA	TRUE	NA	NA	NA	1	NA	NA	NA	NA	NA
Pdha1	NA	NA	NA	TRUE	NA	1	NA	NA	NA	NA	NA
Pdia4	TRUE	NA	NA	NA	NA	1	NA	NA	NA	TRUE	TRUE
Pdlim4	TRUE	NA	NA	NA	NA	1	NA	NA	NA	TRUE	TRUE
Pdlim5	TRUE	NA	NA	NA	NA	1	NA	NA	NA	TRUE	TRUE
Pdlim7	TRUE	NA	NA	NA	NA	1	NA	NA	NA	FALSE	FALSE
Pds5b	NA	TRUE	NA	NA	NA	1	NA	NA	NA	NA	NA
Pdxdc1	TRUE	NA	NA	NA	NA	1	NA	NA	NA	FALSE	TRUE
Pdxk	NA	NA	NA	TRUE	NA	1	NA	NA	NA	NA	NA
Pelo	TRUE	NA	NA	NA	NA	1	NA	NA	NA	TRUE	TRUE
Pex5	TRUE	NA	NA	NA	NA	1	NA	NA	NA	TRUE	TRUE
Pfn2	NA	NA	NA	TRUE	NA	1	NA	NA	NA	NA	NA
Pgap1	TRUE	NA	NA	NA	NA	1	NA	NA	NA	TRUE	TRUE
Pgm5	TRUE	NA	NA	NA	NA	1	NA	NA	NA	TRUE	TRUE
Pgrmc1	TRUE	NA	NA	NA	NA	1	NA	NA	NA	FALSE	TRUE
Pgrmc2	TRUE	NA	NA	NA	NA	1	NA	NA	NA	TRUE	FALSE
Phf14	TRUE	NA	NA	NA	NA	1	NA	NA	NA	FALSE	TRUE
Phyhip	NA	NA	NA	TRUE	NA	1	NA	NA	NA	NA	NA
Phyhipl	TRUE	NA	NA	NA	NA	1	NA	NA	NA	TRUE	TRUE
Pi4ka	NA	TRUE	NA	NA	NA	1	NA	NA	NA	NA	NA
Picalm	TRUE	NA	NA	NA	NA	1	NA	NA	NA	TRUE	TRUE
Pipox	TRUE	NA	NA	NA	NA	1	NA	NA	NA	FALSE	FALSE
Pkm2	NA	NA	NA	TRUE	NA	1	NA	NA	NA	NA	NA
Plaa	TRUE	NA	NA	NA	NA	1	NA	NA	NA	TRUE	TRUE
Plb1	NA	NA	NA	NA	TRUE	1	TRUE	NA	NA	NA	NA
Plcg2	NA	TRUE	NA	NA	NA	1	NA	NA	NA	NA	NA
Plekha7	TRUE	NA	NA	NA	NA	1	NA	NA	NA	FALSE	FALSE
Plgrkt	TRUE	NA	NA	NA	NA	1	NA	NA	NA	TRUE	TRUE
Plin5	NA	TRUE	NA	NA	NA	1	NA	NA	NA	NA	NA
Plscr1	TRUE	NA	NA	NA	NA	1	NA	NA	NA	TRUE	FALSE
Plxna1	TRUE	NA	NA	NA	NA	1	NA	NA	NA	TRUE	TRUE
Poldip3	TRUE	NA	NA	NA	NA	1	NA	NA	NA	TRUE	TRUE
Polr2a	TRUE	NA	NA	NA	NA	1	NA	NA	NA	FALSE	TRUE
Por	TRUE	NA	NA	NA	NA	1	NA	NA	NA	TRUE	TRUE
Ppid	NA	TRUE	NA	NA	NA	1	NA	NA	NA	NA	NA
Ppm1f	NA	TRUE	NA	NA	NA	1	NA	NA	NA	NA	NA
Ppp1r12a	TRUE	NA	NA	NA	NA	1	NA	NA	NA	TRUE	TRUE
Ppp1r14c	TRUE	NA	NA	NA	NA	1	NA	NA	NA	TRUE	TRUE
Ppp2c	TRUE	NA	NA	NA	NA	1	NA	NA	NA	TRUE	TRUE
Ppp2cb	NA	NA	NA	TRUE	NA	1	NA	NA	NA	NA	NA
Ppp2r1b	NA	TRUE	NA	NA	NA	1	NA	NA	NA	NA	NA
Ppp3r1	NA	NA	NA	TRUE	NA	1	NA	NA	NA	NA	NA
Praf2	TRUE	NA	NA	NA	NA	1	NA	NA	NA	TRUE	TRUE
Prdx1	NA	NA	NA	TRUE	NA	1	NA	NA	NA	NA	NA
Prdx2	NA	NA	NA	TRUE	NA	1	NA	NA	NA	NA	NA
Prickle3	TRUE	NA	NA	NA	NA	1	NA	NA	NA	TRUE	TRUE
Prkaca	NA	NA	NA	TRUE	NA	1	NA	NA	NA	NA	NA
Prkacb	NA	TRUE	NA	NA	NA	1	NA	NA	NA	NA	NA
Prkcb	NA	TRUE	NA	NA	NA	1	NA	NA	NA	NA	NA
Prkce	TRUE	NA	NA	NA	NA	1	NA	NA	NA	TRUE	TRUE
Prkcg	NA	TRUE	NA	NA	NA	1	NA	NA	NA	NA	NA
Prmt1	TRUE	NA	NA	NA	NA	1	NA	NA	NA	TRUE	TRUE
Prmt5	TRUE	NA	NA	NA	NA	1	NA	NA	NA	TRUE	FALSE
Prpf19	TRUE	NA	NA	NA	NA	1	NA	NA	NA	TRUE	FALSE
Prpf6	TRUE	NA	NA	NA	NA	1	NA	NA	NA	TRUE	FALSE
Prpf8	TRUE	NA	NA	NA	NA	1	NA	NA	NA	TRUE	TRUE
Prps1l3	TRUE	NA	NA	NA	NA	1	NA	NA	NA	FALSE	FALSE
Prps2	NA	TRUE	NA	NA	NA	1	NA	NA	NA	NA	NA
Psat1	TRUE	NA	NA	NA	NA	1	NA	NA	NA	TRUE	FALSE
Psip1	TRUE	NA	NA	NA	NA	1	NA	NA	NA	TRUE	TRUE
Psma6	NA	NA	TRUE	NA	NA	1	NA	NA	NA	NA	NA
Psmc1	TRUE	NA	NA	NA	NA	1	NA	NA	NA	TRUE	TRUE
Psmc2	TRUE	NA	NA	NA	NA	1	NA	NA	NA	TRUE	TRUE
Psmc3	TRUE	NA	NA	NA	NA	1	NA	NA	NA	TRUE	TRUE
Psmc5	TRUE	NA	NA	NA	NA	1	NA	NA	NA	TRUE	TRUE
Psmd11	TRUE	NA	NA	NA	NA	1	NA	NA	NA	TRUE	TRUE
Psmd12	TRUE	NA	NA	NA	NA	1	NA	NA	NA	TRUE	TRUE
Psmd7	TRUE	NA	NA	NA	NA	1	NA	NA	NA	FALSE	TRUE
Ptbp1	TRUE	NA	NA	NA	NA	1	NA	NA	NA	TRUE	TRUE
Ptgfrn	TRUE	NA	NA	NA	NA	1	NA	NA	NA	TRUE	FALSE
Ptn	TRUE	NA	NA	NA	NA	1	NA	NA	NA	TRUE	TRUE
Ptpn9	TRUE	NA	NA	NA	NA	1	NA	NA	NA	TRUE	TRUE
Ptprz1	TRUE	NA	NA	NA	NA	1	NA	NA	NA	FALSE	FALSE
Pum1	TRUE	NA	NA	NA	NA	1	NA	NA	NA	TRUE	FALSE
Purb	TRUE	NA	NA	NA	NA	1	NA	NA	NA	TRUE	TRUE
Pxn	TRUE	NA	NA	NA	NA	1	NA	NA	NA	TRUE	TRUE
Pygl	NA	TRUE	NA	NA	NA	1	NA	NA	NA	NA	NA
Pygm	NA	TRUE	NA	NA	NA	1	NA	NA	NA	NA	NA
Qki	TRUE	NA	NA	NA	NA	1	NA	NA	NA	TRUE	TRUE
Rab10	TRUE	NA	NA	NA	NA	1	NA	NA	NA	TRUE	TRUE
Rab13	TRUE	NA	NA	NA	NA	1	NA	NA	NA	TRUE	TRUE
Rab18	TRUE	NA	NA	NA	NA	1	NA	NA	NA	FALSE	FALSE
Rab1A	NA	TRUE	NA	NA	NA	1	NA	NA	NA	NA	NA
Rab21	TRUE	NA	NA	NA	NA	1	NA	NA	NA	FALSE	FALSE
Rab27b	NA	TRUE	NA	NA	NA	1	NA	NA	NA	NA	NA
Rab35	NA	TRUE	NA	NA	NA	1	NA	NA	NA	NA	NA
Rab3gap2	TRUE	NA	NA	NA	NA	1	NA	NA	NA	TRUE	TRUE
Rab5a	TRUE	NA	NA	NA	NA	1	NA	NA	NA	TRUE	FALSE
Rab5b	TRUE	NA	NA	NA	NA	1	NA	NA	NA	TRUE	FALSE
Rab5c	TRUE	NA	NA	NA	NA	1	NA	NA	NA	FALSE	TRUE
Rab6a	TRUE	NA	NA	NA	NA	1	NA	NA	NA	TRUE	TRUE
Rabgap1	TRUE	NA	NA	NA	NA	1	NA	NA	NA	FALSE	TRUE
Raly	TRUE	NA	NA	NA	NA	1	NA	NA	NA	TRUE	TRUE
Rbm14	TRUE	NA	NA	NA	NA	1	NA	NA	NA	TRUE	TRUE
Rbm25	TRUE	NA	NA	NA	NA	1	NA	NA	NA	TRUE	FALSE
Rbm3	TRUE	NA	NA	NA	NA	1	NA	NA	NA	TRUE	FALSE
Rbm4b	TRUE	NA	NA	NA	NA	1	NA	NA	NA	TRUE	TRUE
Rbm7	TRUE	NA	NA	NA	NA	1	NA	NA	NA	FALSE	TRUE
Rbmxl1	NA	NA	TRUE	NA	NA	1	NA	NA	NA	NA	NA
Rcc1	TRUE	NA	NA	NA	NA	1	NA	NA	NA	TRUE	FALSE
Rcc2	NA	NA	NA	TRUE	NA	1	NA	NA	NA	NA	NA
Rcn2	TRUE	NA	NA	NA	NA	1	NA	NA	NA	TRUE	TRUE
Rdh11	TRUE	NA	NA	NA	NA	1	NA	NA	NA	FALSE	FALSE
Reep5	TRUE	NA	NA	NA	NA	1	NA	NA	NA	TRUE	FALSE
Reln	NA	TRUE	NA	NA	NA	1	NA	NA	NA	NA	NA
Rer1	TRUE	NA	NA	NA	NA	1	NA	NA	NA	TRUE	TRUE
Rhob	TRUE	NA	NA	NA	NA	1	NA	NA	NA	TRUE	TRUE
Ripor2	NA	TRUE	NA	NA	NA	1	NA	NA	NA	NA	NA
Rnpep	NA	TRUE	NA	NA	NA	1	NA	NA	NA	NA	NA
Rock2	NA	TRUE	NA	NA	NA	1	NA	NA	NA	NA	NA
Rogdi	NA	TRUE	NA	NA	NA	1	NA	NA	NA	NA	NA
Rph3a	NA	TRUE	NA	NA	NA	1	NA	NA	NA	NA	NA
Rpl10	TRUE	NA	NA	NA	NA	1	NA	NA	NA	TRUE	TRUE
Rpl11	TRUE	NA	NA	NA	NA	1	NA	NA	NA	FALSE	TRUE
Rpl12	TRUE	NA	NA	NA	NA	1	NA	NA	NA	TRUE	TRUE
Rpl13a	TRUE	NA	NA	NA	NA	1	NA	NA	NA	FALSE	TRUE
Rpl21	TRUE	NA	NA	NA	NA	1	NA	NA	NA	TRUE	TRUE
Rpl22	TRUE	NA	NA	NA	NA	1	NA	NA	NA	FALSE	FALSE
Rpl24	TRUE	NA	NA	NA	NA	1	NA	NA	NA	TRUE	FALSE
Rpl27a	TRUE	NA	NA	NA	NA	1	NA	NA	NA	TRUE	TRUE
Rpl28	TRUE	NA	NA	NA	NA	1	NA	NA	NA	FALSE	TRUE
Rpl3	TRUE	NA	NA	NA	NA	1	NA	NA	NA	TRUE	TRUE
Rpl30	TRUE	NA	NA	NA	NA	1	NA	NA	NA	FALSE	FALSE
Rpl31	TRUE	NA	NA	NA	NA	1	NA	NA	NA	TRUE	FALSE
Rpl34	TRUE	NA	NA	NA	NA	1	NA	NA	NA	FALSE	FALSE
Rpl35	TRUE	NA	NA	NA	NA	1	NA	NA	NA	TRUE	TRUE
Rpl37a	TRUE	NA	NA	NA	NA	1	NA	NA	NA	TRUE	FALSE
Rpl39	NA	TRUE	NA	NA	NA	1	NA	NA	NA	NA	NA
Rpl5	TRUE	NA	NA	NA	NA	1	NA	NA	NA	FALSE	TRUE
Rpl6	TRUE	NA	NA	NA	NA	1	NA	NA	NA	TRUE	TRUE
Rpl7	TRUE	NA	NA	NA	NA	1	NA	NA	NA	TRUE	TRUE
Rpl7a	TRUE	NA	NA	NA	NA	1	NA	NA	NA	TRUE	TRUE
Rpl7l1	TRUE	NA	NA	NA	NA	1	NA	NA	NA	TRUE	FALSE
Rpl8	TRUE	NA	NA	NA	NA	1	NA	NA	NA	TRUE	TRUE
Rplp0	TRUE	NA	NA	NA	NA	1	NA	NA	NA	TRUE	TRUE
Rps11	TRUE	NA	NA	NA	NA	1	NA	NA	NA	FALSE	TRUE
Rps14	TRUE	NA	NA	NA	NA	1	NA	NA	NA	TRUE	TRUE
Rps17	TRUE	NA	NA	NA	NA	1	NA	NA	NA	FALSE	FALSE
Rps18	TRUE	NA	NA	NA	NA	1	NA	NA	NA	TRUE	TRUE
Rps19	TRUE	NA	NA	NA	NA	1	NA	NA	NA	FALSE	TRUE
Rps2	TRUE	NA	NA	NA	NA	1	NA	NA	NA	FALSE	TRUE
Rps20	TRUE	NA	NA	NA	NA	1	NA	NA	NA	TRUE	FALSE
Rps23	TRUE	NA	NA	NA	NA	1	NA	NA	NA	TRUE	TRUE
Rps27a	TRUE	NA	NA	NA	NA	1	NA	NA	NA	TRUE	TRUE
Rps3	TRUE	NA	NA	NA	NA	1	NA	NA	NA	TRUE	TRUE
Rps3a	TRUE	NA	NA	NA	NA	1	NA	NA	NA	TRUE	FALSE
Rps5	TRUE	NA	NA	NA	NA	1	NA	NA	NA	TRUE	TRUE
Rps9	TRUE	NA	NA	NA	NA	1	NA	NA	NA	TRUE	FALSE
Rpsa	TRUE	NA	NA	NA	NA	1	NA	NA	NA	TRUE	TRUE
Rras	TRUE	NA	NA	NA	NA	1	NA	NA	NA	TRUE	TRUE
Rrbp1	TRUE	NA	NA	NA	NA	1	NA	NA	NA	TRUE	TRUE
Rsrp1	TRUE	NA	NA	NA	NA	1	NA	NA	NA	TRUE	TRUE
Rtcb	TRUE	NA	NA	NA	NA	1	NA	NA	NA	TRUE	TRUE
Rtn3	NA	NA	NA	NA	TRUE	1	TRUE	NA	NA	NA	NA
Rtn4	TRUE	NA	NA	NA	NA	1	NA	NA	NA	TRUE	TRUE
Ruvbl1	TRUE	NA	NA	NA	NA	1	NA	NA	NA	TRUE	TRUE
S100b	NA	TRUE	NA	NA	NA	1	NA	NA	NA	NA	NA
Sacm1l	TRUE	NA	NA	NA	NA	1	NA	NA	NA	TRUE	TRUE
Sae1	TRUE	NA	NA	NA	NA	1	NA	NA	NA	TRUE	TRUE
Sall1	TRUE	NA	NA	NA	NA	1	NA	NA	NA	TRUE	TRUE
Sar1	TRUE	NA	NA	NA	NA	1	NA	NA	NA	TRUE	TRUE
Sarm1	TRUE	NA	NA	NA	NA	1	NA	NA	NA	TRUE	TRUE
Sart1	TRUE	NA	NA	NA	NA	1	NA	NA	NA	TRUE	FALSE
Scamp3	TRUE	NA	NA	NA	NA	1	NA	NA	NA	TRUE	FALSE
Scmh1	NA	NA	NA	NA	TRUE	1	NA	NA	TRUE	NA	NA
Scnn1a	TRUE	NA	NA	NA	NA	1	NA	NA	NA	TRUE	TRUE
Scrn1	TRUE	NA	NA	NA	NA	1	NA	NA	NA	TRUE	TRUE
Scs	NA	NA	NA	NA	TRUE	1	TRUE	TRUE	TRUE	NA	NA
Scyl1	TRUE	NA	NA	NA	NA	1	NA	NA	NA	FALSE	TRUE
Sdcbp	TRUE	NA	NA	NA	NA	1	NA	NA	NA	TRUE	TRUE
Sec11a	TRUE	NA	NA	NA	NA	1	NA	NA	NA	TRUE	TRUE
Sec23a	TRUE	NA	NA	NA	NA	1	NA	NA	NA	TRUE	TRUE
Sec31a	TRUE	NA	NA	NA	NA	1	NA	NA	NA	TRUE	TRUE
Sec61a	TRUE	NA	NA	NA	NA	1	NA	NA	NA	TRUE	TRUE
Sec61b	TRUE	NA	NA	NA	NA	1	NA	NA	NA	FALSE	TRUE
Sec62	TRUE	NA	NA	NA	NA	1	NA	NA	NA	TRUE	TRUE
Sema3c	TRUE	NA	NA	NA	NA	1	NA	NA	NA	FALSE	TRUE
Septin12	NA	NA	NA	TRUE	NA	1	NA	NA	NA	NA	NA
Septin2	TRUE	NA	NA	NA	NA	1	NA	NA	NA	TRUE	TRUE
Septin5	NA	NA	NA	TRUE	NA	1	NA	NA	NA	NA	NA
Septin9	TRUE	NA	NA	NA	NA	1	NA	NA	NA	TRUE	FALSE
Serpina1c	NA	NA	NA	NA	TRUE	1	NA	NA	TRUE	NA	NA
Serpinb5	NA	TRUE	NA	NA	NA	1	NA	NA	NA	NA	NA
Serpine2	TRUE	NA	NA	NA	NA	1	NA	NA	NA	TRUE	TRUE
Sertad2	TRUE	NA	NA	NA	NA	1	NA	NA	NA	TRUE	TRUE
Set	TRUE	NA	NA	NA	NA	1	NA	NA	NA	TRUE	TRUE
Sf1	TRUE	NA	NA	NA	NA	1	NA	NA	NA	TRUE	TRUE
Sf3a3	TRUE	NA	NA	NA	NA	1	NA	NA	NA	TRUE	TRUE
Sf3b1	TRUE	NA	NA	NA	NA	1	NA	NA	NA	TRUE	TRUE
Sf3b3	TRUE	NA	NA	NA	NA	1	NA	NA	NA	TRUE	TRUE
Sgpl1	TRUE	NA	NA	NA	NA	1	NA	NA	NA	FALSE	TRUE
Sgta	NA	NA	NA	TRUE	NA	1	NA	NA	NA	NA	NA
Sh3bgrl3	NA	NA	NA	NA	TRUE	1	TRUE	NA	NA	NA	NA
Sh3gl1	TRUE	NA	NA	NA	NA	1	NA	NA	NA	TRUE	TRUE
Sh3gl2	NA	NA	NA	TRUE	NA	1	NA	NA	NA	NA	NA
Shroom3	TRUE	NA	NA	NA	NA	1	NA	NA	NA	TRUE	TRUE
Sirt2	NA	TRUE	NA	NA	NA	1	NA	NA	NA	NA	NA
Slc12a2	TRUE	NA	NA	NA	NA	1	NA	NA	NA	TRUE	TRUE
Slc12a6	TRUE	NA	NA	NA	NA	1	NA	NA	NA	TRUE	FALSE
Slc16a1	TRUE	NA	NA	NA	NA	1	NA	NA	NA	TRUE	TRUE
Slc17a7	NA	NA	TRUE	NA	NA	1	NA	NA	NA	NA	NA
Slc25a11	NA	TRUE	NA	NA	NA	1	NA	NA	NA	NA	NA
Slc25a18	TRUE	NA	NA	NA	NA	1	NA	NA	NA	TRUE	TRUE
Slc25a3	NA	TRUE	NA	NA	NA	1	NA	NA	NA	NA	NA
Slc25a5	NA	TRUE	NA	NA	NA	1	NA	NA	NA	NA	NA
Slc27a4	TRUE	NA	NA	NA	NA	1	NA	NA	NA	TRUE	TRUE
Slc2a1	NA	TRUE	NA	NA	NA	1	NA	NA	NA	NA	NA
Slc2a3	NA	TRUE	NA	NA	NA	1	NA	NA	NA	NA	NA
Slc3a2	TRUE	NA	NA	NA	NA	1	NA	NA	NA	TRUE	TRUE
Slc44a2	TRUE	NA	NA	NA	NA	1	NA	NA	NA	FALSE	FALSE
Slc6a11	NA	NA	NA	NA	TRUE	1	NA	TRUE	NA	NA	NA
Slc8a2	TRUE	NA	NA	NA	NA	1	NA	NA	NA	TRUE	TRUE
Smarca4	TRUE	NA	NA	NA	NA	1	NA	NA	NA	TRUE	TRUE
Smarca5	TRUE	NA	NA	NA	NA	1	NA	NA	NA	FALSE	TRUE
Smc1a	TRUE	NA	NA	NA	NA	1	NA	NA	NA	TRUE	TRUE
Smc3	TRUE	NA	NA	NA	NA	1	NA	NA	NA	TRUE	TRUE
Smc4	TRUE	NA	NA	NA	NA	1	NA	NA	NA	TRUE	FALSE
Smchd1	TRUE	NA	NA	NA	NA	1	NA	NA	NA	TRUE	TRUE
Snca	NA	NA	NA	NA	TRUE	1	NA	NA	NA	NA	NA
Sncb	NA	NA	NA	NA	TRUE	1	TRUE	NA	NA	NA	NA
Snrpb2	TRUE	NA	NA	NA	NA	1	NA	NA	NA	TRUE	FALSE
Snrpg	NA	NA	TRUE	NA	NA	1	NA	NA	NA	NA	NA
Snx27	TRUE	NA	NA	NA	NA	1	NA	NA	NA	TRUE	FALSE
Sorbs1	TRUE	NA	NA	NA	NA	1	NA	NA	NA	TRUE	TRUE
Sorbs2	TRUE	NA	NA	NA	NA	1	NA	NA	NA	TRUE	TRUE
Sorbs3	TRUE	NA	NA	NA	NA	1	NA	NA	NA	TRUE	TRUE
Spata3	TRUE	NA	NA	NA	NA	1	NA	NA	NA	TRUE	TRUE
Spcs2	TRUE	NA	NA	NA	NA	1	NA	NA	NA	TRUE	TRUE
Specc1l	NA	TRUE	NA	NA	NA	1	NA	NA	NA	NA	NA
Spna2	NA	NA	NA	TRUE	NA	1	NA	NA	NA	NA	NA
Spnb2	NA	NA	NA	TRUE	NA	1	NA	NA	NA	NA	NA
Spnb3	NA	NA	NA	TRUE	NA	1	NA	NA	NA	NA	NA
Sptan1	NA	TRUE	NA	NA	NA	1	NA	NA	NA	NA	NA
Sptbn2	NA	TRUE	NA	NA	NA	1	NA	NA	NA	NA	NA
Srgap3	TRUE	NA	NA	NA	NA	1	NA	NA	NA	TRUE	TRUE
Sri	TRUE	NA	NA	NA	NA	1	NA	NA	NA	TRUE	TRUE
Srm	TRUE	NA	NA	NA	NA	1	NA	NA	NA	TRUE	TRUE
Srp68	TRUE	NA	NA	NA	NA	1	NA	NA	NA	FALSE	TRUE
Srrm1	TRUE	NA	NA	NA	NA	1	NA	NA	NA	FALSE	FALSE
Srrt	TRUE	NA	NA	NA	NA	1	NA	NA	NA	TRUE	TRUE
Srsf1	TRUE	NA	NA	NA	NA	1	NA	NA	NA	FALSE	TRUE
Srsf3	TRUE	NA	NA	NA	NA	1	NA	NA	NA	TRUE	FALSE
Srsf6	TRUE	NA	NA	NA	NA	1	NA	NA	NA	FALSE	TRUE
Ssb	TRUE	NA	NA	NA	NA	1	NA	NA	NA	TRUE	TRUE
Ssrp1	TRUE	NA	NA	NA	NA	1	NA	NA	NA	TRUE	FALSE
Stat3	TRUE	NA	NA	NA	NA	1	NA	NA	NA	TRUE	FALSE
Stim1	TRUE	NA	NA	NA	NA	1	NA	NA	NA	TRUE	TRUE
Stkld1	TRUE	NA	NA	NA	NA	1	NA	NA	NA	TRUE	TRUE
Strn3	TRUE	NA	NA	NA	NA	1	NA	NA	NA	TRUE	TRUE
Stt3a	TRUE	NA	NA	NA	NA	1	NA	NA	NA	FALSE	TRUE
Stt3b	TRUE	NA	NA	NA	NA	1	NA	NA	NA	TRUE	TRUE
Stx7	TRUE	NA	NA	NA	NA	1	NA	NA	NA	TRUE	TRUE
Stxb1	NA	NA	NA	NA	TRUE	1	NA	NA	TRUE	NA	NA
Stxbp4	TRUE	NA	NA	NA	NA	1	NA	NA	NA	FALSE	FALSE
Suclg1	NA	TRUE	NA	NA	NA	1	NA	NA	NA	NA	NA
Supt16	TRUE	NA	NA	NA	NA	1	NA	NA	NA	TRUE	TRUE
Swsap1	TRUE	NA	NA	NA	NA	1	NA	NA	NA	TRUE	TRUE
Syngr1	TRUE	NA	NA	NA	NA	1	NA	NA	NA	TRUE	TRUE
Syngr3	NA	NA	NA	NA	TRUE	1	TRUE	NA	NA	NA	NA
Sys1	TRUE	NA	NA	NA	NA	1	NA	NA	NA	TRUE	TRUE
Syt2	NA	TRUE	NA	NA	NA	1	NA	NA	NA	NA	NA
Syvn1	TRUE	NA	NA	NA	NA	1	NA	NA	NA	TRUE	TRUE
Szrd1	NA	TRUE	NA	NA	NA	1	NA	NA	NA	NA	NA
Tardbp	TRUE	NA	NA	NA	NA	1	NA	NA	NA	TRUE	TRUE
Tex33	NA	NA	NA	NA	TRUE	1	TRUE	NA	NA	NA	NA
Tfrc	TRUE	NA	NA	NA	NA	1	NA	NA	NA	TRUE	TRUE
Tgfb1i1	TRUE	NA	NA	NA	NA	1	NA	NA	NA	TRUE	FALSE
Thbs1	TRUE	NA	NA	NA	NA	1	NA	NA	NA	TRUE	TRUE
Thg1l	TRUE	NA	NA	NA	NA	1	NA	NA	NA	TRUE	TRUE
Thrap3	TRUE	NA	NA	NA	NA	1	NA	NA	NA	TRUE	TRUE
Timm44	TRUE	NA	NA	NA	NA	1	NA	NA	NA	FALSE	FALSE
Timm50	TRUE	NA	NA	NA	NA	1	NA	NA	NA	FALSE	FALSE
Tjp1	TRUE	NA	NA	NA	NA	1	NA	NA	NA	TRUE	TRUE
Tjp2	TRUE	NA	NA	NA	NA	1	NA	NA	NA	TRUE	TRUE
Tle3	TRUE	NA	NA	NA	NA	1	NA	NA	NA	FALSE	TRUE
Tln1	TRUE	NA	NA	NA	NA	1	NA	NA	NA	TRUE	TRUE
Tln2	TRUE	NA	NA	NA	NA	1	NA	NA	NA	TRUE	TRUE
Tm9sf4	TRUE	NA	NA	NA	NA	1	NA	NA	NA	TRUE	TRUE
Tmed4	TRUE	NA	NA	NA	NA	1	NA	NA	NA	TRUE	FALSE
Tmed7	TRUE	NA	NA	NA	NA	1	NA	NA	NA	TRUE	TRUE
Tmed9	TRUE	NA	NA	NA	NA	1	NA	NA	NA	FALSE	TRUE
Tmem19	TRUE	NA	NA	NA	NA	1	NA	NA	NA	FALSE	FALSE
Tmem205	TRUE	NA	NA	NA	NA	1	NA	NA	NA	TRUE	TRUE
Tmem52	NA	NA	NA	NA	TRUE	1	NA	TRUE	NA	NA	NA
Tnpo1/2	TRUE	NA	NA	NA	NA	1	NA	NA	NA	TRUE	TRUE
Tnr	NA	NA	NA	TRUE	NA	1	NA	NA	NA	NA	NA
Tns3	TRUE	NA	NA	NA	NA	1	NA	NA	NA	TRUE	TRUE
Tollip	NA	TRUE	NA	NA	NA	1	NA	NA	NA	NA	NA
Tomm40	TRUE	NA	NA	NA	NA	1	NA	NA	NA	TRUE	TRUE
Tomm70	NA	TRUE	NA	NA	NA	1	NA	NA	NA	NA	NA
Tomm70a	TRUE	NA	NA	NA	NA	1	NA	NA	NA	TRUE	TRUE
Top2a	TRUE	NA	NA	NA	NA	1	NA	NA	NA	TRUE	TRUE
Top2b	TRUE	NA	NA	NA	NA	1	NA	NA	NA	FALSE	TRUE
Tpi	NA	NA	NA	NA	TRUE	1	TRUE	NA	NA	NA	NA
Tpp2	TRUE	NA	NA	NA	NA	1	NA	NA	NA	FALSE	FALSE
Tra2b	TRUE	NA	NA	NA	NA	1	NA	NA	NA	TRUE	TRUE
Trf	NA	NA	NA	NA	TRUE	1	NA	NA	TRUE	NA	NA
Trim2	NA	TRUE	NA	NA	NA	1	NA	NA	NA	NA	NA
Trim3	NA	TRUE	NA	NA	NA	1	NA	NA	NA	NA	NA
Trim9	NA	TRUE	NA	NA	NA	1	NA	NA	NA	NA	NA
Triobp	TRUE	NA	NA	NA	NA	1	NA	NA	NA	TRUE	FALSE
Tsg101	TRUE	NA	NA	NA	NA	1	NA	NA	NA	TRUE	FALSE
Tuba1a	NA	NA	TRUE	NA	NA	1	NA	NA	NA	NA	NA
Tuba1c	NA	NA	NA	NA	TRUE	1	NA	TRUE	NA	NA	NA
Tuba4a	NA	NA	NA	TRUE	NA	1	NA	NA	NA	NA	NA
Tubb2b	NA	TRUE	NA	NA	NA	1	NA	NA	NA	NA	NA
Tubb2c	NA	NA	NA	TRUE	NA	1	NA	NA	NA	NA	NA
Tubb5	NA	NA	NA	TRUE	NA	1	NA	NA	NA	NA	NA
Txndc5	TRUE	NA	NA	NA	NA	1	NA	NA	NA	TRUE	TRUE
Txnl1	NA	NA	NA	TRUE	NA	1	NA	NA	NA	NA	NA
U2af1	TRUE	NA	NA	NA	NA	1	NA	NA	NA	TRUE	TRUE
U2af2	TRUE	NA	NA	NA	NA	1	NA	NA	NA	TRUE	TRUE
Uba52	NA	NA	NA	TRUE	NA	1	NA	NA	NA	NA	NA
Ubap2l	NA	NA	TRUE	NA	NA	1	NA	NA	NA	NA	NA
Ubc	TRUE	NA	NA	NA	NA	1	NA	NA	NA	TRUE	TRUE
Ube2v1	NA	NA	NA	TRUE	NA	1	NA	NA	NA	NA	NA
Ube3a	TRUE	NA	NA	NA	NA	1	NA	NA	NA	TRUE	TRUE
Ubr4	NA	TRUE	NA	NA	NA	1	NA	NA	NA	NA	NA
Uggt1	TRUE	NA	NA	NA	NA	1	NA	NA	NA	TRUE	FALSE
Ugp2	TRUE	NA	NA	NA	NA	1	NA	NA	NA	TRUE	TRUE
Unc5cl	TRUE	NA	NA	NA	NA	1	NA	NA	NA	TRUE	TRUE
Upf1	TRUE	NA	NA	NA	NA	1	NA	NA	NA	TRUE	TRUE
Uqcr11	TRUE	NA	NA	NA	NA	1	NA	NA	NA	TRUE	TRUE
Uqcrc1	NA	TRUE	NA	NA	NA	1	NA	NA	NA	NA	NA
Uqcrc2	NA	TRUE	NA	NA	NA	1	NA	NA	NA	NA	NA
Uqcrh	NA	TRUE	NA	NA	NA	1	NA	NA	NA	NA	NA
Usp4	TRUE	NA	NA	NA	NA	1	NA	NA	NA	TRUE	TRUE
Vamp2	NA	TRUE	NA	NA	NA	1	NA	NA	NA	NA	NA
Vars	TRUE	NA	NA	NA	NA	1	NA	NA	NA	TRUE	TRUE
Vat1l	TRUE	NA	NA	NA	NA	1	NA	NA	NA	TRUE	TRUE
Vdac3	NA	TRUE	NA	NA	NA	1	NA	NA	NA	NA	NA
Vipas39	NA	TRUE	NA	NA	NA	1	NA	NA	NA	NA	NA
Vps25	TRUE	NA	NA	NA	NA	1	NA	NA	NA	TRUE	TRUE
Vwa5a	TRUE	NA	NA	NA	NA	1	NA	NA	NA	TRUE	TRUE
Vwa8	TRUE	NA	NA	NA	NA	1	NA	NA	NA	TRUE	TRUE
Wbp2	TRUE	NA	NA	NA	NA	1	NA	NA	NA	TRUE	FALSE
Wdr7	NA	TRUE	NA	NA	NA	1	NA	NA	NA	NA	NA
Wibg	TRUE	NA	NA	NA	NA	1	NA	NA	NA	TRUE	FALSE
Xab2	TRUE	NA	NA	NA	NA	1	NA	NA	NA	TRUE	FALSE
Xpnpep3	TRUE	NA	NA	NA	NA	1	NA	NA	NA	TRUE	TRUE
Xpo1	TRUE	NA	NA	NA	NA	1	NA	NA	NA	FALSE	TRUE
Xrn2	TRUE	NA	NA	NA	NA	1	NA	NA	NA	TRUE	TRUE
Yme1l1	TRUE	NA	NA	NA	NA	1	NA	NA	NA	TRUE	FALSE
Zbtb20	TRUE	NA	NA	NA	NA	1	NA	NA	NA	TRUE	TRUE
Zc2hc1a	TRUE	NA	NA	NA	NA	1	NA	NA	NA	TRUE	TRUE
Zfp185	TRUE	NA	NA	NA	NA	1	NA	NA	NA	TRUE	FALSE
Zfr	TRUE	NA	NA	NA	NA	1	NA	NA	NA	TRUE	TRUE
Znf326	TRUE	NA	NA	NA	NA	1	NA	NA	NA	TRUE	TRUE
Znf512	TRUE	NA	NA	NA	NA	1	NA	NA	NA	TRUE	TRUE
Zyx	TRUE	NA	NA	NA	NA	1	NA	NA	NA	TRUE	TRUE

## Sheet: Supplementary table 4
Supplementary table 4: Gene Ontology Molecular Function Gene Sets and Enrichment Statistics
This data set summarises the gene ontology molecular function gene set enrichments for human and mouse datasets used for figure 2D. For human datasets (top) proteins were included for over-representation analysis when consistent across 3/7 IP studies. For the mouse dataset (bottom) proteins were included if they were enriched in 2/5 studies (Jiang 2021, Sinsky 2020, Maziuk 2018, Wang 2017 and Liu…
Human GO MF Enrichment
GOID	ID	Description	GeneRatio	BgRatio	pvalue	p.adjust	qvalue	geneID	Count	species
GO:0003735	GO:0003735	structural constituent of ribosome	59/258	90/1865	1.4125e-31	3.92676e-29	3.04803e-29	RPL11,RPL15,RPL19,RPL23,RPL24,RPL27A,RPL28,RPL29,RPL3,RPL31,RPL35,RPS11,RPS14,RPS18,RPS2,RPS25,RPS27A,RPS3,RPS4X,RPS6,RPS7,RPS8,RPS9,RPL10A,RPL12,RPL13,RPL13A,RPL14,RPL17,RPL18A,RPL21,RPL22,RPL23A,RPL26,RPL27,RPL30,RPL32,RPL34,RPL35A,RPL36,RPL38,RPL4,RPL5,RPL6,RPL7,RPL7A,RPL8,RPLP0,RPLP2,RPS10,RPS13,RPS16,RPS17,RPS19,RPS20,RPS23,RPS24,RPS3A,RPS5	59	Human
GO:0005198	GO:0005198	structural molecule activity	83/258	204/1865	1.27724e-24	1.77537e-22	1.37808e-22	MAP1B,RPL11,GFAP,MAP4,PSMD11,PSMD13,RPL15,RPL19,RPL23,RPL24,RPL27A,RPL28,RPL29,RPL3,RPL31,RPL35,RPS11,RPS14,RPS18,RPS2,RPS25,RPS27A,RPS3,RPS4X,RPS6,RPS7,RPS8,RPS9,TUBB2B,ACTB,ACTBL2,ACTG1,APOE,EPB41L3,MAP2,MYL6,RPL10A,RPL12,RPL13,RPL13A,RPL14,RPL17,RPL18A,RPL21,RPL22,RPL23A,RPL26,RPL27,RPL30,RPL32,RPL34,RPL35A,RPL36,RPL38,RPL4,RPL5,RPL6,RPL7,RPL7A,RPL8,RPLP0,RPLP2,RPS10,RPS13,RPS16,RPS17,RPS19,RP…	83	Human
GO:0003729	GO:0003729	mRNA binding	45/258	109/1865	2.22912e-13	2.06565e-11	1.6034e-11	EIF4A1,HNRNPA2B1,HNRNPA3,HNRNPK,NCL,PTBP1,RPL24,RPL35,RPS14,RPS2,RPS3,RPS7,CIRBP,DDX3X,DDX5,DHX9,EIF2S2,EIF4G1,FUS,G3BP1,HNRNPA0,HNRNPC,HNRNPD,HNRNPM,HNRNPR,HNRNPU,ILF3,MYH10,PABPC1,PABPC4,PCBP1,RBMX,RPL13A,RPL26,RPL5,RPL7,RPS13,RPS3A,RPS5,SERBP1,SRSF3,SSB,STRAP,SYNCRIP,YBX1	45	Human
GO:0019843	GO:0019843	rRNA binding	19/258	24/1865	5.83698e-13	4.0567e-11	3.1489e-11	RPL11,RPL19,RPL23,RPS11,RPS14,RPS18,RPS3,RPS4X,RPS9,CIRBP,EEF2,NPM1,RPL12,RPL23A,RPL5,RPL8,RPLP0,RPS13,RPS5	19	Human
GO:0003730	GO:0003730	mRNA 3'-UTR binding	15/258	31/1865	3.34134e-06	0.000185778	0.000144205	HNRNPA2B1,RPS7,CIRBP,DDX5,FUS,HNRNPA0,HNRNPC,HNRNPD,HNRNPR,HNRNPU,ILF3,PABPC1,PABPC4,RPL5,SERBP1	15	Human
GO:0044183	GO:0044183	protein folding chaperone	12/258	23/1865	1.26376e-05	0.000585542	0.00045451	HSP90AB1,HSPA5,HSPA9,CCT2,CCT3,CCT4,CCT6A,CCT7,CCT8,HSPA8,HSPB1,TCP1	12	Human
GO:0048027	GO:0048027	mRNA 5'-UTR binding	10/258	17/1865	1.73394e-05	0.000688623	0.000534524	NCL,RPS14,RPS7,DDX3X,MYH10,RPL26,RPL5,RPS13,RPS3A,SYNCRIP	10	Human
GO:0035639	GO:0035639	purine ribonucleoside triphosphate binding	74/258	358/1865	4.36058e-05	0.0015153	0.00117621	EEF1A2,EIF4A1,HSP90AA1,HSP90AB1,HSPA5,HSPA9,NSF,PSMC1,PSMC2,PSMC3,PSMC5,SEPTIN11,TUBB2B,UBA1,ACTB,ACTBL2,ACTG1,AK1,CAMK2B,CAMK2D,CCT2,CCT3,CCT4,CCT6A,CCT7,CCT8,CDK5,DDX1,DDX17,DDX3X,DDX5,DHX9,DNM1,DNM2,EEF1A1,EEF2,EIF2S3,EIF4A2,EIF4G1,FARSB,G3BP1,HNRNPU,HSPA12A,HSPA8,HSPD1,HSPH1,KIF5B,KIF5C,LANCL2,MYH10,MYH9,PFKP,PIP4K2A,PIP4K2B,PSMC4,RAB2A,RAB8B,RAN,RUVBL1,RUVBL2,SEPTIN6,SEPTIN7,SYN1,TCP1,TUBA1A…	74	Human
GO:0032555	GO:0032555	purine ribonucleotide binding	74/258	366/1865	9.88042e-05	0.00305195	0.00236899	EEF1A2,EIF4A1,HSP90AA1,HSP90AB1,HSPA5,HSPA9,NSF,PSMC1,PSMC2,PSMC3,PSMC5,SEPTIN11,TUBB2B,UBA1,ACTB,ACTBL2,ACTG1,AK1,CAMK2B,CAMK2D,CCT2,CCT3,CCT4,CCT6A,CCT7,CCT8,CDK5,DDX1,DDX17,DDX3X,DDX5,DHX9,DNM1,DNM2,EEF1A1,EEF2,EIF2S3,EIF4A2,EIF4G1,FARSB,G3BP1,HNRNPU,HSPA12A,HSPA8,HSPD1,HSPH1,KIF5B,KIF5C,LANCL2,MYH10,MYH9,PFKP,PIP4K2A,PIP4K2B,PSMC4,RAB2A,RAB8B,RAN,RUVBL1,RUVBL2,SEPTIN6,SEPTIN7,SYN1,TCP1,TUBA1A…	74	Human
GO:0032553	GO:0032553	ribonucleotide binding	74/258	369/1865	0.000132585	0.00338283	0.00262583	EEF1A2,EIF4A1,HSP90AA1,HSP90AB1,HSPA5,HSPA9,NSF,PSMC1,PSMC2,PSMC3,PSMC5,SEPTIN11,TUBB2B,UBA1,ACTB,ACTBL2,ACTG1,AK1,CAMK2B,CAMK2D,CCT2,CCT3,CCT4,CCT6A,CCT7,CCT8,CDK5,DDX1,DDX17,DDX3X,DDX5,DHX9,DNM1,DNM2,EEF1A1,EEF2,EIF2S3,EIF4A2,EIF4G1,FARSB,G3BP1,HNRNPU,HSPA12A,HSPA8,HSPD1,HSPH1,KIF5B,KIF5C,LANCL2,MYH10,MYH9,PFKP,PIP4K2A,PIP4K2B,PSMC4,RAB2A,RAB8B,RAN,RUVBL1,RUVBL2,SEPTIN6,SEPTIN7,SYN1,TCP1,TUBA1A…	74	Human
GO:0045296	GO:0045296	cadherin binding	38/258	155/1865	0.000135514	0.00338283	0.00262583	YWHAB,HNRNPK,HSP90AB1,HSPA5,RPL15,RPL24,RPL29,RPS2,YWHAE,YWHAZ,CAPZA1,CCT8,DDX3X,EEF1G,EEF2,EIF2S3,EIF3E,EIF4H,ENO1,FASN,FSCN1,HSPA8,KIF5B,LDHA,MYH9,PCBP1,PFKP,RAN,RPL14,RPL23A,RPL34,RPL6,RPL7A,RTN4,RUVBL1,SEPTIN7,SERBP1,SPTAN1	38	Human
GO:0017076	GO:0017076	purine nucleotide binding	74/258	370/1865	0.000146021	0.00338283	0.00262583	EEF1A2,EIF4A1,HSP90AA1,HSP90AB1,HSPA5,HSPA9,NSF,PSMC1,PSMC2,PSMC3,PSMC5,SEPTIN11,TUBB2B,UBA1,ACTB,ACTBL2,ACTG1,AK1,CAMK2B,CAMK2D,CCT2,CCT3,CCT4,CCT6A,CCT7,CCT8,CDK5,DDX1,DDX17,DDX3X,DDX5,DHX9,DNM1,DNM2,EEF1A1,EEF2,EIF2S3,EIF4A2,EIF4G1,FARSB,G3BP1,HNRNPU,HSPA12A,HSPA8,HSPD1,HSPH1,KIF5B,KIF5C,LANCL2,MYH10,MYH9,PFKP,PIP4K2A,PIP4K2B,PSMC4,RAB2A,RAB8B,RAN,RUVBL1,RUVBL2,SEPTIN6,SEPTIN7,SYN1,TCP1,TUBA1A…	74	Human
GO:0097367	GO:0097367	carbohydrate derivative binding	79/258	404/1865	0.000180856	0.00338284	0.00262584	EEF1A2,EIF4A1,HSP90AA1,HSP90AB1,HSPA5,HSPA9,NSF,PSMC1,PSMC2,PSMC3,PSMC5,RPL29,SEPTIN11,TUBB2B,UBA1,ACTB,ACTBL2,ACTG1,AK1,APOE,APP,CAMK2B,CAMK2D,CCT2,CCT3,CCT4,CCT6A,CCT7,CCT8,CDK5,DDX1,DDX17,DDX3X,DDX5,DHX9,DNM1,DNM2,EEF1A1,EEF2,EIF2S3,EIF4A2,EIF4G1,FARSB,G3BP1,HNRNPU,HSPA12A,HSPA8,HSPD1,HSPH1,KIF5B,KIF5C,LANCL2,MYH10,MYH9,PFKP,PIP4K2A,PIP4K2B,PPIA,PSMC4,RAB2A,RAB8B,RAN,RPL22,RUVBL1,RUVBL2,SEPTIN…	79	Human
GO:0031625	GO:0031625	ubiquitin protein ligase binding	23/258	78/1865	0.000184367	0.00338284	0.00262584	RPL11,HSP90AA1,HSP90AB1,HSPA5,HSPA9,RPL23,RPS27A,YWHAE,YWHAZ,ACTG1,CCT2,GPI,HSPA8,HSPD1,PA2G4,PSMD1,RPL5,RTN4,TCP1,TRIM28,TUBA1B,TUBB,XRCC5	23	Human
GO:0017111	GO:0017111	nucleoside-triphosphatase activity	39/258	163/1865	0.000193287	0.00338284	0.00262584	EEF1A2,EIF4A1,HSP90AA1,HSPA5,HSPA9,NSF,SEPTIN11,TUBB2B,DDX1,DDX17,DDX3X,DDX5,DHX9,DNM1,DNM2,EEF1A1,EEF2,EIF2S3,EIF4A2,G3BP1,HSPA8,HSPD1,KIF5B,KIF5C,RAB2A,RAB8B,RAN,RUVBL1,RUVBL2,SEPTIN6,SEPTIN7,TUBA1A,TUBA1B,TUBA4A,TUBB,TUBB3,TUBB4A,TUBB4B,TUFM	39	Human
GO:0050839	GO:0050839	cell adhesion molecule binding	42/258	180/1865	0.000195462	0.00338284	0.00262584	YWHAB,GFAP,HNRNPK,HSP90AB1,HSPA5,RPL15,RPL24,RPL29,RPS2,YWHAE,YWHAZ,CAPZA1,CCT8,DDX3X,EEF1G,EEF2,EIF2S3,EIF3E,EIF4H,ENO1,FASN,FSCN1,HSPA8,KIF5B,LDHA,MYH9,P4HB,PCBP1,PFKP,PPIA,RAN,RPL14,RPL23A,RPL34,RPL6,RPL7A,RTN4,RUVBL1,SEPTIN7,SERBP1,SPTAN1,TLN2	42	Human
GO:0003727	GO:0003727	single-stranded RNA binding	12/258	29/1865	0.000222507	0.00338284	0.00262584	HNRNPA1,PTBP1,DDX1,DDX3X,DHX9,EIF4H,HNRNPC,HNRNPU,ILF3,PABPC1,PABPC4,SSB	12	Human
GO:0004386	GO:0004386	helicase activity	12/258	29/1865	0.000222507	0.00338284	0.00262584	EIF4A1,DDX1,DDX17,DDX3X,DDX5,DHX9,EIF4A2,G3BP1,RUVBL1,RUVBL2,XRCC5,XRCC6	12	Human
GO:0016462	GO:0016462	pyrophosphatase activity	39/258	165/1865	0.000255539	0.00338284	0.00262584	EEF1A2,EIF4A1,HSP90AA1,HSPA5,HSPA9,NSF,SEPTIN11,TUBB2B,DDX1,DDX17,DDX3X,DDX5,DHX9,DNM1,DNM2,EEF1A1,EEF2,EIF2S3,EIF4A2,G3BP1,HSPA8,HSPD1,KIF5B,KIF5C,RAB2A,RAB8B,RAN,RUVBL1,RUVBL2,SEPTIN6,SEPTIN7,TUBA1A,TUBA1B,TUBA4A,TUBB,TUBB3,TUBB4A,TUBB4B,TUFM	39	Human
GO:0016817	GO:0016817	hydrolase activity, acting on acid anhydrides	39/258	165/1865	0.000255539	0.00338284	0.00262584	EEF1A2,EIF4A1,HSP90AA1,HSPA5,HSPA9,NSF,SEPTIN11,TUBB2B,DDX1,DDX17,DDX3X,DDX5,DHX9,DNM1,DNM2,EEF1A1,EEF2,EIF2S3,EIF4A2,G3BP1,HSPA8,HSPD1,KIF5B,KIF5C,RAB2A,RAB8B,RAN,RUVBL1,RUVBL2,SEPTIN6,SEPTIN7,TUBA1A,TUBA1B,TUBA4A,TUBB,TUBB3,TUBB4A,TUBB4B,TUFM	39	Human
GO:0016818	GO:0016818	hydrolase activity, acting on acid anhydrides, in phosphorus-containing anhydrides	39/258	165/1865	0.000255539	0.00338284	0.00262584	EEF1A2,EIF4A1,HSP90AA1,HSPA5,HSPA9,NSF,SEPTIN11,TUBB2B,DDX1,DDX17,DDX3X,DDX5,DHX9,DNM1,DNM2,EEF1A1,EEF2,EIF2S3,EIF4A2,G3BP1,HSPA8,HSPD1,KIF5B,KIF5C,RAB2A,RAB8B,RAN,RUVBL1,RUVBL2,SEPTIN6,SEPTIN7,TUBA1A,TUBA1B,TUBA4A,TUBB,TUBB3,TUBB4A,TUBB4B,TUFM	39	Human
GO:0044389	GO:0044389	ubiquitin-like protein ligase binding	23/258	80/1865	0.0002805	0.00353845	0.00274662	RPL11,HSP90AA1,HSP90AB1,HSPA5,HSPA9,RPL23,RPS27A,YWHAE,YWHAZ,ACTG1,CCT2,GPI,HSPA8,HSPD1,PA2G4,PSMD1,RPL5,RTN4,TCP1,TRIM28,TUBA1B,TUBB,XRCC5	23	Human
GO:0051082	GO:0051082	unfolded protein binding	18/258	56/1865	0.000292749	0.00353845	0.00274662	HSP90AA1,HSP90AB1,HSPA5,HSPA9,PPIB,CCT2,CCT3,CCT4,CCT6A,CCT7,CCT8,HSPA8,HSPD1,NPM1,PPIA,RUVBL2,TCP1,TUBB4B	18	Human
GO:0045182	GO:0045182	translation regulator activity	20/258	66/1865	0.000329593	0.00381779	0.00296345	EEF1A2,EIF4A1,RPS14,RPS9,CIRBP,EEF1A1,EEF1B2,EEF1G,EEF2,EIF2S1,EIF2S2,EIF2S3,EIF3E,EIF4A2,EIF4G1,EIF4H,EIF5A,PABPC1,RPL22,TUFM	20	Human
GO:0043565	GO:0043565	sequence-specific DNA binding	20/258	68/1865	0.000511673	0.0056898	0.00441655	MAPT,HNRNPA1,HNRNPA2B1,NCL,RPS3,APEX1,APP,DHX9,ENO1,HNRNPD,HNRNPU,HSPD1,NPM1,PCBP1,RBMX,RUVBL2,SFPQ,XRCC5,XRCC6,YBX1	20	Human
GO:0140657	GO:0140657	ATP-dependent activity	28/258	110/1865	0.000582978	0.00620021	0.00481273	EIF4A1,HSP90AA1,HSPA5,HSPA9,NSF,PSMC1,PSMC2,PSMC3,PSMC5,DDX1,DDX17,DDX3X,DDX5,DHX9,EIF4A2,G3BP1,HSPA8,HSPD1,KIF5B,KIF5C,MYH10,MYH9,MYL6,PSMC4,RUVBL1,RUVBL2,XRCC5,XRCC6	28	Human
GO:0016887	GO:0016887	ATP hydrolysis activity	18/258	59/1865	0.000602178	0.00620021	0.00481273	EIF4A1,HSP90AA1,HSPA5,HSPA9,NSF,DDX1,DDX17,DDX3X,DDX5,DHX9,EIF4A2,G3BP1,HSPA8,HSPD1,KIF5B,KIF5C,RUVBL1,RUVBL2	18	Human
GO:0003725	GO:0003725	double-stranded RNA binding	11/258	28/1865	0.000698936	0.0068149	0.00528987	EIF4A1,HSP90AB1,DDX1,DHX9,EIF4H,HNRNPU,HSPD1,ILF3,TUBA1B,TUBB4B,VIM	11	Human
GO:0005524	GO:0005524	ATP binding	53/258	256/1865	0.000710907	0.0068149	0.00528987	EIF4A1,HSP90AA1,HSP90AB1,HSPA5,HSPA9,NSF,PSMC1,PSMC2,PSMC3,PSMC5,UBA1,ACTB,ACTBL2,ACTG1,AK1,CAMK2B,CAMK2D,CCT2,CCT3,CCT4,CCT6A,CCT7,CCT8,CDK5,DDX1,DDX17,DDX3X,DDX5,DHX9,EIF4A2,EIF4G1,FARSB,G3BP1,HNRNPU,HSPA12A,HSPA8,HSPD1,HSPH1,KIF5B,KIF5C,LANCL2,MYH10,MYH9,PFKP,PIP4K2A,PIP4K2B,PSMC4,RUVBL1,RUVBL2,SYN1,TCP1,XRCC5,XRCC6	53	Human
GO:0019904	GO:0019904	protein domain specific binding	34/258	146/1865	0.000887153	0.00822095	0.00638127	MAPT,YWHAB,YWHAG,YWHAQ,HNRNPA1,HNRNPK,HSP90AA1,HSP90AB1,HSPA5,NSF,YWHAH,YWHAZ,AP2A2,AP2M1,APP,CCT6A,DDB1,DDX5,DNM1,DNM2,GAPDH,HNRNPM,HSPA8,LANCL1,MYH9,RAB8B,RBMX,STX1B,STXBP1,SYNJ1,TRIM28,TUBA1A,TUBB,VIM	34	Human
GO:0019901	GO:0019901	protein kinase binding	32/258	137/1865	0.00120326	0.0107906	0.00837586	MAPT,YWHAG,EEF1A2,HSP90AA1,HSP90AB1,NSF,RPS3,RPS6,RPS7,YWHAZ,ACTB,ACTBL2,AP1B1,AP2A2,CDK5,DCTN2,DNM1,DNM2,EEF1A1,EEF2,HNRNPA0,HSPB1,KIF5B,NPM1,PARP1,PGAM1,PIN1,RPS19,STX1B,STXBP1,SYN1,TUBA4A	32	Human
GO:0003677	GO:0003677	DNA binding	38/258	172/1865	0.00129155	0.0112203	0.00870945	MAPT,HNRNPA1,HNRNPA2B1,HNRNPK,NCL,RPS3,ACTB,APEX1,APP,DDB1,DDX1,DDX3X,DHX9,EDF1,ENO1,FUS,G3BP1,HNRNPC,HNRNPD,HNRNPU,HSPD1,ILF3,NONO,NPM1,PARP1,PCBP1,RBMX,RPL6,RPL7,RUVBL2,SET,SFPQ,SSBP1,TAF15,TRIM28,XRCC5,XRCC6,YBX1	38	Human
GO:0000166	GO:0000166	nucleotide binding	78/258	422/1865	0.001396	0.0117603	0.00912858	EEF1A2,EIF4A1,HSP90AA1,HSP90AB1,HSPA5,HSPA9,NSF,PSMC1,PSMC2,PSMC3,PSMC5,SEPTIN11,TUBB2B,UBA1,ACTB,ACTBL2,ACTG1,AK1,CAMK2B,CAMK2D,CCT2,CCT3,CCT4,CCT6A,CCT7,CCT8,CDK5,DDX1,DDX17,DDX3X,DDX5,DHX9,DNM1,DNM2,EEF1A1,EEF2,EIF2S3,EIF4A2,EIF4G1,FARSB,G3BP1,GAPDH,HNRNPU,HSPA12A,HSPA8,HSPD1,HSPH1,IDH2,KIF5B,KIF5C,LANCL2,LDHA,MYH10,MYH9,PARP1,PFKP,PIP4K2A,PIP4K2B,PSMC4,RAB2A,RAB8B,RAN,RUVBL1,RUVBL2,SEPTIN6,SE…	78	Human
GO:1901265	GO:1901265	nucleoside phosphate binding	78/258	423/1865	0.00150602	0.0123139	0.00955833	EEF1A2,EIF4A1,HSP90AA1,HSP90AB1,HSPA5,HSPA9,NSF,PSMC1,PSMC2,PSMC3,PSMC5,SEPTIN11,TUBB2B,UBA1,ACTB,ACTBL2,ACTG1,AK1,CAMK2B,CAMK2D,CCT2,CCT3,CCT4,CCT6A,CCT7,CCT8,CDK5,DDX1,DDX17,DDX3X,DDX5,DHX9,DNM1,DNM2,EEF1A1,EEF2,EIF2S3,EIF4A2,EIF4G1,FARSB,G3BP1,GAPDH,HNRNPU,HSPA12A,HSPA8,HSPD1,HSPH1,IDH2,KIF5B,KIF5C,LANCL2,LDHA,MYH10,MYH9,PARP1,PFKP,PIP4K2A,PIP4K2B,PSMC4,RAB2A,RAB8B,RAN,RUVBL1,RUVBL2,SEPTIN6,SE…	78	Human
GO:0008135	GO:0008135	translation factor activity, RNA binding	15/258	49/1865	0.00166376	0.0125239	0.00972134	EEF1A2,EIF4A1,EEF1A1,EEF1B2,EEF1G,EEF2,EIF2S1,EIF2S2,EIF2S3,EIF3E,EIF4A2,EIF4G1,EIF4H,EIF5A,TUFM	15	Human
GO:0008187	GO:0008187	poly-pyrimidine tract binding	6/258	11/1865	0.00166527	0.0125239	0.00972134	PTBP1,HNRNPC,HNRNPU,PABPC1,PABPC4,SSB	6	Human
GO:0032559	GO:0032559	adenyl ribonucleotide binding	53/258	265/1865	0.00169629	0.0125239	0.00972134	EIF4A1,HSP90AA1,HSP90AB1,HSPA5,HSPA9,NSF,PSMC1,PSMC2,PSMC3,PSMC5,UBA1,ACTB,ACTBL2,ACTG1,AK1,CAMK2B,CAMK2D,CCT2,CCT3,CCT4,CCT6A,CCT7,CCT8,CDK5,DDX1,DDX17,DDX3X,DDX5,DHX9,EIF4A2,EIF4G1,FARSB,G3BP1,HNRNPU,HSPA12A,HSPA8,HSPD1,HSPH1,KIF5B,KIF5C,LANCL2,MYH10,MYH9,PFKP,PIP4K2A,PIP4K2B,PSMC4,RUVBL1,RUVBL2,SYN1,TCP1,XRCC5,XRCC6	53	Human
GO:0003682	GO:0003682	chromatin binding	19/258	69/1865	0.0017119	0.0125239	0.00972134	ACTB,APEX1,DDX1,DDX5,DHX9,FUS,HNRNPC,HNRNPD,HNRNPU,NONO,NPM1,RAN,RBMX,RUVBL2,SET,SFPQ,SSBP1,TRIM28,YBX1	19	Human
GO:0090079	GO:0090079	translation regulator activity, nucleic acid binding	16/258	55/1865	0.00212946	0.0148235	0.0115063	EEF1A2,EIF4A1,EEF1A1,EEF1B2,EEF1G,EEF2,EIF2S1,EIF2S2,EIF2S3,EIF3E,EIF4A2,EIF4G1,EIF4H,EIF5A,PABPC1,TUFM	16	Human
GO:0003678	GO:0003678	DNA helicase activity	7/258	15/1865	0.00213895	0.0148235	0.0115063	DDX3X,DHX9,G3BP1,RUVBL1,RUVBL2,XRCC5,XRCC6	7	Human
GO:0003724	GO:0003724	RNA helicase activity	8/258	19/1865	0.00229284	0.0148235	0.0115063	EIF4A1,DDX1,DDX17,DDX3X,DDX5,DHX9,EIF4A2,G3BP1	8	Human
GO:0008094	GO:0008094	ATP-dependent activity, acting on DNA	8/258	19/1865	0.00229284	0.0148235	0.0115063	DDX1,DDX3X,DHX9,G3BP1,RUVBL1,RUVBL2,XRCC5,XRCC6	8	Human
GO:0008186	GO:0008186	ATP-dependent activity, acting on RNA	8/258	19/1865	0.00229284	0.0148235	0.0115063	EIF4A1,DDX1,DDX17,DDX3X,DDX5,DHX9,EIF4A2,G3BP1	8	Human
GO:0030554	GO:0030554	adenyl nucleotide binding	53/258	269/1865	0.00243244	0.0153686	0.0119294	EIF4A1,HSP90AA1,HSP90AB1,HSPA5,HSPA9,NSF,PSMC1,PSMC2,PSMC3,PSMC5,UBA1,ACTB,ACTBL2,ACTG1,AK1,CAMK2B,CAMK2D,CCT2,CCT3,CCT4,CCT6A,CCT7,CCT8,CDK5,DDX1,DDX17,DDX3X,DDX5,DHX9,EIF4A2,EIF4G1,FARSB,G3BP1,HNRNPU,HSPA12A,HSPA8,HSPD1,HSPH1,KIF5B,KIF5C,LANCL2,MYH10,MYH9,PFKP,PIP4K2A,PIP4K2B,PSMC4,RUVBL1,RUVBL2,SYN1,TCP1,XRCC5,XRCC6	53	Human
GO:0005200	GO:0005200	structural constituent of cytoskeleton	16/258	56/1865	0.00261652	0.0161643	0.012547	GFAP,TUBB2B,ACTB,ACTBL2,ACTG1,EPB41L3,SPTAN1,TLN2,TUBA1A,TUBA1B,TUBA4A,TUBB,TUBB3,TUBB4A,TUBB4B,VIM	16	Human
GO:0019899	GO:0019899	enzyme binding	73/258	399/1865	0.00286972	0.0173431	0.0134621	MAPT,RPL11,YWHAB,YWHAG,EEF1A2,GFAP,HSP90AA1,HSP90AB1,HSPA5,HSPA9,NCL,NSF,PPIB,RPL23,RPS2,RPS27A,RPS3,RPS6,RPS7,YWHAE,YWHAH,YWHAZ,ACTB,ACTBL2,ACTG1,AP1B1,AP2A2,APP,CCT2,CDK5,DCTN2,DDX5,DHX9,DNM1,DNM2,EEF1A1,EEF2,ENO1,GPI,HNRNPA0,HNRNPD,HNRNPU,HSPA8,HSPB1,HSPD1,KIF5B,LDHA,NPM1,P4HB,PA2G4,PARP1,PGAM1,PIN1,PPP2R2A,PSMD1,RPL5,RPS19,RTN4,RUVBL1,RUVBL2,SFPQ,SNRPD3,SRSF3,STX1B,STXBP1,SYN1,TCP1,TRIM28,TUB…	73	Human
GO:0019900	GO:0019900	kinase binding	34/258	157/1865	0.00337758	0.019978	0.0155073	MAPT,YWHAG,EEF1A2,GFAP,HSP90AA1,HSP90AB1,NSF,RPS3,RPS6,RPS7,YWHAZ,ACTB,ACTBL2,AP1B1,AP2A2,CDK5,DCTN2,DNM1,DNM2,EEF1A1,EEF2,HNRNPA0,HSPB1,KIF5B,LDHA,NPM1,PARP1,PGAM1,PIN1,RPS19,STX1B,STXBP1,SYN1,TUBA4A	34	Human
GO:0140097	GO:0140097	catalytic activity, acting on DNA	10/258	29/1865	0.0038374	0.0222249	0.0172515	RPS3,APEX1,DDX1,DDX3X,DHX9,G3BP1,RUVBL1,RUVBL2,XRCC5,XRCC6	10	Human
GO:0036094	GO:0036094	small molecule binding	80/258	456/1865	0.00594221	0.0337129	0.0261687	EEF1A2,EIF4A1,HSP90AA1,HSP90AB1,HSPA5,HSPA9,NSF,PSMC1,PSMC2,PSMC3,PSMC5,SEPTIN11,TUBB2B,UBA1,ACTB,ACTBL2,ACTG1,AK1,CAMK2B,CAMK2D,CCT2,CCT3,CCT4,CCT6A,CCT7,CCT8,CDK5,DDX1,DDX17,DDX3X,DDX5,DHX9,DNM1,DNM2,EEF1A1,EEF2,EIF2S3,EIF4A2,EIF4G1,FARSB,FASN,G3BP1,GAPDH,GPI,HNRNPU,HSPA12A,HSPA8,HSPD1,HSPH1,IDH2,KIF5B,KIF5C,LANCL2,LDHA,MYH10,MYH9,PARP1,PFKP,PIP4K2A,PIP4K2B,PSMC4,RAB2A,RAB8B,RAN,RUVBL1,RUVBL2,S…	80	Human
GO:0043168	GO:0043168	anion binding	75/258	427/1865	0.00782556	0.0428419	0.0332548	EEF1A2,EIF4A1,HSP90AA1,HSP90AB1,HSPA5,HSPA9,NSF,PSMC1,PSMC2,PSMC3,PSMC5,SEPTIN11,TUBB2B,UBA1,ACTB,ACTBL2,ACTG1,AK1,CAMK2B,CAMK2D,CCT2,CCT3,CCT4,CCT6A,CCT7,CCT8,CDK5,DDX1,DDX17,DDX3X,DDX5,DHX9,DNM1,DNM2,EEF1A1,EEF2,EIF2S3,EIF4A2,EIF4G1,FARSB,G3BP1,HNRNPU,HSPA12A,HSPA8,HSPD1,HSPH1,KIF5B,KIF5C,LANCL1,LANCL2,MYH10,MYH9,PFKP,PIP4K2A,PIP4K2B,PSMC4,RAB2A,RAB8B,RAN,RUVBL1,RUVBL2,SEPTIN6,SEPTIN7,SYN1,TCP1…	75	Human
GO:0140640	GO:0140640	catalytic activity, acting on a nucleic acid	16/258	62/1865	0.00785949	0.0428419	0.0332548	EIF4A1,LRRC47,RPS3,APEX1,DDX1,DDX17,DDX3X,DDX5,DHX9,EIF4A2,FARSB,G3BP1,RUVBL1,RUVBL2,XRCC5,XRCC6	16	Human
Mouse GO MF Enrichment
GOID	ID	Description	GeneRatio	BgRatio	pvalue	p.adjust	qvalue	geneID	Count	species
GO:0036094	GO:0036094	small molecule binding	101/239	296/1042	9.95731e-08	1.3008e-05	9.39916e-06	Abat,Acat1,Acly,Acot7,Acsbg1,Actc1,Actg1,Actn4,Actr1a,Actr2,Actr3,Alb,Aldoa,Atp1a1,Atp1a2,Atp1a3,Atp2a2,Atp2b2,Atp5a1,Atp6v1a,Atp6v1b2,Camk2a,Camk2b,Camk2d,Camk2g,Camkv,Cct3,Cct4,Cct5,Cct8,Ckb,Ckmt1,Cnp,Csnk2a1,Dclk2,Ddx17,Dld,Dnm1,Dync1h1,Eef1a1,Eef2,Eif4a2,Fasn,Gapdh,Glul,Gnao1,Got2,Hadha,Hk1,Hsp90aa1,Hsp90ab1,Hsp90b1,Hspa1a,Hspa1l,Hspa2,Hspa4,Hspa4l,Hspa5,Hspa9,Hspd1,Hsph1,Idh3a,Itpr1,Kif5b,Ld…	101	Mouse
GO:0019899	GO:0019899	enzyme binding	100/239	293/1042	1.20408e-07	1.3008e-05	9.39916e-06	Acat1,Actg1,Actr3,Alb,Aldoa,Anxa2,Ap2a1,Ap2a2,Arpc4,Atp1a1,Atp1b1,Atp2a2,Atp5a1,Atp6v0a1,Bin1,Calm1,Camk2b,Camk2d,Cap1,Capn2,Cbx3,Cfl1,Ckb,Clasp2,Cltc,Dctn1,Dctn2,Dmd,Dnm1,Dpysl2,Eef1a1,Eef2,Eno2,Gapdh,Gdi1,Gdi2,Gfap,Gnb1,Gnb2,Got2,Gstm5,Hnrnpa0,Hnrnpa2b1,Hsp90aa1,Hsp90ab1,Hsp90b1,Hspa1a,Hspa1l,Hspa2,Hspa5,Hspa9,Hspd1,Itpr1,Jup,Kif5b,Kpnb1,Ldha,Ldhb,Map2,Map2k1,Mapk1,Mapre3,Marcks,Mbp,Myo5a,Nckap…	100	Mouse
GO:0042802	GO:0042802	identical protein binding	87/239	246/1042	2.12671e-07	1.3008e-05	9.39916e-06	Abat,Acat1,Acot7,Actg1,Actn1,Actn4,Add1,Ahcyl1,Alb,Aldoa,Aldoc,Anxa2,Apoe,Bin1,Camk2a,Camk2b,Camk2d,Camk2g,Cbx3,Ckmt1,Crmp1,Csnk2a1,Dctn1,Dctn2,Dnm1,Dpysl2,Dpysl3,Eef1a1,Eno2,Ewsr1,Fasn,Gapdh,Gfap,Glul,Got2,Gstm5,Hk1,Hnrnpa1,Hnrnpa2b1,Hsp90aa1,Hsp90ab1,Itpr1,Kif5b,Ldha,Ldhb,Mapk1,Mapre3,Marcks,Myh10,Myo5a,Necab2,Nono,Oxct1,Pdia3,Pfkl,Pfkm,Pfkp,Phb2,Pkm,Plp1,Prdx6,Prnp,Puf60,Pygb,Septin3,Septin7,S…	87	Mouse
GO:0008092	GO:0008092	cytoskeletal protein binding	66/239	170/1042	2.20474e-07	1.3008e-05	9.39916e-06	Actc1,Actn1,Actn4,Actr2,Actr3,Add1,Aldoa,Aldoc,Anxa2,Apoe,Arpc4,Atp1a1,Bin1,Calm1,Camk2d,Cap1,Capn2,Cct5,Cfl1,Clasp2,Cltc,Crmp1,Cttn,Dbn1,Dbnl,Dclk2,Dctn1,Dctn2,Dmd,Dnm1,Dpysl2,Dpysl3,Dpysl4,Dstn,Eef2,Fscn1,Gapdh,Gnb1,Hsp90aa1,Hsp90ab1,Hspa2,Hsph1,Kif5b,Kpnb1,Map1a,Map1b,Map2,Map4,Map6,Mapre3,Marcks,Myh10,Myo5a,Plec,Ppp2r2a,Prnp,Rab3a,Rhoa,Snap25,Stx1a,Tpm1,Tpm3,Vapa,Vcl,Wdr1,Ywhah	66	Mouse
GO:0043168	GO:0043168	anion binding	92/239	269/1042	5.18986e-07	2.44962e-05	1.77002e-05	Abat,Acat1,Acly,Acsbg1,Actc1,Actg1,Actr1a,Actr2,Actr3,Alb,Anxa2,Atp1a1,Atp1a2,Atp1a3,Atp2a2,Atp2b2,Atp5a1,Atp6v1a,Atp6v1b2,Camk2a,Camk2b,Camk2d,Camk2g,Camkv,Cct3,Cct4,Cct5,Cct8,Ckb,Ckmt1,Csnk2a1,Dclk2,Ddx17,Dld,Dnm1,Dync1h1,Eef1a1,Eef2,Eif4a2,Gap43,Glul,Gnao1,Got2,Gstm5,Hadha,Hk1,Hsp90aa1,Hsp90ab1,Hsp90b1,Hspa1a,Hspa1l,Hspa2,Hspa4,Hspa4l,Hspa5,Hspa9,Hspd1,Hsph1,Itpr1,Kif5b,Lancl1,Map2k1,Mapk1,Myh…	92	Mouse
GO:0000166	GO:0000166	nucleotide binding	88/239	263/1042	3.52656e-06	0.000118895	8.59102e-05	Acat1,Acly,Acot7,Acsbg1,Actc1,Actg1,Actr1a,Actr2,Actr3,Atp1a1,Atp1a2,Atp1a3,Atp2a2,Atp2b2,Atp5a1,Atp6v1a,Atp6v1b2,Camk2a,Camk2b,Camk2d,Camk2g,Camkv,Cct3,Cct4,Cct5,Cct8,Ckb,Ckmt1,Cnp,Csnk2a1,Dclk2,Ddx17,Dld,Dnm1,Dync1h1,Eef1a1,Eef2,Eif4a2,Gapdh,Glul,Gnao1,Hadha,Hk1,Hsp90aa1,Hsp90ab1,Hsp90b1,Hspa1a,Hspa1l,Hspa2,Hspa4,Hspa4l,Hspa5,Hspa9,Hspd1,Hsph1,Idh3a,Kif5b,Ldha,Ldhb,Map2k1,Mapk1,Mdh1,Myh10,Myo5a…	88	Mouse
GO:1901265	GO:1901265	nucleoside phosphate binding	88/239	263/1042	3.52656e-06	0.000118895	8.59102e-05	Acat1,Acly,Acot7,Acsbg1,Actc1,Actg1,Actr1a,Actr2,Actr3,Atp1a1,Atp1a2,Atp1a3,Atp2a2,Atp2b2,Atp5a1,Atp6v1a,Atp6v1b2,Camk2a,Camk2b,Camk2d,Camk2g,Camkv,Cct3,Cct4,Cct5,Cct8,Ckb,Ckmt1,Cnp,Csnk2a1,Dclk2,Ddx17,Dld,Dnm1,Dync1h1,Eef1a1,Eef2,Eif4a2,Gapdh,Glul,Gnao1,Hadha,Hk1,Hsp90aa1,Hsp90ab1,Hsp90b1,Hspa1a,Hspa1l,Hspa2,Hspa4,Hspa4l,Hspa5,Hspa9,Hspd1,Hsph1,Idh3a,Kif5b,Ldha,Ldhb,Map2k1,Mapk1,Mdh1,Myh10,Myo5a…	88	Mouse
GO:0032559	GO:0032559	adenyl ribonucleotide binding	64/239	176/1042	6.08112e-06	0.000179393	0.000129624	Acat1,Acly,Acot7,Acsbg1,Actc1,Actg1,Actr1a,Actr2,Actr3,Atp1a1,Atp1a2,Atp1a3,Atp2a2,Atp2b2,Atp5a1,Atp6v1a,Atp6v1b2,Camk2a,Camk2b,Camk2d,Camk2g,Camkv,Cct3,Cct4,Cct5,Cct8,Ckb,Ckmt1,Csnk2a1,Dclk2,Ddx17,Dync1h1,Eif4a2,Glul,Hadha,Hk1,Hsp90aa1,Hsp90ab1,Hsp90b1,Hspa1a,Hspa1l,Hspa2,Hspa4,Hspa4l,Hspa5,Hspa9,Hspd1,Hsph1,Kif5b,Map2k1,Mapk1,Myh10,Myo5a,Nsf,Pfkl,Pfkm,Pfkp,Pgk1,Pkm,Snrnp200,Syn2,Tcp1,Uba1,Vcp	64	Mouse
GO:0030554	GO:0030554	adenyl nucleotide binding	64/239	177/1042	7.65776e-06	0.000200803	0.000145094	Acat1,Acly,Acot7,Acsbg1,Actc1,Actg1,Actr1a,Actr2,Actr3,Atp1a1,Atp1a2,Atp1a3,Atp2a2,Atp2b2,Atp5a1,Atp6v1a,Atp6v1b2,Camk2a,Camk2b,Camk2d,Camk2g,Camkv,Cct3,Cct4,Cct5,Cct8,Ckb,Ckmt1,Csnk2a1,Dclk2,Ddx17,Dync1h1,Eif4a2,Glul,Hadha,Hk1,Hsp90aa1,Hsp90ab1,Hsp90b1,Hspa1a,Hspa1l,Hspa2,Hspa4,Hspa4l,Hspa5,Hspa9,Hspd1,Hsph1,Kif5b,Map2k1,Mapk1,Myh10,Myo5a,Nsf,Pfkl,Pfkm,Pfkp,Pgk1,Pkm,Snrnp200,Syn2,Tcp1,Uba1,Vcp	64	Mouse
GO:0044183	GO:0044183	protein folding chaperone	12/239	16/1042	1.25162e-05	0.000265123	0.000191569	Cct3,Cct4,Cct5,Cct8,Hsp90aa1,Hsp90ab1,Hspa1a,Hspa1l,Hspa2,Hspa5,Hspa9,Tcp1	12	Mouse
GO:0097367	GO:0097367	carbohydrate derivative binding	83/239	251/1042	1.42078e-05	0.000265123	0.000191569	Acat1,Acly,Acot7,Acsbg1,Actc1,Actg1,Actn4,Actr1a,Actr2,Actr3,Apoe,Atp1a1,Atp1a2,Atp1a3,Atp2a2,Atp2b2,Atp5a1,Atp6v1a,Atp6v1b2,Camk2a,Camk2b,Camk2d,Camk2g,Camkv,Cct3,Cct4,Cct5,Cct8,Ckb,Ckmt1,Csnk2a1,Dclk2,Ddx17,Dnm1,Dpysl3,Dync1h1,Eef1a1,Eef2,Eif4a2,Gap43,Glul,Gnao1,Hadha,Hk1,Hsp90aa1,Hsp90ab1,Hsp90b1,Hspa1a,Hspa1l,Hspa2,Hspa4,Hspa4l,Hspa5,Hspa9,Hspd1,Hsph1,Kif5b,Map2k1,Mapk1,Myh10,Myo5a,Nsf,Pfkl,P…	83	Mouse
GO:0097718	GO:0097718	disordered domain specific binding	11/239	14/1042	1.42443e-05	0.000265123	0.000191569	Ap2a2,Ap2m1,Calm1,Cltc,Gapdh,Hsp90aa1,Hsp90ab1,Hspa1a,Hspa2,Myo5a,Tpm1	11	Mouse
GO:0005524	GO:0005524	ATP binding	61/239	169/1042	1.46042e-05	0.000265123	0.000191569	Acly,Acsbg1,Actc1,Actg1,Actr1a,Actr2,Actr3,Atp1a1,Atp1a2,Atp1a3,Atp2a2,Atp2b2,Atp5a1,Atp6v1a,Atp6v1b2,Camk2a,Camk2b,Camk2d,Camk2g,Camkv,Cct3,Cct4,Cct5,Cct8,Ckb,Ckmt1,Csnk2a1,Dclk2,Ddx17,Dync1h1,Eif4a2,Glul,Hk1,Hsp90aa1,Hsp90ab1,Hsp90b1,Hspa1a,Hspa1l,Hspa2,Hspa4,Hspa4l,Hspa5,Hspa9,Hspd1,Hsph1,Kif5b,Map2k1,Mapk1,Myh10,Myo5a,Nsf,Pfkl,Pfkm,Pfkp,Pgk1,Pkm,Snrnp200,Syn2,Tcp1,Uba1,Vcp	61	Mouse
GO:0032555	GO:0032555	purine ribonucleotide binding	77/239	230/1042	2.05573e-05	0.000346537	0.000250397	Acat1,Acly,Acot7,Acsbg1,Actc1,Actg1,Actr1a,Actr2,Actr3,Atp1a1,Atp1a2,Atp1a3,Atp2a2,Atp2b2,Atp5a1,Atp6v1a,Atp6v1b2,Camk2a,Camk2b,Camk2d,Camk2g,Camkv,Cct3,Cct4,Cct5,Cct8,Ckb,Ckmt1,Csnk2a1,Dclk2,Ddx17,Dnm1,Dync1h1,Eef1a1,Eef2,Eif4a2,Glul,Gnao1,Hadha,Hk1,Hsp90aa1,Hsp90ab1,Hsp90b1,Hspa1a,Hspa1l,Hspa2,Hspa4,Hspa4l,Hspa5,Hspa9,Hspd1,Hsph1,Kif5b,Map2k1,Mapk1,Myh10,Myo5a,Nsf,Pfkl,Pfkm,Pfkp,Pgk1,Pkm,Rab3a,…	77	Mouse
GO:0017076	GO:0017076	purine nucleotide binding	77/239	231/1042	2.48606e-05	0.00039114	0.000282626	Acat1,Acly,Acot7,Acsbg1,Actc1,Actg1,Actr1a,Actr2,Actr3,Atp1a1,Atp1a2,Atp1a3,Atp2a2,Atp2b2,Atp5a1,Atp6v1a,Atp6v1b2,Camk2a,Camk2b,Camk2d,Camk2g,Camkv,Cct3,Cct4,Cct5,Cct8,Ckb,Ckmt1,Csnk2a1,Dclk2,Ddx17,Dnm1,Dync1h1,Eef1a1,Eef2,Eif4a2,Glul,Gnao1,Hadha,Hk1,Hsp90aa1,Hsp90ab1,Hsp90b1,Hspa1a,Hspa1l,Hspa2,Hspa4,Hspa4l,Hspa5,Hspa9,Hspd1,Hsph1,Kif5b,Map2k1,Mapk1,Myh10,Myo5a,Nsf,Pfkl,Pfkm,Pfkp,Pgk1,Pkm,Rab3a,…	77	Mouse
GO:0032553	GO:0032553	ribonucleotide binding	77/239	232/1042	2.99928e-05	0.000419417	0.000303058	Acat1,Acly,Acot7,Acsbg1,Actc1,Actg1,Actr1a,Actr2,Actr3,Atp1a1,Atp1a2,Atp1a3,Atp2a2,Atp2b2,Atp5a1,Atp6v1a,Atp6v1b2,Camk2a,Camk2b,Camk2d,Camk2g,Camkv,Cct3,Cct4,Cct5,Cct8,Ckb,Ckmt1,Csnk2a1,Dclk2,Ddx17,Dnm1,Dync1h1,Eef1a1,Eef2,Eif4a2,Glul,Gnao1,Hadha,Hk1,Hsp90aa1,Hsp90ab1,Hsp90b1,Hspa1a,Hspa1l,Hspa2,Hspa4,Hspa4l,Hspa5,Hspa9,Hspd1,Hsph1,Kif5b,Map2k1,Mapk1,Myh10,Myo5a,Nsf,Pfkl,Pfkm,Pfkp,Pgk1,Pkm,Rab3a,…	77	Mouse
GO:0044325	GO:0044325	transmembrane transporter binding	15/239	24/1042	3.02122e-05	0.000419417	0.000303058	Actn1,Actn4,Ap2m1,Atp2a2,Calm1,Camk2d,Hsp90ab1,Itpr1,Prnp,Snap25,Stx1a,Vdac1,Ywhae,Ywhah,Ywhaz	15	Mouse
GO:0035639	GO:0035639	purine ribonucleoside triphosphate binding	74/239	222/1042	3.91347e-05	0.0005131	0.00037075	Acly,Acsbg1,Actc1,Actg1,Actr1a,Actr2,Actr3,Atp1a1,Atp1a2,Atp1a3,Atp2a2,Atp2b2,Atp5a1,Atp6v1a,Atp6v1b2,Camk2a,Camk2b,Camk2d,Camk2g,Camkv,Cct3,Cct4,Cct5,Cct8,Ckb,Ckmt1,Csnk2a1,Dclk2,Ddx17,Dnm1,Dync1h1,Eef1a1,Eef2,Eif4a2,Glul,Gnao1,Hk1,Hsp90aa1,Hsp90ab1,Hsp90b1,Hspa1a,Hspa1l,Hspa2,Hspa4,Hspa4l,Hspa5,Hspa9,Hspd1,Hsph1,Kif5b,Map2k1,Mapk1,Myh10,Myo5a,Nsf,Pfkl,Pfkm,Pfkp,Pgk1,Pkm,Rab3a,Ran,Rhoa,Septin3,S…	74	Mouse
GO:0016887	GO:0016887	ATP hydrolysis activity	23/239	50/1042	0.000190179	0.00236223	0.00170687	Atp1a2,Atp5a1,Cct3,Cct4,Cct5,Cct8,Eif4a2,Hsp90aa1,Hsp90ab1,Hsp90b1,Hspa1a,Hspa1l,Hspa2,Hspa4,Hspa4l,Hspa5,Hspa9,Hspd1,Hsph1,Kif5b,Nsf,Tcp1,Vcp	23	Mouse
GO:0140657	GO:0140657	ATP-dependent activity	37/239	96/1042	0.000220144	0.00259769	0.00187701	Acsbg1,Actc1,Atp1a1,Atp1a2,Atp1a3,Atp1b1,Atp2a2,Atp2b2,Atp5a1,Atp6v1a,Cct3,Cct4,Cct5,Cct8,Ddx17,Dync1h1,Eif4a2,Hsp90aa1,Hsp90ab1,Hsp90b1,Hspa1a,Hspa1l,Hspa2,Hspa4,Hspa4l,Hspa5,Hspa9,Hspd1,Hsph1,Kif5b,Myh10,Myo5a,Nsf,Slc12a5,Snrnp200,Tcp1,Vcp	37	Mouse
GO:0017111	GO:0017111	nucleoside-triphosphatase activity	38/239	100/1042	0.000254124	0.00285587	0.00206357	Atp1a2,Atp5a1,Cct3,Cct4,Cct5,Cct8,Dnm1,Eef1a1,Eef2,Eif4a2,Gnao1,Gnb1,Gnb2,Hsp90aa1,Hsp90ab1,Hsp90b1,Hspa1a,Hspa1l,Hspa2,Hspa4,Hspa4l,Hspa5,Hspa9,Hspd1,Hsph1,Kif5b,Nsf,Rab3a,Ran,Rhoa,Septin3,Septin7,Tcp1,Tuba1b,Tubb2a,Tubb3,Tufm,Vcp	38	Mouse
GO:0019900	GO:0019900	kinase binding	43/239	118/1042	0.000288982	0.00306214	0.00221261	Ap2a1,Ap2a2,Atp1a1,Atp1b1,Calm1,Camk2b,Clasp2,Cltc,Dctn1,Dctn2,Dnm1,Dpysl2,Eef1a1,Eef2,Gfap,Hnrnpa0,Hsp90aa1,Hsp90ab1,Jup,Kif5b,Ldha,Ldhb,Map2,Map2k1,Mapk1,Mapre3,Marcks,Myo5a,Nsf,Pfkl,Pfkm,Pgam1,Rhoa,Slc12a5,Snap91,Stx1a,Stx1b,Stxbp1,Sv2a,Syn1,Vdac1,Ywhag,Ywhaz	43	Mouse
GO:0016462	GO:0016462	pyrophosphatase activity	38/239	101/1042	0.000324379	0.00306214	0.00221261	Atp1a2,Atp5a1,Cct3,Cct4,Cct5,Cct8,Dnm1,Eef1a1,Eef2,Eif4a2,Gnao1,Gnb1,Gnb2,Hsp90aa1,Hsp90ab1,Hsp90b1,Hspa1a,Hspa1l,Hspa2,Hspa4,Hspa4l,Hspa5,Hspa9,Hspd1,Hsph1,Kif5b,Nsf,Rab3a,Ran,Rhoa,Septin3,Septin7,Tcp1,Tuba1b,Tubb2a,Tubb3,Tufm,Vcp	38	Mouse
GO:0016817	GO:0016817	hydrolase activity, acting on acid anhydrides	38/239	101/1042	0.000324379	0.00306214	0.00221261	Atp1a2,Atp5a1,Cct3,Cct4,Cct5,Cct8,Dnm1,Eef1a1,Eef2,Eif4a2,Gnao1,Gnb1,Gnb2,Hsp90aa1,Hsp90ab1,Hsp90b1,Hspa1a,Hspa1l,Hspa2,Hspa4,Hspa4l,Hspa5,Hspa9,Hspd1,Hsph1,Kif5b,Nsf,Rab3a,Ran,Rhoa,Septin3,Septin7,Tcp1,Tuba1b,Tubb2a,Tubb3,Tufm,Vcp	38	Mouse
GO:0016818	GO:0016818	hydrolase activity, acting on acid anhydrides, in phosphorus-containing anhydrides	38/239	101/1042	0.000324379	0.00306214	0.00221261	Atp1a2,Atp5a1,Cct3,Cct4,Cct5,Cct8,Dnm1,Eef1a1,Eef2,Eif4a2,Gnao1,Gnb1,Gnb2,Hsp90aa1,Hsp90ab1,Hsp90b1,Hspa1a,Hspa1l,Hspa2,Hspa4,Hspa4l,Hspa5,Hspa9,Hspd1,Hsph1,Kif5b,Nsf,Rab3a,Ran,Rhoa,Septin3,Septin7,Tcp1,Tuba1b,Tubb2a,Tubb3,Tufm,Vcp	38	Mouse
GO:0051015	GO:0051015	actin filament binding	24/239	56/1042	0.000520819	0.00472744	0.0034159	Actn1,Actn4,Actr2,Actr3,Add1,Arpc4,Bin1,Cfl1,Clasp2,Cttn,Dbn1,Dbnl,Dmd,Dstn,Eef2,Fscn1,Marcks,Myh10,Myo5a,Plec,Tpm1,Tpm3,Vcl,Wdr1	24	Mouse
GO:0019904	GO:0019904	protein domain specific binding	43/239	121/1042	0.000553277	0.00483605	0.00349438	Actn1,Ap2a2,Ap2m1,Atp1a1,Atp2b2,Basp1,Calm1,Cbx3,Cltc,Dbnl,Dmd,Dnm1,Dpysl3,Gapdh,Hnrnpa1,Hsp90aa1,Hsp90ab1,Hspa1a,Hspa2,Hspa5,Itpr1,Kpnb1,Lancl1,Myo5a,Nsf,Ran,Rhoa,Snap25,Snap91,Stx1a,Stx1b,Stxbp1,Synj1,Syp,Tpm1,Vapa,Vcp,Ywhab,Ywhae,Ywhag,Ywhah,Ywhaq,Ywhaz	43	Mouse
GO:0051082	GO:0051082	unfolded protein binding	13/239	24/1042	0.000769818	0.00648847	0.00468837	Cct3,Cct4,Cct5,Cct8,Hsp90aa1,Hsp90ab1,Hsp90b1,Hspa1a,Hspa1l,Hspa2,Hspa5,Hspa9,Tcp1	13	Mouse
GO:0003824	GO:0003824	catalytic activity	116/239	418/1042	0.0016682	0.0135757	0.0098094	Abat,Acat1,Acly,Aco2,Acot7,Acsbg1,Aldoa,Aldoc,Atp1a1,Atp1a2,Atp5a1,Atp6v1a,Atp6v1b2,Camk2a,Camk2b,Camk2d,Camk2g,Camkv,Capn2,Cct3,Cct4,Cct5,Cct8,Ckb,Ckmt1,Cnp,Crmp1,Cs,Csnk2a1,Dclk2,Ddx17,Dld,Dnm1,Dpysl2,Dpysl3,Dpysl4,Eef1a1,Eef2,Eif4a2,Eno2,Fasn,Gapdh,Glul,Gnao1,Gnb1,Gnb2,Got2,Gstm5,Hadha,Hk1,Hsp90aa1,Hsp90ab1,Hsp90b1,Hspa1a,Hspa1l,Hspa2,Hspa4,Hspa4l,Hspa5,Hspa9,Hspd1,Hsph1,Idh3a,Idh3b,Kif5b,Lanc…	116	Mouse
GO:0005516	GO:0005516	calmodulin binding	19/239	44/1042	0.00184598	0.0145217	0.0104929	Add1,Atp2b2,Camk2a,Camk2b,Camk2d,Camk2g,Camkv,Eef1a1,Ewsr1,Gap43,Map2,Map6,Marcks,Mbp,Myh10,Myo5a,Ppp3ca,Ppp3cb,Syt1	19	Mouse
GO:0050750	GO:0050750	low-density lipoprotein particle receptor binding	7/239	10/1042	0.00194844	0.0148333	0.0107181	Ap2a1,Ap2m1,Apoe,Cltc,Hsp90b1,Lancl1,Syt1	7	Mouse
GO:0016616	GO:0016616	oxidoreductase activity, acting on the CH-OH group of donors, NAD or NADP as acceptor	9/239	15/1042	0.00205711	0.0151712	0.0109622	Fasn,Hadha,Idh3a,Idh3b,Ldha,Ldhb,Mdh1,Mdh2,Phgdh	9	Mouse
GO:0033218	GO:0033218	amide binding	20/239	48/1042	0.00237369	0.0169755	0.0122659	Acot7,Ap2m1,Apoe,Atp1a3,Cltc,Dld,Fasn,Gstm5,Hadha,Hsp90ab1,Kpnb1,Lancl1,Npepps,Phb2,Ppia,Ppp3ca,Prnp,Tubb3,Vdac1,Vdac2	20	Mouse
GO:0019901	GO:0019901	protein kinase binding	37/239	107/1042	0.0025502	0.0177014	0.0127905	Ap2a1,Ap2a2,Atp1a1,Atp1b1,Calm1,Camk2b,Clasp2,Cltc,Dctn1,Dctn2,Dnm1,Dpysl2,Eef1a1,Eef2,Hnrnpa0,Hsp90aa1,Hsp90ab1,Jup,Kif5b,Map2,Map2k1,Mapk1,Mapre3,Marcks,Myo5a,Nsf,Pgam1,Rhoa,Slc12a5,Snap91,Stx1b,Stxbp1,Sv2a,Syn1,Vdac1,Ywhag,Ywhaz	37	Mouse
GO:0005200	GO:0005200	structural constituent of cytoskeleton	12/239	24/1042	0.00305388	0.0205107	0.0148204	Actg1,Actr2,Actr3,Add1,Arpc4,Camk2b,Gfap,Plec,Tpm1,Tuba1b,Tubb2a,Tubb3	12	Mouse
GO:0043167	GO:0043167	ion binding	113/239	411/1042	0.00312875	0.0205107	0.0148204	Abat,Acat1,Acly,Aco2,Acsbg1,Actc1,Actg1,Actn1,Actn4,Actr1a,Actr2,Actr3,Alb,Anxa2,Apoe,Atp1a1,Atp1a2,Atp1a3,Atp2a2,Atp2b2,Atp5a1,Atp6v1a,Atp6v1b2,Calm1,Camk2a,Camk2b,Camk2d,Camk2g,Camkv,Capn2,Cct3,Cct4,Cct5,Cct8,Ckb,Ckmt1,Csnk2a1,Dclk2,Ddx17,Dld,Dmd,Dnm1,Dync1h1,Eef1a1,Eef2,Eif4a2,Eno2,Ewsr1,Gap43,Glul,Gnao1,Got2,Gstm5,Hadha,Hk1,Hsp90aa1,Hsp90ab1,Hsp90b1,Hspa1a,Hspa1l,Hspa2,Hspa4,Hspa4l,Hspa5,Hspa…	113	Mouse
GO:0016787	GO:0016787	hydrolase activity	64/239	211/1042	0.00332259	0.0211927	0.0153132	Acot7,Atp1a1,Atp1a2,Atp5a1,Atp6v1b2,Capn2,Cct3,Cct4,Cct5,Cct8,Cnp,Crmp1,Ddx17,Dnm1,Dpysl2,Dpysl3,Dpysl4,Eef1a1,Eef2,Eif4a2,Fasn,Gnao1,Gnb1,Gnb2,Hsp90aa1,Hsp90ab1,Hsp90b1,Hspa1a,Hspa1l,Hspa2,Hspa4,Hspa4l,Hspa5,Hspa9,Hspd1,Hsph1,Kif5b,Npepps,Nsf,Pdia3,Pgam1,Ppm1e,Ppp2r1a,Ppp3ca,Ppp3cb,Prdx6,Psmd13,Rab3a,Ran,Rhoa,Septin3,Septin7,Snd1,Snrnp200,Synj1,Tcp1,Tuba1b,Tubb2a,Tubb3,Tufm,Uchl1,Usp5,Usp9x,Vcp	64	Mouse
GO:0016614	GO:0016614	oxidoreductase activity, acting on CH-OH group of donors	9/239	16/1042	0.00377077	0.0234185	0.0169215	Fasn,Hadha,Idh3a,Idh3b,Ldha,Ldhb,Mdh1,Mdh2,Phgdh	9	Mouse
GO:0070325	GO:0070325	lipoprotein particle receptor binding	7/239	11/1042	0.00431743	0.026126	0.0188778	Ap2a1,Ap2m1,Apoe,Cltc,Hsp90b1,Lancl1,Syt1	7	Mouse
GO:0047485	GO:0047485	protein N-terminus binding	13/239	28/1042	0.0046802	0.0276132	0.0199524	Actn4,Calm1,Csnk2a1,Eif5a,Hspa1a,Map2k1,Phb2,Plec,Snap25,Stx1a,Stxbp1,Tpm1,Ywhaq	13	Mouse
GO:0008022	GO:0008022	protein C-terminus binding	19/239	48/1042	0.0060642	0.0349062	0.0252221	Ap2a1,Atp1b1,Atp2a2,Atp2b2,Cltc,Dbnl,Dnm1,Itpr1,Map2k1,Mapre3,Nsf,Pfkm,Phb,Phb2,Rab3a,Stip1,Synj1,Syt1,Ywhab	19	Mouse
GO:0003779	GO:0003779	actin binding	29/239	83/1042	0.00649851	0.0365155	0.0263849	Actn1,Actn4,Actr2,Actr3,Add1,Arpc4,Bin1,Cap1,Cfl1,Clasp2,Cttn,Dbn1,Dbnl,Dmd,Dstn,Eef2,Fscn1,Map1a,Map1b,Map2,Marcks,Myh10,Myo5a,Plec,Tpm1,Tpm3,Vcl,Wdr1,Ywhah	29	Mouse
GO:0030276	GO:0030276	clathrin binding	7/239	12/1042	0.00835642	0.0450785	0.0325723	Ap2a1,Ap2a2,Ap2b1,Ap2m1,Cltc,Snap91,Syt1	7	Mouse
GO:0008017	GO:0008017	microtubule binding	15/239	36/1042	0.00840446	0.0450785	0.0325723	Clasp2,Dclk2,Dctn1,Dnm1,Dpysl2,Gapdh,Kif5b,Map1a,Map1b,Map2,Map4,Map6,Mapre3,Prnp,Vapa	15	Mouse

## Sheet: Supplementary table 5
Supplementary table 5: Summary of pathology targeted localised proteomics studies
This data set summarises the proteins detected in neurofibrillary tangles (Drummond 2020) and altered in neurons affected by granulovascular degeneration or neurofibrillary tangles (Hondius 2021). Intersection stats between the three datasets of these two studies were calculated with Fisher's Exact test using total number of detected proteins as the background in R v4.1.2 with the GeneOverlap pac…
	Hondius 2021										Drummond 2020
gene	logFC_GVD	FC_GVD	FDR_GVD	logFC_NFT	FC_NFT	FDR_NFT	GVD_altered	directionGVD	NFT_altered	directionNFT	NFT_drummond	pTau
A2ML1	0.006	1.004	1		1			Unchanged		Unchanged
AAK1	-0.087	0.942	0.922	-0.161	0.894	0.428		Unchanged		Decreased
AARS1	0	1	1	0	1	1		Unchanged		Unchanged
AASDHPPT	0.461	1.377	0.59	0.421	1.339	0.46		Increased		Increased
ABAT	0	1	1	-0.204	0.868	0.455		Unchanged		Decreased	TRUE
ABCA2	0	1	1	0	1	1		Unchanged		Unchanged
ABCB4	0	1	1	0	1	1		Unchanged		Unchanged
ABCE1	0	1	1	-0.351	0.784	1		Unchanged		Decreased
ABCF1	0.118	1.085	1	0	1	1		Unchanged		Unchanged
ABHD10	0	1	1	0	1	1		Unchanged		Unchanged
ABHD12	0	1	1	-0.172	0.887	0.407		Unchanged		Decreased
ABHD6	0	1	1	0	1	1		Unchanged		Unchanged
ABI1	0	1	1	0	1	1		Unchanged		Unchanged	TRUE
ABI2	0	1	1	0	1	1		Unchanged		Unchanged
ABR	0	1	1	0	1	1		Unchanged		Unchanged
ACAA2	0	1	1	0.17	1.125	0.553		Unchanged		Increased
ACAD8	0	1	1	0	1	1		Unchanged		Unchanged
ACAD9		1		0	1	1		Unchanged		Unchanged
ACADM	0	1	1	0	1	1		Unchanged		Unchanged
ACADSB	0	1	1	0	1	1		Unchanged		Unchanged
ACADVL	0	1	1	0	1	1		Unchanged		Unchanged
ACAT1	0	1	1	0	1	1		Unchanged		Unchanged	TRUE
ACBD3	0	1	1	0	1	1		Unchanged		Unchanged
ACLY	-0.025	0.983	1	-0.062	0.958	1		Unchanged		Unchanged
ACO2	0	1	1	0	1	1		Unchanged		Unchanged	TRUE
ACOT2	0	1	1	0	1	1		Unchanged		Unchanged
ACOT7	0	1	1	0	1	1		Unchanged		Unchanged	TRUE
ACOT9	0	1	1	0.236	1.178	1		Unchanged		Increased
ACP2	0.238	1.18	1	0.386	1.307	0.426		Increased		Increased
ACSL1	-0.033	0.977	1	-0.655	0.635	0.046		Unchanged	TRUE	Decreased
ACSL3	-0.142	0.906	0.59	-0.077	0.948	1		Decreased		Unchanged
ACSL4	0	1	1	-0.378	0.77	0.755		Unchanged		Decreased
ACSL6	0	1	1	0	1	1		Unchanged		Unchanged
ACSS1	0	1	1	0	1	1		Unchanged		Unchanged
ACTB	0	1	1	0	1	1		Unchanged		Unchanged	TRUE
ACTBL2		1			1			Unchanged		Unchanged
ACTC1	0	1	1	0	1	1		Unchanged		Unchanged
ACTG1	0	1	1	0	1	1		Unchanged		Unchanged
ACTL6B	-0.565	0.676	0.819	-0.895	0.538	0.47		Decreased		Decreased
ACTN1	-0.053	0.964	1	0	1	1		Unchanged		Unchanged
ACTN2	0	1	1	0	1	1		Unchanged		Unchanged
ACTN4	0	1	1	0	1	1		Unchanged		Unchanged	TRUE
ACTR10		1			1			Unchanged		Unchanged
ACTR1A	0	1	1	0.058	1.041	1		Unchanged		Unchanged
ACTR1B	0	1	1	0	1	1		Unchanged		Unchanged
ACTR2	-0.059	0.96	1	-0.068	0.954	1		Unchanged		Unchanged
ACTR3	0	1	1	0	1	1		Unchanged		Unchanged
ACTR3B	-0.371	0.773	0	-0.359	0.78	0.018	TRUE	Decreased	TRUE	Decreased
ADAM21	0	1	1	-0.971	0.51	0.419		Unchanged		Decreased
ADAM22	0.204	1.152	1	0.134	1.097	1		Increased		Unchanged
ADAMTSL4	0	1	1	0	1	1		Unchanged		Unchanged
ADAR	0	1	1	0	1	1		Unchanged		Unchanged
ADD1	0	1	1	0	1	1		Unchanged		Unchanged	TRUE
ADD2	-0.166	0.891	0.729	-0.147	0.903	0.665		Decreased		Decreased	TRUE
ADD3	0	1	1	0.185	1.137	0.347		Unchanged		Increased
ADGRD2	0	1	1	0	1	1		Unchanged		Unchanged
ADGRL1	0	1	1	0	1	1		Unchanged		Unchanged
ADGRL3	0	1	1	0.214	1.16	0.683		Unchanged		Increased
ADH5	0.003	1.002	1	0	1	1		Unchanged		Unchanged
ADRM1	-0.247	0.843	1	-0.182	0.881	1		Decreased		Decreased
AFG3L2	0.086	1.062	0.775	0	1	1		Unchanged		Unchanged
AGAP2	-0.005	0.996	1	0	1	1		Unchanged		Unchanged
AGAP3	0	1	1	0	1	1		Unchanged		Unchanged
AGFG1	0	1	1	0	1	1		Unchanged		Unchanged
AGK	0	1	1	-0.123	0.918	0.685		Unchanged		Unchanged
AGPAT1	0	1	1	-0.22	0.859	0.879		Unchanged		Decreased
AGPAT3	0	1	1	0	1	1		Unchanged		Unchanged
AHCYL1	0	1	1	-0.031	0.979	1		Unchanged		Unchanged	TRUE
AHSA1	0.134	1.097	0.447	0	1	1		Unchanged		Unchanged
AIFM1	0	1	1	0	1	1		Unchanged		Unchanged
AIMP1	0.577	1.492	0.02	0	1	1	TRUE	Increased		Unchanged
AIMP2	-0.81	0.57	1	0	1	1		Decreased		Unchanged
AIP	0	1	1	0	1	1		Unchanged		Unchanged
AK1	0.405	1.324	0.003	0.368	1.291	0.02	TRUE	Increased	TRUE	Increased	TRUE	TRUE
AK3	0	1	1	0	1	1		Unchanged		Unchanged
AK4	0.202	1.151	0.213	0.18	1.133	0.241		Increased		Increased
AK5	0.188	1.14	0.123	0	1	1		Increased		Unchanged
AKAP12	0	1	1	0	1	1		Unchanged		Unchanged
AKAP5	-0.355	0.782	0.515	0	1	1		Decreased		Unchanged
AKAP8L	0	1	1		1			Unchanged		Unchanged
AKAP9	0	1	1	0	1	1		Unchanged		Unchanged
AKR1A1	0.002	1.001	1	0	1	1		Unchanged		Unchanged
AKR1B1	0.613	1.529	0.121	0.499	1.413	0.136		Increased		Increased	TRUE
AKR7A2	0.064	1.045	1	0	1	1		Unchanged		Unchanged
ALB	0	1	1	0	1	1		Unchanged		Unchanged
ALDH1L1	0	1	1	0	1	1		Unchanged		Unchanged
ALDH2	0	1	1	0	1	1		Unchanged		Unchanged	TRUE	TRUE
ALDH3A2	0	1	1	-0.1	0.933	1		Unchanged		Unchanged
ALDH4A1	0	1	1	0	1	1		Unchanged		Unchanged	TRUE
ALDH5A1	-0.346	0.787	0.042	-0.169	0.89	0.563	TRUE	Decreased		Decreased	TRUE
ALDH6A1	0.031	1.022	1	0	1	1		Unchanged		Unchanged	TRUE
ALDH9A1	0	1	1	0	1	1		Unchanged		Unchanged	TRUE
ALDOA	-0.099	0.934	1	0	1	1		Unchanged		Unchanged	TRUE
ALDOC	0	1	1	0	1	1		Unchanged		Unchanged	TRUE
AMPH	0	1	1	0.133	1.097	0.523		Unchanged		Unchanged	TRUE
AMY1A	0.695	1.619	1	1.344	2.538	0.344		Increased		Increased
ANK2	0.035	1.025	1	0.036	1.025	1		Unchanged		Unchanged	TRUE
ANK3	0.233	1.176	1	0	1	1		Increased		Unchanged
ANKHD1	-0.189	0.877	1	0	1	1		Decreased		Unchanged
ANKRD17	-0.613	0.654	0.81	0	1	1		Decreased		Unchanged
ANKS1B	-0.308	0.808	0.124	-0.025	0.983	1		Decreased		Unchanged
ANP32A	0.046	1.032	1	0	1	1		Unchanged		Unchanged
ANP32E	0	1	1	0	1	1		Unchanged		Unchanged
ANXA1	0.025	1.018	1	0.086	1.062	1		Unchanged		Unchanged	TRUE
ANXA2	0	1	1	0	1	1		Unchanged		Unchanged	TRUE
ANXA5	0.374	1.296	0.036	0.378	1.299	0.058	TRUE	Increased		Increased
ANXA6	0	1	1	-0.115	0.924	0.798		Unchanged		Unchanged	TRUE
ANXA7	0	1	1	-0.095	0.936	0.896		Unchanged		Unchanged
AP1B1	0	1	1	-0.143	0.906	0.79		Unchanged		Decreased
AP1G1	0	1	1	0	1	1		Unchanged		Unchanged
AP1M1	0	1	1	0	1	1		Unchanged		Unchanged
AP1S1	0	1	1	0	1	1		Unchanged		Unchanged
AP2A1	0	1	1	-0.072	0.952	0.899		Unchanged		Unchanged	TRUE
AP2A2	0	1	1	0	1	1		Unchanged		Unchanged	TRUE
AP2B1	0	1	1	0	1	1		Unchanged		Unchanged	TRUE
AP2M1	-0.065	0.956	1	-0.234	0.85	0.027		Unchanged	TRUE	Decreased
AP2S1	0	1	1	0	1	1		Unchanged		Unchanged	TRUE
AP3B2	-0.051	0.966	1	-0.144	0.905	0.174		Unchanged		Decreased		TRUE
AP3D1	0	1	1	-0.219	0.859	0.121		Unchanged		Decreased
AP3M2	0	1	1	0	1	1		Unchanged		Unchanged
AP3S1	-0.249	0.841	0.886	-0.247	0.842	0.86		Decreased		Decreased
APBA1	0	1	1	0	1	1		Unchanged		Unchanged
APBA2	0.255	1.194	0.811	0	1	1		Increased		Unchanged
APEH	0	1	1	0	1	1		Unchanged		Unchanged
API5	0	1	1	0	1	1		Unchanged		Unchanged
APLP2	0	1	1	0	1	1		Unchanged		Unchanged
APMAP	-0.241	0.846	0.043	-0.376	0.77	0.001	TRUE	Decreased	TRUE	Decreased	TRUE
APOA1		1			1			Unchanged		Unchanged
APOD	0.128	1.093	1	0.494	1.408	0.438		Unchanged		Increased	TRUE
APOE	0.063	1.045	1	0.433	1.35	0.094		Unchanged		Increased	TRUE	TRUE
APOL2	0	1	1	0	1	1		Unchanged		Unchanged
APOO	0.065	1.046	1	0	1	1		Unchanged		Unchanged
APOOL	-0.204	0.868	1	0	1	1		Decreased		Unchanged
APP	0.464	1.379	0.067	0.641	1.56	0.029		Increased	TRUE	Increased
APPL1	0	1	1	0	1	1		Unchanged		Unchanged
APRT	0	1	1	0	1	1		Unchanged		Unchanged
AQP4	0	1	1	0	1	1		Unchanged		Unchanged	TRUE
ARCN1	0.183	1.135	0.452	0	1	1		Increased		Unchanged
ARF1	0.261	1.198	0.496	0.454	1.37	0.033		Increased	TRUE	Increased
ARF4	0.101	1.072	1	0.027	1.019	1		Unchanged		Unchanged
ARF5	0	1	1	0	1	1		Unchanged		Unchanged
ARF6	0	1	1	0	1	1		Unchanged		Unchanged
ARFGAP1	-0.261	0.835	0.183	-0.156	0.898	0.614		Decreased		Decreased
ARFGAP2	0.194	1.144	0.674	-0.346	0.787	0.559		Increased		Decreased
ARFGEF2	0	1	1	0	1	1		Unchanged		Unchanged
ARFGEF3	0.016	1.011	1	0	1	1		Unchanged		Unchanged
ARFIP2	0.369	1.291	0.728	0.524	1.438	0.067		Increased		Increased
ARG1	0	1	1	0.207	1.154	0.918		Unchanged		Increased	TRUE
ARHGAP1	0.043	1.03	1	0	1	1		Unchanged		Unchanged
ARHGAP26	0	1	1	-0.151	0.901	0.837		Unchanged		Decreased
ARHGAP35	0	1	1	0	1	1		Unchanged		Unchanged
ARHGAP44	0	1	1	0	1	1		Unchanged		Unchanged
ARHGDIA	1.66	3.16	0	1.463	2.757	0.001	TRUE	Increased	TRUE	Increased	TRUE
ARHGEF11		1			1			Unchanged		Unchanged
ARHGEF2	-0.078	0.947	1	0	1	1		Unchanged		Unchanged
ARHGEF7	0.195	1.145	0.713	-0.057	0.961	1		Increased		Unchanged
ARIH1	0	1	1	-0.154	0.899	0.971		Unchanged		Decreased
ARL1	0	1	1	-0.321	0.801	0.153		Unchanged		Decreased
ARL2	0	1	1	0	1	1		Unchanged		Unchanged
ARL3	0.295	1.227	0.4	0	1	1		Increased		Unchanged
ARL6IP5	0	1	1	0	1	1		Unchanged		Unchanged
ARL8A	0	1	1	0	1	1		Unchanged		Unchanged	TRUE
ARL8B	0	1	1	-0.241	0.846	0.333		Unchanged		Decreased
ARMC1		1			1			Unchanged		Unchanged
ARMC10	0.285	1.218	0.306	0	1	1		Increased		Unchanged
ARMC8	0	1	1	0	1	1		Unchanged		Unchanged		TRUE
ARMCX3	0	1	1	0	1	1		Unchanged		Unchanged
ARMT1	0	1	1		1			Unchanged		Unchanged
ARNT2	0	1	1	0	1	1		Unchanged		Unchanged
ARPC2	-0.173	0.887	0.572	-0.001	0.999	1		Decreased		Unchanged		TRUE
ARPC3	0	1	1	-0.278	0.825	0.156		Unchanged		Decreased
ARPC4-TTLL3	0.158	1.116	0.857	0	1	1		Increased		Unchanged
ARPC5L	0	1	1	0	1	1		Unchanged		Unchanged
ASAH1	0.307	1.237	0.515	0.34	1.266	0.174		Increased		Increased
ASNS	-0.111	0.926	1	0	1	1		Unchanged		Unchanged
ASPH	0	1	1	-0.038	0.974	1		Unchanged		Unchanged
ASPRV1	0	1	1	0.44	1.357	0.558		Unchanged		Increased
ASTN1	0	1	1	0	1	1		Unchanged		Unchanged
ATAD3A	0	1	1	0	1	1		Unchanged		Unchanged
ATAT1	0.303	1.234	0.967	0.058	1.041	1		Increased		Unchanged
ATCAY	-0.232	0.851	0.559	0	1	1		Decreased		Unchanged
ATG3		1			1			Unchanged		Unchanged
ATIC	0	1	1	0	1	1		Unchanged		Unchanged
ATL1	0	1	1	-0.233	0.851	0.344		Unchanged		Decreased
ATL2	0	1	1	0	1	1		Unchanged		Unchanged
ATP13A1	0	1	1	0	1	1		Unchanged		Unchanged
ATP1A1	-0.214	0.862	0.536	-0.32	0.801	0.169		Decreased		Decreased	TRUE
ATP1A2	0	1	1	-0.109	0.927	0.755		Unchanged		Unchanged	TRUE
ATP1A3	0	1	1	-0.151	0.901	1		Unchanged		Decreased	TRUE
ATP1B1	0	1	1	0	1	1		Unchanged		Unchanged	TRUE
ATP1B2	0	1	1	0.21	1.157	0.301		Unchanged		Increased
ATP1B3	0	1	1	0	1	1		Unchanged		Unchanged
ATP2A2	0	1	1	-0.549	0.684	0		Unchanged	TRUE	Decreased	TRUE
ATP2B1	-0.112	0.925	1	-0.233	0.851	0.51		Unchanged		Decreased	TRUE
ATP2B2	0	1	1	-0.332	0.795	0.22		Unchanged		Decreased
ATP2B3	-0.213	0.863	0.452	-0.024	0.983	1		Decreased		Unchanged
ATP2B4	0	1	1	0	1	1		Unchanged		Unchanged
ATP2C1	0	1	1	-0.018	0.988	1		Unchanged		Unchanged
ATP5F1A	0	1	1	-0.122	0.919	1		Unchanged		Unchanged
ATP5F1B	0	1	1	0	1	1		Unchanged		Unchanged
ATP5F1C	0	1	1	0	1	1		Unchanged		Unchanged
ATP5F1D	-0.143	0.906	1	-0.165	0.892	0.746		Decreased		Decreased
ATP5IF1		1			1			Unchanged		Unchanged
ATP5MD	0	1	1	0	1	1		Unchanged		Unchanged
ATP5ME	0	1	1	0	1	1		Unchanged		Unchanged
ATP5MF-PTCD1	0	1	1	0	1	1		Unchanged		Unchanged
ATP5MG	-0.039	0.973	1	-0.401	0.757	0.019		Unchanged	TRUE	Decreased
ATP5PB	0	1	1	0	1	1		Unchanged		Unchanged
ATP5PD	0	1	1	0	1	1		Unchanged		Unchanged
ATP5PO	0	1	1	-0.111	0.926	1		Unchanged		Unchanged
ATP6AP1	0	1	1	0.207	1.154	0.388		Unchanged		Increased
ATP6AP2	0	1	1	0	1	1		Unchanged		Unchanged
ATP6V0A1	0	1	1	0	1	1		Unchanged		Unchanged	TRUE
ATP6V0C	0	1	1	0	1	1		Unchanged		Unchanged
ATP6V0D1	-0.052	0.964	1	-0.102	0.932	0.669		Unchanged		Unchanged	TRUE	TRUE
ATP6V1A	0.029	1.02	1	0	1	1		Unchanged		Unchanged	TRUE
ATP6V1B2	0.187	1.138	0.536	0.284	1.218	0.04		Increased	TRUE	Increased	TRUE	TRUE
ATP6V1C1	0	1	1	0	1	1		Unchanged		Unchanged
ATP6V1D	0	1	1	0	1	1		Unchanged		Unchanged
ATP6V1E1	0.341	1.267	0.008	0.4	1.32	0.022	TRUE	Increased	TRUE	Increased	TRUE
ATP6V1F	0	1	1	0	1	1		Unchanged		Unchanged
ATP6V1G2-DDX39B	0.299	1.231	0.483	0	1	1		Increased		Unchanged
ATP6V1H	0	1	1	-0.026	0.982	1		Unchanged		Unchanged	TRUE	TRUE
ATP8A1	0	1	1	-0.14	0.908	0.489		Unchanged		Decreased
ATP9A	0	1	1	0	1	1		Unchanged		Unchanged
ATPAF1	0	1	1	0.228	1.171	1		Unchanged		Increased
ATRX	0	1	1	-0.652	0.636	0.455		Unchanged		Decreased
ATXN10	0	1	1	0	1	1		Unchanged		Unchanged
ATXN2	0	1	1	0	1	1		Unchanged		Unchanged
AVL9	0	1	1	0.07	1.05	1		Unchanged		Unchanged
AXDND1		1			1			Unchanged		Unchanged
AZGP1	0	1	1	0.163	1.12	1		Unchanged		Increased	TRUE
AZU1	0.535	1.449	0.899	0.393	1.313	0.879		Increased		Increased
B3GAT3	0	1	1	0	1	1		Unchanged		Unchanged
B4GALNT1	0	1	1	0	1	1		Unchanged		Unchanged
B4GAT1	0	1	1	-0.236	0.849	0.825		Unchanged		Decreased
BABAM1	0	1	1	0	1	1		Unchanged		Unchanged
BAG6	0	1	1	0	1	1		Unchanged		Unchanged
BAIAP2	0	1	1	0	1	1		Unchanged		Unchanged
BANF1	0	1	1	0	1	1		Unchanged		Unchanged
BASP1	0	1	1	0	1	1		Unchanged		Unchanged	TRUE
BAX	0.603	1.518	0.192	0	1	1		Increased		Unchanged
BCAN	0.176	1.13	0.457	0.321	1.25	0.18		Increased		Increased	TRUE
BCAP29	0	1	1	0	1	1		Unchanged		Unchanged
BCAP31	0	1	1	0	1	1		Unchanged		Unchanged
BCAS3	-0.291	0.818	1	-0.4	0.758	1		Decreased		Decreased
BCL2L13	0	1	1	1.159	2.234	0.047		Unchanged	TRUE	Increased
BCLAF1	-0.052	0.964	1	-0.48	0.717	0.35		Unchanged		Decreased
BCR	0	1	1	0	1	1		Unchanged		Unchanged
BDH1	0.043	1.031	1	0	1	1		Unchanged		Unchanged
BEGAIN		1			1			Unchanged		Unchanged
BET1		1		-0.633	0.645	0.358		Unchanged		Decreased
BIN1	0	1	1	0	1	1		Unchanged		Unchanged
BLMH	0	1	1	0.148	1.108	0.995		Unchanged		Increased
BLVRA	0	1	1	0.465	1.381	0.326		Unchanged		Increased
BLVRB	0.511	1.425	0	0.629	1.546	0	TRUE	Increased	TRUE	Increased
BNIP1	0	1	1	-0.164	0.893	0.817		Unchanged		Decreased
BNIP3	0.166	1.122	1	0	1	1		Increased		Unchanged
BPHL		1		0	1	1		Unchanged		Unchanged
BPIFB1	0	1	1	0.491	1.406	0.739		Unchanged		Increased
BPNT2	0	1	1	0	1	1		Unchanged		Unchanged
BRAF	0	1	1	0	1	1		Unchanged		Unchanged
BRD2	1.785	3.447	0.004	0.404	1.323	0.847	TRUE	Increased		Increased
BRI3BP	-0.235	0.85	0.518	-0.327	0.797	0.185		Decreased		Decreased
BRINP1	0	1	1	0	1	1		Unchanged		Unchanged
BRK1	0	1	1	0	1	1		Unchanged		Unchanged
BRSK1	0	1	1	-0.026	0.982	1		Unchanged		Unchanged
BSCL2	-0.158	0.896	0.831	-0.373	0.772	0.09		Decreased		Decreased
BSG	0	1	1	0.042	1.029	1		Unchanged		Unchanged
BSN	0	1	1	0	1	1		Unchanged		Unchanged
BZW1	0	1	1	-0.004	0.997	1		Unchanged		Unchanged
C15ORF38-AP3S2	0	1	1	0	1	1		Unchanged		Unchanged
C16ORF96	0	1	1	0	1	1		Unchanged		Unchanged
C1QB	0	1	1	0.278	1.213	0.904		Unchanged		Increased
C1QBP	0	1	1	0	1	1		Unchanged		Unchanged		TRUE
C1QL3	0.194	1.144	0.922	0.229	1.172	0.545		Increased		Increased
C2CD2L	0.337	1.263	0.447	0	1	1		Increased		Unchanged
C3	0	1	1	0	1	1		Unchanged		Unchanged
C4A	0.497	1.411	0.162	0.793	1.732	0.005		Increased	TRUE	Increased
CA2	0	1	1	0	1	1		Unchanged		Unchanged	TRUE	TRUE
CAB39	0	1	1	0	1	1		Unchanged		Unchanged
CAB39L	0	1	1	0	1	1		Unchanged		Unchanged
CACNA1E	0	1	1	0	1	1		Unchanged		Unchanged
CACNA2D1	0	1	1	0	1	1		Unchanged		Unchanged	TRUE
CACNB2	0.061	1.043	1	0	1	1		Unchanged		Unchanged
CACNG8	-0.505	0.705	1	-0.387	0.765	0.421		Decreased		Decreased
CACYBP	0.387	1.308	1	0.564	1.478	0.301		Increased		Increased
CADM1	0.529	1.443	0.272	0.515	1.429	0.837		Increased		Increased
CADM2	0	1	1	0	1	1		Unchanged		Unchanged
CADM3	0.173	1.127	0.509	0.744	1.675	0		Increased	TRUE	Increased
CADM4	0	1	1	0.061	1.043	1		Unchanged		Unchanged
CADPS	-0.165	0.892	0.044	-0.212	0.864	0.005	TRUE	Decreased	TRUE	Decreased
CALCOCO1	-1.003	0.499	0.588		1			Decreased		Unchanged
CALM1	0	1	1	0	1	1		Unchanged		Unchanged	TRUE
CALML5	0	1	1	0	1	1		Unchanged		Unchanged	TRUE
CALR	0.928	1.902	0.002	0.416	1.335	0.372	TRUE	Increased		Increased		TRUE
CALU	0.299	1.23	0.93	0.235	1.177	0.873		Increased		Increased
CAMK1	0	1	1	0	1	1		Unchanged		Unchanged
CAMK1D	0	1	1	0	1	1		Unchanged		Unchanged
CAMK2A	-0.302	0.811	0.775	-0.763	0.589	0.027		Decreased	TRUE	Decreased	TRUE	TRUE
CAMK2B	-0.461	0.727	0.004	-0.652	0.636	0	TRUE	Decreased	TRUE	Decreased	TRUE	TRUE
CAMK2D	0.289	1.221	0.026	0.07	1.05	0.893	TRUE	Increased		Unchanged		TRUE
CAMK2G	0	1	1	-0.045	0.97	1		Unchanged		Unchanged
CAMK4	0	1	1	0	1	1		Unchanged		Unchanged
CAMKK1	0.65	1.569	0.529	0.897	1.862	0.078		Increased		Increased
CAMKV	0	1	1	0	1	1		Unchanged		Unchanged
CAMLG	0	1	1	0	1	1		Unchanged		Unchanged
CAMSAP2	0	1	1	0	1	1		Unchanged		Unchanged
CAND1	-0.118	0.922	1	-0.561	0.678	0.151		Unchanged		Decreased	TRUE
CAND2	0	1	1	0	1	1		Unchanged		Unchanged
CANX	0	1	1	-0.128	0.915	0.363		Unchanged		Unchanged	TRUE
CAP1	0	1	1	0.084	1.06	0.479		Unchanged		Unchanged	TRUE
CAP2	0	1	1	-0.1	0.933	0.919		Unchanged		Unchanged	TRUE
CAPG	0.802	1.743	0.676	0.838	1.788	0.502		Increased		Increased
CAPN1	0	1	1	0	1	1		Unchanged		Unchanged
CAPNS1	0.168	1.124	0.895	0.129	1.093	0.897		Increased		Unchanged
CAPRIN1	0.248	1.187	0.083	0	1	1		Increased		Unchanged
CAPZA1	0	1	1	0.537	1.451	0.292		Unchanged		Increased
CAPZA2	-0.15	0.901	0.638	-0.068	0.954	1		Decreased		Unchanged
CAPZB	-0.058	0.961	1	-0.168	0.89	0.499		Unchanged		Decreased	TRUE
CASP14	0.003	1.002	1	0.079	1.056	1		Unchanged		Unchanged	TRUE
CAT	0	1	1	0	1	1		Unchanged		Unchanged	TRUE
CBR1	0.755	1.687	0	0.636	1.554	0.009	TRUE	Increased	TRUE	Increased	TRUE	TRUE
CBR3	0.715	1.641	0.059	0.468	1.384	0.711		Increased		Increased
CBX3	0.001	1.001	1	0	1	1		Unchanged		Unchanged
CBX5	0.069	1.049	1	0	1	1		Unchanged		Unchanged
CCAR2	0	1	1	0	1	1		Unchanged		Unchanged	TRUE
CCDC43	0	1	1		1			Unchanged		Unchanged
CCDC47	0	1	1	-0.211	0.864	0.446		Unchanged		Decreased
CCDC6	0.361	1.284	0.243	0	1	1		Increased		Unchanged
CCDC88A	-0.286	0.82	0.816	-0.321	0.801	0.499		Decreased		Decreased
CCDC90B		1			1			Unchanged		Unchanged
CCDC91	0	1	1	0	1	1		Unchanged		Unchanged
CCDC92		1			1			Unchanged		Unchanged
CCNY	0	1	1	0	1	1		Unchanged		Unchanged
CCS	0	1	1	0	1	1		Unchanged		Unchanged
CCT2	0.12	1.087	0.564	0	1	1		Unchanged		Unchanged	TRUE
CCT3	0.229	1.172	0.356	0	1	1		Increased		Unchanged	TRUE
CCT4	0	1	1	0	1	1		Unchanged		Unchanged	TRUE
CCT5	-0.251	0.84	0.617	0	1	1		Decreased		Unchanged	TRUE
CCT6A	0	1	1	-0.147	0.903	0.448		Unchanged		Decreased	TRUE
CCT6B	0	1	1	0	1	1		Unchanged		Unchanged
CCT7	0	1	1	0	1	1		Unchanged		Unchanged	TRUE
CCT8	0	1	1	0	1	1		Unchanged		Unchanged	TRUE
CD200	0	1	1	0	1	1		Unchanged		Unchanged
CD44	0	1	1	0	1	1		Unchanged		Unchanged
CD47	0	1	1	0.165	1.121	0.916		Unchanged		Increased	TRUE
CD59	0.13	1.094	1	0.502	1.416	0.206		Unchanged		Increased
CD81	0	1	1	0.116	1.084	1		Unchanged		Unchanged
CD84	0.399	1.319	0.463	0.418	1.336	0.45		Increased		Increased
CD9	-0.052	0.965	1	0	1	1		Unchanged		Unchanged
CDC37	0	1	1	0	1	1		Unchanged		Unchanged	TRUE
CDC42	0	1	1	0	1	1		Unchanged		Unchanged
CDC42BPB	0	1	1	0	1	1		Unchanged		Unchanged
CDC73	0	1	1	0	1	1		Unchanged		Unchanged
CDH11	0	1	1	0	1	1		Unchanged		Unchanged
CDH13	0.343	1.269	1	0	1	1		Increased		Unchanged
CDH2	0.068	1.048	1	0.073	1.052	1		Unchanged		Unchanged
CDIPT	0	1	1	0	1	1		Unchanged		Unchanged
CDK1	0	1	1	0	1	1		Unchanged		Unchanged
CDK14	0	1	1	0.265	1.202	0.666		Unchanged		Increased
CDK5	-0.069	0.953	1	-0.122	0.919	0.467		Unchanged		Unchanged	TRUE	TRUE
CDSN	0	1	1	0	1	1		Unchanged		Unchanged	TRUE
CELF1	0	1	1	-0.31	0.807	0.146		Unchanged		Decreased
CELF2	-0.019	0.987	1	-0.483	0.715	0.046		Unchanged	TRUE	Decreased
CELF4	0	1	1	-0.389	0.764	0.091		Unchanged		Decreased
CELF5	0	1	1	-0.394	0.761	0.447		Unchanged		Decreased
CEND1	0	1	1	0	1	1		Unchanged		Unchanged	TRUE	TRUE
CEP170	0	1	1	0	1	1		Unchanged		Unchanged
CEP170B	0.116	1.084	0.857	0	1	1		Unchanged		Unchanged
CEP41	0	1	1	0	1	1		Unchanged		Unchanged
CEPT1	0	1	1	0	1	1		Unchanged		Unchanged
CFAP43		1			1			Unchanged		Unchanged
CFL1	0.366	1.289	0.019	0	1	1	TRUE	Increased		Unchanged	TRUE
CFL2	0.166	1.122	1	0.173	1.127	0.805		Increased		Increased	TRUE
CHCHD3	0.094	1.067	1	-0.001	0.999	1		Unchanged		Unchanged	TRUE
CHCHD6	0	1	1	0	1	1		Unchanged		Unchanged
CHD2	0	1	1	0	1	1		Unchanged		Unchanged
CHD3	-0.531	0.692	0.763	0.491	1.405	0.487		Decreased		Increased
CHD4	0	1	1	0	1	1		Unchanged		Unchanged
CHID1	0	1	1	0	1	1		Unchanged		Unchanged
CHMP1A	1.358	2.563	0	0.744	1.675	0.034	TRUE	Increased	TRUE	Increased
CHMP2A	-0.218	0.86	1	0	1	1		Decreased		Unchanged
CHMP2B	0.109	1.079	1	0.282	1.216	0.424		Unchanged		Increased
CHMP3	0.281	1.215	1	0	1	1		Increased		Unchanged
CHMP4B	0.421	1.338	0.097	0.238	1.179	0.522		Increased		Increased	TRUE
CHMP6	0	1	1	0	1	1		Unchanged		Unchanged
CHN1	0	1	1	0	1	1		Unchanged		Unchanged
CHN2		1			1			Unchanged		Unchanged
CIAPIN1	0	1	1	0	1	1		Unchanged		Unchanged
CIRBP	0.425	1.343	0.057	0	1	1		Increased		Unchanged
CISD1	0	1	1	0	1	1		Unchanged		Unchanged
CISD2	0	1	1	0	1	1		Unchanged		Unchanged
CKAP4	-0.262	0.834	0.434	-0.405	0.755	0.001		Decreased	TRUE	Decreased	TRUE
CKAP5	0	1	1	-0.066	0.955	1		Unchanged		Unchanged
CKB	0.568	1.482	0.044	0.391	1.311	0.263	TRUE	Increased		Increased	TRUE
CKMT1A	0	1	1	0	1	1		Unchanged		Unchanged	TRUE	TRUE
CKMT1B	0	1	1	0	1	1		Unchanged		Unchanged
CLASP1		1			1			Unchanged		Unchanged
CLASP2	0	1	1	0	1	1		Unchanged		Unchanged
CLDN11	0	1	1	0	1	1		Unchanged		Unchanged
CLIC4	0	1	1	0	1	1		Unchanged		Unchanged
CLINT1	0.379	1.301	0.017	0	1	1	TRUE	Increased		Unchanged
CLIP1	0	1	1	0	1	1		Unchanged		Unchanged
CLIP2	0	1	1	0.28	1.214	0.332		Unchanged		Increased
CLIP3	0	1	1	0.293	1.225	0.79		Unchanged		Increased
CLPTM1	-0.131	0.913	0.927	-0.361	0.779	0.113		Unchanged		Decreased
CLTA	0	1	1	0	1	1		Unchanged		Unchanged	TRUE
CLTB	0	1	1	0	1	1		Unchanged		Unchanged	TRUE
CLTC	0	1	1	-0.153	0.899	0.784		Unchanged		Decreased	TRUE
CLTCL1	0	1	1	0	1	1		Unchanged		Unchanged
CLU	0.763	1.697	0	0.82	1.766	0	TRUE	Increased	TRUE	Increased	TRUE
CLUH	0	1	1	0	1	1		Unchanged		Unchanged
CLVS1		1			1			Unchanged		Unchanged
CLVS2	0	1	1	0	1	1		Unchanged		Unchanged
CMAS	0.068	1.048	1	0	1	1		Unchanged		Unchanged	TRUE
CMPK1	0	1	1	0	1	1		Unchanged		Unchanged
CMTM4	0	1	1	0	1	1		Unchanged		Unchanged
CNDP2	0.642	1.561	0.003	0.642	1.56	0.016	TRUE	Increased	TRUE	Increased	TRUE	TRUE
CNIH2	0	1	1	0	1	1		Unchanged		Unchanged
CNKSR2	-0.189	0.877	0.292	-0.243	0.845	0.074		Decreased		Decreased
CNN2	0	1	1	0	1	1		Unchanged		Unchanged
CNN3	0.676	1.597	0.316	0.235	1.177	0.744		Increased		Increased
CNOT10		1			1			Unchanged		Unchanged
CNP	0	1	1	-0.051	0.965	1		Unchanged		Unchanged	TRUE
CNR1	0	1	1	0	1	1		Unchanged		Unchanged
CNRIP1	0.799	1.74	0.008	0.693	1.617	0.057	TRUE	Increased		Increased	TRUE
CNTN1	0	1	1	0.143	1.104	0.899		Unchanged		Increased	TRUE
CNTN2	0	1	1	0	1	1		Unchanged		Unchanged
CNTNAP1	0	1	1	0	1	1		Unchanged		Unchanged
CNTNAP2	0.045	1.032	1	0	1	1		Unchanged		Unchanged
COASY	-0.086	0.942	1	0	1	1		Unchanged		Unchanged
COL1A1	0	1	1		1			Unchanged		Unchanged
COL1A2		1			1			Unchanged		Unchanged
COL25A1	0.152	1.111	1	0.642	1.56	0.199		Increased		Increased
COL4A1	0	1	1	0	1	1		Unchanged		Unchanged
COL4A2	-0.333	0.794	0.465	-0.363	0.777	0.268		Decreased		Decreased
COMT		1			1			Unchanged		Unchanged
COPA	0	1	1	-0.066	0.955	1		Unchanged		Unchanged
COPB1	0.075	1.053	1	0	1	1		Unchanged		Unchanged
COPB2	0.356	1.28	0.089	0	1	1		Increased		Unchanged
COPE		1			1			Unchanged		Unchanged
COPG1	0.214	1.16	0.401	0	1	1		Increased		Unchanged
COPS2	0	1	1	0	1	1		Unchanged		Unchanged
COPS3	0	1	1	0	1	1		Unchanged		Unchanged
COPS4	0	1	1	0	1	1		Unchanged		Unchanged
COPS5	0	1	1	0	1	1		Unchanged		Unchanged
COPS6	-0.047	0.968	1	0	1	1		Unchanged		Unchanged
COPS7A	0.125	1.091	0.705	0	1	1		Unchanged		Unchanged
COPS8	0	1	1	0	1	1		Unchanged		Unchanged
COPZ1	0.402	1.321	0.505	0	1	1		Increased		Unchanged
COQ8A	0.138	1.1	0.967	0	1	1		Increased		Unchanged
COQ9	0.043	1.031	1	0	1	1		Unchanged		Unchanged
CORO1A	-0.08	0.946	1	-0.317	0.803	0.016		Unchanged	TRUE	Decreased	TRUE
CORO1C	0	1	1	-0.36	0.779	0.059		Unchanged		Decreased
CORO2B	-0.172	0.887	1	-0.315	0.804	0.479		Decreased		Decreased
CORO7-PAM16	0	1	1	0	1	1		Unchanged		Unchanged
COTL1	0	1	1	0.055	1.039	1		Unchanged		Unchanged
COX4I1	0	1	1	0	1	1		Unchanged		Unchanged	TRUE
COX5A	0	1	1	0.213	1.159	0.549		Unchanged		Increased	TRUE
COX5B	0	1	1	0	1	1		Unchanged		Unchanged	TRUE	TRUE
COX6C	-0.064	0.957	1	-0.372	0.773	0.237		Unchanged		Decreased	TRUE
COX7A2	0	1	1	0	1	1		Unchanged		Unchanged
COX7A2L	-0.281	0.823	0.368	-0.002	0.998	1		Decreased		Unchanged
CPA4	0	1	1	0	1	1		Unchanged		Unchanged
CPD	0	1	1	0	1	1		Unchanged		Unchanged
CPLX2	0	1	1	0.361	1.284	1		Unchanged		Increased
CPNE4		1			1			Unchanged		Unchanged
CPNE6	0	1	1	0	1	1		Unchanged		Unchanged	TRUE
CPSF6	0	1	1	0	1	1		Unchanged		Unchanged
CRACDL	0.003	1.002	1	0	1	1		Unchanged		Unchanged
CRAT	0	1	1	0	1	1		Unchanged		Unchanged
CRB1	0	1	1	0	1	1		Unchanged		Unchanged
CREG1	0	1	1	0	1	1		Unchanged		Unchanged
CREG2	0	1	1	-0.176	0.885	1		Unchanged		Decreased
CRIP2	0	1	1	0	1	1		Unchanged		Unchanged
CRK	0	1	1	0	1	1		Unchanged		Unchanged
CRKL	0	1	1	0.331	1.257	0.502		Unchanged		Increased
CRMP1	0.123	1.089	0.723	0.208	1.155	0.128		Unchanged		Increased	TRUE
CRNN		1			1			Unchanged		Unchanged
CRYAB	0.321	1.249	0.048	0.577	1.491	0.041	TRUE	Increased	TRUE	Increased
CRYL1	0	1	1	0	1	1		Unchanged		Unchanged
CRYM	0	1	1	0	1	1		Unchanged		Unchanged	TRUE
CRYZ	0	1	1	0	1	1		Unchanged		Unchanged	TRUE
CS	0	1	1	0	1	1		Unchanged		Unchanged	TRUE
CSDE1	0	1	1	-0.256	0.838	0.033		Unchanged	TRUE	Decreased
CSE1L	0	1	1	-0.237	0.849	0.065		Unchanged		Decreased
CSNK1A1	1.06	2.084	0	0.721	1.649	0.001	TRUE	Increased	TRUE	Increased
CSNK1D	0.488	1.402	0.001	0.492	1.406	0.001	TRUE	Increased	TRUE	Increased
CSNK1E	0.377	1.299	0.605	0.558	1.473	0.033		Increased	TRUE	Increased
CSNK2A1	0	1	1	0	1	1		Unchanged		Unchanged
CSNK2A2	0	1	1	0	1	1		Unchanged		Unchanged
CSNK2B	0	1	1	0	1	1		Unchanged		Unchanged
CSRP1	0	1	1	0	1	1		Unchanged		Unchanged
CST3	0	1	1	0	1	1		Unchanged		Unchanged	TRUE
CST4	0	1	1	0	1	1		Unchanged		Unchanged
CST6	0	1	1	0	1	1		Unchanged		Unchanged
CSTA	0	1	1	0	1	1		Unchanged		Unchanged	TRUE
CSTB	0.793	1.733	0.536	0.31	1.24	1		Increased		Increased
CTBP1	0	1	1	0	1	1		Unchanged		Unchanged
CTNNA2	0	1	1	0	1	1		Unchanged		Unchanged
CTNNB1	0.159	1.116	0.775	0	1	1		Increased		Unchanged
CTNNBL1	0	1	1	0	1	1		Unchanged		Unchanged
CTNND2	0	1	1	0	1	1		Unchanged		Unchanged
CTPS1		1			1			Unchanged		Unchanged
CTSD	0	1	1	-0.021	0.985	1		Unchanged		Unchanged	TRUE
CTSG	0	1	1	0	1	1		Unchanged		Unchanged
CTTN	0	1	1	0	1	1		Unchanged		Unchanged
CTTNBP2	-0.172	0.887	0.919	-0.525	0.695	0.091		Decreased		Decreased
CUL2	0	1	1	0	1	1		Unchanged		Unchanged
CUL3	-0.234	0.85	1	-0.194	0.874	1		Decreased		Decreased
CUL4B	0	1	1	0	1	1		Unchanged		Unchanged
CUL5	0	1	1	-0.265	0.832	0.156		Unchanged		Decreased
CYB5B	0	1	1	0	1	1		Unchanged		Unchanged
CYB5R1	0	1	1	0	1	1		Unchanged		Unchanged
CYB5R3	0	1	1	-0.025	0.983	1		Unchanged		Unchanged
CYC1	0	1	1	0	1	1		Unchanged		Unchanged
CYFIP1	0	1	1	0	1	1		Unchanged		Unchanged
CYFIP2	-0.304	0.81	0.07	-0.582	0.668	0		Decreased	TRUE	Decreased	TRUE
CYP46A1	0	1	1	0	1	1		Unchanged		Unchanged
CYRIA	0	1	1	-0.192	0.876	0.155		Unchanged		Decreased
CYRIB	-0.018	0.987	1	-4.46	0.045	0.012		Unchanged	TRUE	Decreased
DAD1	0	1	1	0	1	1		Unchanged		Unchanged
DARS1	0.032	1.023	1	-0.185	0.879	0.049		Unchanged	TRUE	Decreased
DAZAP1	0.349	1.273	0.886	0.681	1.604	0.085		Increased		Increased
DBN1	0	1	1	0	1	1		Unchanged		Unchanged	TRUE
DBNL	0.154	1.112	1	0.117	1.084	0.964		Increased		Unchanged
DBT	0.305	1.236	0.326	0.123	1.089	0.971		Increased		Unchanged
DCAKD		1			1			Unchanged		Unchanged
DCD	0	1	1	0	1	1		Unchanged		Unchanged
DCLK1	-0.028	0.981	1	-0.025	0.983	1		Unchanged		Unchanged	TRUE
DCLK2	-0.156	0.898	0.531	-0.243	0.845	0.119		Decreased		Decreased
DCTN1	0	1	1	-0.06	0.959	0.949		Unchanged		Unchanged
DCTN2	0.215	1.16	0.12	0.221	1.166	0.102		Increased		Increased	TRUE
DCTN3	0.171	1.126	0.46	0	1	1		Increased		Unchanged
DCTN4	0	1	1	0.214	1.16	0.79		Unchanged		Increased
DCTN5	0.472	1.387	0.821	0	1	1		Increased		Unchanged
DDAH1	0.21	1.157	0.469	0.202	1.15	0.299		Increased		Increased
DDAH2	0	1	1	0	1	1		Unchanged		Unchanged
DDB1	0	1	1	-0.279	0.824	1		Unchanged		Decreased	TRUE
DDOST	0	1	1	-0.497	0.708	0.001		Unchanged	TRUE	Decreased
DDRGK1	0.044	1.031	1	0.495	1.409	0.267		Unchanged		Increased
DDX1	0	1	1	-0.368	0.775	0.376		Unchanged		Decreased	TRUE
DDX17	0.066	1.047	1	0	1	1		Unchanged		Unchanged	TRUE
DDX39B	0	1	1	-0.065	0.956	1		Unchanged		Unchanged	TRUE
DDX3X	0	1	1	-0.393	0.762	0.001		Unchanged	TRUE	Decreased
DDX42	0.16	1.117	1	0.231	1.174	0.776		Increased		Increased
DDX46		1			1			Unchanged		Unchanged
DDX5	0	1	1	-0.213	0.863	0.09		Unchanged		Decreased	TRUE
DDX6	0.146	1.107	0.615	0.082	1.058	0.885		Increased		Unchanged
DECR1	0	1	1	-0.292	0.817	0.453		Unchanged		Decreased	TRUE
DGKE	0	1	1	0	1	1		Unchanged		Unchanged
DGKG		1			1			Unchanged		Unchanged
DGKQ	0	1	1	0	1	1		Unchanged		Unchanged
DGKZ	-0.041	0.972	1	0	1	1		Unchanged		Unchanged
DGLUCY	0	1	1	0	1	1		Unchanged		Unchanged
DHRS7	0	1	1	0	1	1		Unchanged		Unchanged
DHX15	-0.236	0.849	0.019	-0.41	0.753	0.002	TRUE	Decreased	TRUE	Decreased
DHX30	0	1	1	-0.114	0.924	0.854		Unchanged		Unchanged
DHX9	-0.333	0.794	0.055	-0.697	0.617	0		Decreased	TRUE	Decreased	TRUE
DIAPH1	0	1	1	0	1	1		Unchanged		Unchanged
DIRAS1	0	1	1	0	1	1		Unchanged		Unchanged
DIRAS2	-0.058	0.96	1	-0.2	0.871	0.288		Unchanged		Decreased
DKK3	0	1	1	0	1	1		Unchanged		Unchanged
DLAT	0	1	1	0	1	1		Unchanged		Unchanged	TRUE
DLD	0.184	1.136	0.59	0	1	1		Increased		Unchanged	TRUE
DLG1	0.039	1.027	1	0.127	1.092	1		Unchanged		Unchanged
DLG2	0.107	1.077	0.903	0	1	1		Unchanged		Unchanged
DLG3	0	1	1	0	1	1		Unchanged		Unchanged
DLG4	0.217	1.162	0.508	0.421	1.339	0.082		Increased		Increased
DLGAP1	-0.494	0.71	0.814	0	1	1		Decreased		Unchanged
DLST	0	1	1	0	1	1		Unchanged		Unchanged	TRUE
DMBT1		1			1			Unchanged		Unchanged
DMTN	0.423	1.341	0.084	0.556	1.47	0.002		Increased	TRUE	Increased	TRUE
DMXL2	0	1	1	-0.068	0.954	0.933		Unchanged		Unchanged
DNAH10	0	1	1	0	1	1		Unchanged		Unchanged
DNAH12		1			1			Unchanged		Unchanged
DNAH5	-0.122	0.919	1	0	1	1		Unchanged		Unchanged
DNAJA1	0	1	1	0	1	1		Unchanged		Unchanged
DNAJA2	0	1	1	0	1	1		Unchanged		Unchanged
DNAJA3	-0.352	0.784	1	-0.394	0.761	0.687		Decreased		Decreased
DNAJB1		1			1			Unchanged		Unchanged
DNAJB11	0	1	1	0	1	1		Unchanged		Unchanged
DNAJB14	0	1	1	0	1	1		Unchanged		Unchanged
DNAJB2	0	1	1	0	1	1		Unchanged		Unchanged
DNAJB4	0	1	1	0	1	1		Unchanged		Unchanged
DNAJB6	0.666	1.586	0	0.472	1.387	0.005	TRUE	Increased	TRUE	Increased
DNAJC11	0.042	1.03	1	0	1	1		Unchanged		Unchanged
DNAJC3	0.314	1.243	0.737	0	1	1		Increased		Unchanged
DNAJC5	0.063	1.045	1	0.737	1.667	0.014		Unchanged	TRUE	Increased
DNAJC6	0.174	1.128	0.665	0.232	1.174	0.106		Increased		Increased
DNAJC7	0	1	1	0	1	1		Unchanged		Unchanged
DNM1	0	1	1	0	1	1		Unchanged		Unchanged	TRUE	TRUE
DNM1L	0	1	1	-0.115	0.924	0.522		Unchanged		Unchanged	TRUE
DNM3	0	1	1	-0.05	0.966	1		Unchanged		Unchanged
DNMBP	0	1	1	0	1	1		Unchanged		Unchanged
DOCK10		1			1			Unchanged		Unchanged
DOCK4	-0.71	0.611	0.072	-0.943	0.52	0.018		Decreased	TRUE	Decreased
DPM1	0	1	1	0	1	1		Unchanged		Unchanged
DPM3	0	1	1	-0.089	0.94	1		Unchanged		Unchanged
DPP10	0.369	1.292	0.118	0.069	1.049	1		Increased		Unchanged
DPP6	-0.077	0.948	1	0	1	1		Unchanged		Unchanged
DPY19L1	0	1	1	-0.76	0.59	0.453		Unchanged		Decreased
DPYSL2	0.454	1.369	0.16	0.416	1.334	0.153		Increased		Increased	TRUE
DPYSL3	0	1	1	0	1	1		Unchanged		Unchanged
DPYSL4	0	1	1	0	1	1		Unchanged		Unchanged	TRUE
DPYSL5		1			1			Unchanged		Unchanged
DRG1	0	1	1	0.028	1.02	1		Unchanged		Unchanged
DRG2	0	1	1		1			Unchanged		Unchanged
DSC1	0	1	1	0	1	1		Unchanged		Unchanged	TRUE
DSC3	0.033	1.023	1	0.27	1.205	0.995		Unchanged		Increased
DSG1	0	1	1	0	1	1		Unchanged		Unchanged	TRUE
DSP	0.009	1.006	1	0.026	1.018	1		Unchanged		Unchanged	TRUE
DST	-0.176	0.885	1	-0.234	0.85	0.755		Decreased		Decreased
DSTN	0.032	1.022	1	0	1	1		Unchanged		Unchanged	TRUE
DTNA	0	1	1	0	1	1		Unchanged		Unchanged
DUSP3	0	1	1	0	1	1		Unchanged		Unchanged
DYNC1H1	-0.126	0.916	0.536	-0.242	0.846	0.115		Unchanged		Decreased	TRUE
DYNC1I1	0.108	1.077	1	0	1	1		Unchanged		Unchanged
DYNC1LI1	0	1	1	0	1	1		Unchanged		Unchanged
DYNC1LI2	0	1	1	0	1	1		Unchanged		Unchanged
DYNLL1	0.214	1.16	0.489	0.074	1.052	1		Increased		Unchanged
DYNLL2	0	1	1	0	1	1		Unchanged		Unchanged
EARS2	0	1	1	0	1	1		Unchanged		Unchanged
EBP	0	1	1	0	1	1		Unchanged		Unchanged
ECHS1	0.025	1.018	1	0	1	1		Unchanged		Unchanged	TRUE
ECM1	0	1	1	0.239	1.18	0.73		Unchanged		Increased
ECPAS	0	1	1	-0.046	0.969	1		Unchanged		Unchanged
EEA1	0	1	1	0	1	1		Unchanged		Unchanged
EEF1A1	0	1	1	0	1	1		Unchanged		Unchanged	TRUE
EEF1A2	0.291	1.223	0.421	0	1	1		Increased		Unchanged
EEF1B2	0.553	1.467	0.003	0	1	1	TRUE	Increased		Unchanged	TRUE
EEF1D	0.294	1.226	0.243	0.237	1.179	0.323		Increased		Increased	TRUE
EEF1E1-BLOC1S5	0	1	1	0	1	1		Unchanged		Unchanged
EEF1G	0.376	1.298	0.387	0	1	1		Increased		Unchanged	TRUE	TRUE
EEF2	0.092	1.066	0.59	0	1	1		Unchanged		Unchanged	TRUE
EFHD2	0	1	1	0	1	1		Unchanged		Unchanged
EFTUD2	0	1	1	-0.21	0.865	0.417		Unchanged		Decreased
EGLN1	0	1	1	0.088	1.063	1		Unchanged		Unchanged
EHD1	0	1	1	0.071	1.05	1		Unchanged		Unchanged
EHD3	0	1	1	0.279	1.213	0.311		Unchanged		Increased
EHD4	0	1	1	0	1	1		Unchanged		Unchanged
EIF1	0.072	1.051	1	0	1	1		Unchanged		Unchanged
EIF1AY	0.068	1.048	1	0	1	1		Unchanged		Unchanged
EIF2AK2	0	1	1	0	1	1		Unchanged		Unchanged
EIF2B3		1			1			Unchanged		Unchanged
EIF2B4	0.168	1.124	1	-0.093	0.938	1		Increased		Unchanged
EIF2S1	0	1	1	0	1	1		Unchanged		Unchanged
EIF2S3	-0.041	0.972	1	0	1	1		Unchanged		Unchanged
EIF3A	-0.285	0.821	1	-0.181	0.882	1		Decreased		Decreased
EIF3B	0	1	1	0	1	1		Unchanged		Unchanged
EIF3CL	0.385	1.305	0.044	0	1	1	TRUE	Increased		Unchanged
EIF3E	0.086	1.061	0.775	-0.043	0.971	1		Unchanged		Unchanged
EIF3F	0	1	1	-0.088	0.941	1		Unchanged		Unchanged
EIF3G	0	1	1	0	1	1		Unchanged		Unchanged
EIF3H	0.358	1.282	0.412	0.254	1.192	0.522		Increased		Increased
EIF3I	0.203	1.151	1	0.175	1.129	1		Increased		Increased
EIF3K	0	1	1	0	1	1		Unchanged		Unchanged
EIF3L	0.19	1.141	0.457	-0.039	0.973	1		Increased		Unchanged
EIF3M	0	1	1	0	1	1		Unchanged		Unchanged
EIF4A1	0	1	1	0	1	1		Unchanged		Unchanged
EIF4A2	0.12	1.087	0.243	-0.09	0.939	0.471		Unchanged		Unchanged	TRUE	TRUE
EIF4A3	0	1	1	0	1	1		Unchanged		Unchanged
EIF4E		1			1			Unchanged		Unchanged
EIF4G1	0.185	1.137	0.659	0	1	1		Increased		Unchanged
EIF4G2	0.075	1.054	1	0	1	1		Unchanged		Unchanged
EIF4G3	0	1	1	-0.086	0.942	0.918		Unchanged		Unchanged
EIF4H	0.608	1.524	0	0.439	1.356	0.007	TRUE	Increased	TRUE	Increased
EIF5		1			1			Unchanged		Unchanged
EIF5A	0.131	1.095	1	0	1	1		Unchanged		Unchanged
EIF5B	0.62	1.537	0.211		1			Increased		Unchanged
ELAPOR1	0	1	1	0	1	1		Unchanged		Unchanged
ELAPOR2		1		-0.407	0.754	0.751		Unchanged		Decreased
ELAVL1	0	1	1	-0.078	0.947	1		Unchanged		Unchanged
ELAVL2	0	1	1	0	1	1		Unchanged		Unchanged
ELAVL3	0	1	1	-0.177	0.885	0.784		Unchanged		Decreased
ELAVL4	-0.144	0.905	0.676	-0.657	0.634	0		Decreased	TRUE	Decreased	TRUE
ELFN2	0	1	1	0	1	1		Unchanged		Unchanged
ELOB	0.303	1.234	0.276	0	1	1		Increased		Unchanged
ELOC	0	1	1	0	1	1		Unchanged		Unchanged
EMC1	0	1	1	0	1	1		Unchanged		Unchanged
EMC10	0	1	1	0	1	1		Unchanged		Unchanged
EMC2	0	1	1	-0.306	0.809	0.334		Unchanged		Decreased
EMC3	0	1	1	-0.01	0.993	1		Unchanged		Unchanged
EMC4	0.138	1.101	1	0	1	1		Increased		Unchanged
EMC7	0.073	1.052	1	0	1	1		Unchanged		Unchanged
EMC8	0	1	1	-0.208	0.866	1		Unchanged		Decreased
EMD	0	1	1	-0.127	0.916	0.702		Unchanged		Unchanged
ENC1	0	1	1		1			Unchanged		Unchanged
ENDOD1	0.063	1.045	1	0.022	1.015	1		Unchanged		Unchanged
ENO1	1.128	2.185	0.012	1.07	2.099	0.026	TRUE	Increased	TRUE	Increased	TRUE
ENO2	0.764	1.699	0.008	0.7	1.625	0.013	TRUE	Increased	TRUE	Increased	TRUE
ENOPH1	0	1	1	0	1	1		Unchanged		Unchanged
ENSG00000144785	0.049	1.035	1	0	1	1		Unchanged		Unchanged
ENSG00000198211	0	1	1	-0.12	0.92	0.949		Unchanged		Unchanged
ENSG00000249967		1			1			Unchanged		Unchanged
ENSG00000250424	0.25	1.189	1	0.575	1.49	0.47		Increased		Increased
ENSG00000255730	0	1	1	0.023	1.016	1		Unchanged		Unchanged
ENSG00000256500	0	1	1	0	1	1		Unchanged		Unchanged
ENSG00000256861	0	1	1	-0.117	0.922	1		Unchanged		Unchanged
ENSG00000257767	0	1	1	0	1	1		Unchanged		Unchanged
ENSG00000260537	0	1	1	0	1	1		Unchanged		Unchanged
ENSG00000260836	-0.062	0.958	1	-0.54	0.688	0.045		Unchanged	TRUE	Decreased
ENSG00000261582	0	1	1	0	1	1		Unchanged		Unchanged
ENSG00000267740	0	1	1	0	1	1		Unchanged		Unchanged
ENSG00000268193	0	1	1	0	1	1		Unchanged		Unchanged
ENSG00000276612	0.862	1.817	0.003	0.798	1.739	0.045	TRUE	Increased	TRUE	Increased
ENSG00000280571	0	1	1	0	1	1		Unchanged		Unchanged
ENSG00000281039	0	1	1	0	1	1		Unchanged		Unchanged
ENSG00000283782	0.191	1.142	0.877	0	1	1		Increased		Unchanged
ENSG00000284292	0	1	1	-0.068	0.954	1		Unchanged		Unchanged
ENSG00000284946	0	1	1	0	1	1		Unchanged		Unchanged
ENSG00000285942	0	1	1	-0.113	0.925	1		Unchanged		Unchanged
ENTPD6	0	1	1	0	1	1		Unchanged		Unchanged
EPB41L1	0	1	1	0	1	1		Unchanged		Unchanged
EPB41L2	0.146	1.107	0.445	0.294	1.226	0.001		Increased	TRUE	Increased
EPB41L3	0.027	1.019	1	0.088	1.063	0.77		Unchanged		Unchanged	TRUE	TRUE
EPDR1	0	1	1	0	1	1		Unchanged		Unchanged
EPHA4	0	1	1	0	1	1		Unchanged		Unchanged
EPHX1	0	1	1	-0.033	0.977	1		Unchanged		Unchanged
EPM2AIP1	0	1	1	0	1	1		Unchanged		Unchanged
EPN1	0	1	1	0.29	1.223	0.782		Unchanged		Increased
EPRS1	0.07	1.05	1	0	1	1		Unchanged		Unchanged
EPS15L1	0.242	1.182	0.074	0.271	1.206	0.275		Increased		Increased
EPS8L2	0	1	1	0.44	1.356	0.3		Unchanged		Increased
ERC2	0	1	1	0.01	1.007	1		Unchanged		Unchanged
ERCC6	0	1	1		1			Unchanged		Unchanged
ERGIC1	0	1	1	-0.116	0.923	0.478		Unchanged		Unchanged
ERLEC1		1			1			Unchanged		Unchanged
ERLIN1		1			1			Unchanged		Unchanged
ERLIN2	0	1	1	-0.234	0.85	0.206		Unchanged		Decreased
ERP29	0	1	1	0	1	1		Unchanged		Unchanged
ERP44	0.194	1.144	0.948	0	1	1		Increased		Unchanged	TRUE
ESD	0	1	1	0	1	1		Unchanged		Unchanged
ETF1	-0.081	0.945	1	-0.253	0.839	1		Unchanged		Decreased
ETFA	0	1	1	0	1	1		Unchanged		Unchanged
ETFDH	0	1	1	0	1	1		Unchanged		Unchanged
EWSR1	0	1	1	0	1	1		Unchanged		Unchanged
EXOC1	0	1	1	0	1	1		Unchanged		Unchanged
EXOC2	0	1	1	0	1	1		Unchanged		Unchanged
EXOC3		1			1			Unchanged		Unchanged
EXOC4	-0.595	0.662	0	-0.734	0.601	0	TRUE	Decreased	TRUE	Decreased
EXOC5	0	1	1	0	1	1		Unchanged		Unchanged
EXOC7	0	1	1	0	1	1		Unchanged		Unchanged
EXOC8		1			1			Unchanged		Unchanged
EXOG		1			1			Unchanged		Unchanged
EZR		1			1			Unchanged		Unchanged	TRUE
F8A1	0	1	1	0	1	1		Unchanged		Unchanged
FAAH		1		-1.295	0.408	0.106		Unchanged		Decreased
FABP3	0.122	1.088	1	0.108	1.078	1		Unchanged		Unchanged	TRUE
FABP5	0	1	1	0	1	1		Unchanged		Unchanged	TRUE
FABP7	0	1	1	0	1	1		Unchanged		Unchanged
FAF2	0	1	1	-0.053	0.964	1		Unchanged		Unchanged
FAM120A	0	1	1	-0.258	0.836	0.112		Unchanged		Decreased
FAM162A	0	1	1	0	1	1		Unchanged		Unchanged
FAM169A	-0.147	0.903	1	-0.788	0.579	0.212		Decreased		Decreased
FAM171A1	0	1	1	0.171	1.126	1		Unchanged		Increased
FAM20B		1			1			Unchanged		Unchanged
FAM210A	0	1	1	-0.242	0.846	1		Unchanged		Decreased
FAM234B	0	1	1	-0.276	0.826	0.336		Unchanged		Decreased
FAM3C	0	1	1	-0.147	0.903	0.986		Unchanged		Decreased
FAM98A	-0.042	0.971	1	-0.124	0.918	1		Unchanged		Unchanged
FAM98B	0	1	1	0	1	1		Unchanged		Unchanged
FARP1	0	1	1	-0.2	0.87	0.802		Unchanged		Decreased
FARSA	0.151	1.11	0.163	-0.309	0.807	0.001		Increased	TRUE	Decreased	TRUE
FARSB	0	1	1	-0.464	0.725	0.002		Unchanged	TRUE	Decreased	TRUE
FASN	0	1	1	-0.015	0.989	1		Unchanged		Unchanged	TRUE
FBL	-0.153	0.899	0.833	0	1	1		Decreased		Unchanged
FBLL1	-0.154	0.899	1	0	1	1		Decreased		Unchanged
FBXL16	0	1	1	0.096	1.069	1		Unchanged		Unchanged
FBXO2	0	1	1	0.26	1.198	0.163		Unchanged		Increased
FDPS	0	1	1	0	1	1		Unchanged		Unchanged
FDX1	0	1	1	0.122	1.088	1		Unchanged		Unchanged
FDXR	0.034	1.024	1	0.2	1.149	0.339		Unchanged		Increased
FGA		1			1			Unchanged		Unchanged
FGB		1			1			Unchanged		Unchanged
FGG	0	1	1	-0.596	0.662	0.662		Unchanged		Decreased
FH	0	1	1	0.06	1.043	1		Unchanged		Unchanged	TRUE
FHL1	0.734	1.663	0.767	0.317	1.246	1		Increased		Increased		TRUE
FIS1	0	1	1	0	1	1		Unchanged		Unchanged
FKBP15	0	1	1	0	1	1		Unchanged		Unchanged
FKBP1A	0	1	1	0.969	1.957	0.407		Unchanged		Increased
FKBP2	1.188	2.278	0.003	0.49	1.404	0.336	TRUE	Increased		Increased
FKBP3	0	1	1	0	1	1		Unchanged		Unchanged
FKBP4	0	1	1	0	1	1		Unchanged		Unchanged
FKBP5		1			1			Unchanged		Unchanged
FKBP8	0	1	1	-0.382	0.767	0.016		Unchanged	TRUE	Decreased
FLG	0	1	1	0	1	1		Unchanged		Unchanged
FLG2	0	1	1	0	1	1		Unchanged		Unchanged
FLOT1	0.136	1.099	0.515	0.119	1.086	0.699		Unchanged		Unchanged	TRUE
FLOT2	0.017	1.012	1	0	1	1		Unchanged		Unchanged
FMNL2	0	1	1	0	1	1		Unchanged		Unchanged
FMR1		1			1			Unchanged		Unchanged
FN3K	0	1	1	0	1	1		Unchanged		Unchanged
FRRS1L	0	1	1	-0.011	0.992	1		Unchanged		Unchanged
FSCN1	0.447	1.363	0.026	0.545	1.459	0.005	TRUE	Increased	TRUE	Increased	TRUE
FSD1	0	1	1	0	1	1		Unchanged		Unchanged
FTH1	0	1	1	0	1	1		Unchanged		Unchanged	TRUE
FTL	0.178	1.131	1	0.323	1.251	0.557		Increased		Increased
FUNDC2	0	1	1	0	1	1		Unchanged		Unchanged
FUS	0	1	1	-0.818	0.567	0.02		Unchanged	TRUE	Decreased	TRUE
FXR1	0	1	1	-0.02	0.986	1		Unchanged		Unchanged	TRUE
FXR2	0	1	1	-0.151	0.9	0.669		Unchanged		Decreased
FXYD1	0.042	1.029	1	0.559	1.473	0.035		Unchanged	TRUE	Increased
FXYD7		1			1			Unchanged		Unchanged
FYN	0.247	1.187	0.442	0.187	1.139	0.399		Increased		Increased
G3BP1	0	1	1		1			Unchanged		Unchanged
G3BP2	0.644	1.563	0.005	0.213	1.159	0.675	TRUE	Increased		Increased
G6PD	0.395	1.315	0.702	0.375	1.297	0.522		Increased		Increased
GABBR1	-0.069	0.953	1	0	1	1		Unchanged		Unchanged
GABBR2	0	1	1	0	1	1		Unchanged		Unchanged
GABRA1	-0.647	0.639	0.864		1			Decreased		Unchanged
GABRA2		1			1			Unchanged		Unchanged
GABRA3	-0.145	0.904	1	0	1	1		Decreased		Unchanged
GABRA5	-0.203	0.869	1	0	1	1		Decreased		Unchanged
GABRB2	-0.064	0.957	1	0	1	1		Unchanged		Unchanged
GABRB3	-0.34	0.79	0.775	-0.547	0.684	0.127		Decreased		Decreased
GAD2	0	1	1	-0.058	0.96	1		Unchanged		Unchanged
GANAB	0.606	1.522	0.005	0.18	1.133	0.487	TRUE	Increased		Increased	TRUE
GAP43	0	1	1	0.317	1.246	0.028		Unchanged	TRUE	Increased	TRUE
GAPDH	0	1	1	0.054	1.038	1		Unchanged		Unchanged	TRUE
GARS1	0	1	1	0	1	1		Unchanged		Unchanged
GAS1	0	1	1	0	1	1		Unchanged		Unchanged
GAS7	0	1	1	0	1	1		Unchanged		Unchanged		TRUE
GATAD2B	0.442	1.358	0.775	0.697	1.621	0.202		Increased		Increased
GDA	-0.181	0.882	1	-0.545	0.685	0.241		Decreased		Decreased	TRUE
GDAP1	0	1	1	-0.091	0.939	0.795		Unchanged		Unchanged
GDAP1L1	0	1	1	0	1	1		Unchanged		Unchanged
GDE1	0	1	1	0	1	1		Unchanged		Unchanged
GDI1	0	1	1	-0.094	0.937	0.847		Unchanged		Unchanged	TRUE
GDI2	0	1	1	-0.155	0.898	0.426		Unchanged		Decreased	TRUE
GET3	0.041	1.029	1	0	1	1		Unchanged		Unchanged
GET4	0	1	1	-0.081	0.945	1		Unchanged		Unchanged
GFAP	1.538	2.904	0	1.572	2.972	0.001	TRUE	Increased	TRUE	Increased	TRUE
GFM1	0.101	1.073	1	0	1	1		Unchanged		Unchanged
GFOD1	0	1	1	0	1	1		Unchanged		Unchanged
GGCT	0.094	1.068	1	0.252	1.191	0.938		Unchanged		Increased	TRUE
GGH	0	1	1	0	1	1		Unchanged		Unchanged
GHITM	0	1	1	0	1	1		Unchanged		Unchanged
GIPC1	0	1	1	0	1	1		Unchanged		Unchanged
GIT1	0	1	1	0	1	1		Unchanged		Unchanged
GJA1	0.069	1.049	1	0.391	1.311	0.346		Unchanged		Increased
GK	-0.295	0.815	0.448	-0.15	0.901	1		Decreased		Decreased
GLG1	0	1	1	-0.277	0.825	0.072		Unchanged		Decreased
GLIPR2	0	1	1	-0.363	0.778	0.454		Unchanged		Decreased
GLOD4	0.021	1.015	1	0.038	1.026	1		Unchanged		Unchanged
GLRX3	0	1	1		1			Unchanged		Unchanged
GLRX5	0	1	1	0.03	1.021	1		Unchanged		Unchanged
GLS	0.254	1.193	0.302	0.363	1.286	0.019		Increased	TRUE	Increased	TRUE	TRUE
GLTP	0.564	1.479	0.727	0	1	1		Increased		Unchanged
GLUD1	0.246	1.186	0.571	0.212	1.159	0.619		Increased		Increased	TRUE
GLUD2		1			1			Unchanged		Unchanged
GLUL	0	1	1	0	1	1		Unchanged		Unchanged	TRUE
GM2A	0	1	1	0	1	1		Unchanged		Unchanged
GMFB	0	1	1	0	1	1		Unchanged		Unchanged
GNA11	0	1	1	-0.088	0.941	1		Unchanged		Unchanged
GNA13	0	1	1	0	1	1		Unchanged		Unchanged
GNAI1	-0.006	0.996	1	-0.141	0.907	0.811		Unchanged		Decreased
GNAI2	0	1	1	0	1	1		Unchanged		Unchanged
GNAO1	0	1	1	-0.749	0.595	0.358		Unchanged		Decreased	TRUE
GNAQ	-0.389	0.763	0.075	-0.316	0.803	0.049		Decreased	TRUE	Decreased
GNAS	0	1	1	0	1	1		Unchanged		Unchanged
GNAZ	0	1	1	0	1	1		Unchanged		Unchanged
GNB1	0	1	1	0	1	1		Unchanged		Unchanged	TRUE
GNB2	0	1	1	-0.16	0.895	1		Unchanged		Decreased
GNB5	0	1	1	0	1	1		Unchanged		Unchanged
GNG12	0	1	1	0.405	1.324	0.506		Unchanged		Increased
GNG2	0	1	1	0.08	1.057	1		Unchanged		Unchanged
GNG3	-0.194	0.874	0.844	-0.295	0.815	0.682		Decreased		Decreased
GNG7	-0.401	0.758	0.223	-0.196	0.873	0.727		Decreased		Decreased
GOLGA2	0	1	1	0	1	1		Unchanged		Unchanged
GOLGA3	0	1	1	0	1	1		Unchanged		Unchanged
GOLGA5		1			1			Unchanged		Unchanged
GOLGB1	0	1	1	0	1	1		Unchanged		Unchanged
GOLM1	0	1	1	-0.214	0.862	0.487		Unchanged		Decreased
GOLM2	0	1	1	-0.121	0.92	0.885		Unchanged		Unchanged
GOPC	0	1	1	0	1	1		Unchanged		Unchanged
GOT1	0	1	1	0	1	1		Unchanged		Unchanged	TRUE
GOT2	0	1	1	-0.095	0.937	1		Unchanged		Unchanged	TRUE
GPD1L	0	1	1	0	1	1		Unchanged		Unchanged
GPD2	-0.155	0.898	1	-0.817	0.568	0.222		Decreased		Decreased	TRUE
GPHN	0	1	1	0	1	1		Unchanged		Unchanged	TRUE
GPI	0.029	1.02	1	0	1	1		Unchanged		Unchanged	TRUE	TRUE
GPM6A	0	1	1	0	1	1		Unchanged		Unchanged	TRUE
GPM6B	-0.127	0.916	1	0	1	1		Unchanged		Unchanged
GPNMB	0.82	1.765	0.729	0.329	1.256	1		Increased		Increased
GPR132	0	1	1	0	1	1		Unchanged		Unchanged
GPR89A	0	1	1	-0.41	0.753	0.73		Unchanged		Decreased
GPRASP2	0	1	1	0	1	1		Unchanged		Unchanged
GPRIN1	-0.278	0.825	0.767	-0.207	0.866	1		Decreased		Decreased
GPS1	0	1	1	-0.2	0.871	0.299		Unchanged		Decreased
GPX4	0	1	1	0	1	1		Unchanged		Unchanged
GRAMD1B	0	1	1	-0.363	0.777	0.525		Unchanged		Decreased
GRHPR		1		0	1	1		Unchanged		Unchanged
GRIA1	-0.152	0.9	0.775	-0.06	0.959	1		Decreased		Unchanged
GRIA2	-0.284	0.821	0.044	-0.496	0.709	0	TRUE	Decreased	TRUE	Decreased	TRUE
GRIA3	-0.149	0.902	1	0	1	1		Decreased		Unchanged
GRIN1	-0.007	0.995	1	0	1	1		Unchanged		Unchanged
GRIN2B	0	1	1	-0.081	0.946	1		Unchanged		Unchanged
GRIPAP1	-0.07	0.953	1	0	1	1		Unchanged		Unchanged
GRK2	0	1	1	0	1	1		Unchanged		Unchanged
GRM5	0	1	1		1			Unchanged		Unchanged
GRM7	-1.922	0.264	0.481	-2.388	0.191	0.241		Decreased		Decreased
GRPEL1	0.005	1.003	1	0	1	1		Unchanged		Unchanged
GRSF1	0	1	1	-0.072	0.951	1		Unchanged		Unchanged
GSDMA	0	1	1	0	1	1		Unchanged		Unchanged
GSK3A	-0.124	0.918	0.771	-0.313	0.805	0.002		Unchanged	TRUE	Decreased	TRUE
GSK3B	0	1	1	0	1	1		Unchanged		Unchanged
GSN	0.523	1.437	0.005	0.437	1.353	0.064	TRUE	Increased		Increased	TRUE
GSR	0	1	1	0	1	1		Unchanged		Unchanged
GSTK1	0	1	1	0	1	1		Unchanged		Unchanged
GSTM1	0	1	1	0	1	1		Unchanged		Unchanged
GSTM2	0.147	1.108	0.571	0.116	1.084	1		Increased		Unchanged
GSTM3	0	1	1	0.166	1.122	0.399		Unchanged		Increased		TRUE
GSTO1	0	1	1	0	1	1		Unchanged		Unchanged
GSTP1	0.037	1.026	1	0	1	1		Unchanged		Unchanged	TRUE
GTF2I	0	1	1	0	1	1		Unchanged		Unchanged
GTF3C4	0	1	1	0	1	1		Unchanged		Unchanged
GTPBP4	0	1	1	0	1	1		Unchanged		Unchanged
GUCY1B1	0	1	1	0	1	1		Unchanged		Unchanged
GUK1	0	1	1	0	1	1		Unchanged		Unchanged
H1-4	0	1	1	0	1	1		Unchanged		Unchanged
H2AC20	0.059	1.042	1	0.129	1.093	1		Unchanged		Unchanged
H2BC11	0.087	1.062	1	0	1	1		Unchanged		Unchanged
H2BC12	0	1	1	0	1	1		Unchanged		Unchanged
H3-2	0	1	1	0	1	1		Unchanged		Unchanged
H3-3B	0	1	1	-0.547	0.685	0.024		Unchanged	TRUE	Decreased
H4-16	0.143	1.104	1	0	1	1		Increased		Unchanged
HACD2	-0.406	0.755	0.318	-0.575	0.671	0.522		Decreased		Decreased
HACD3	0	1	1	-0.275	0.826	0.034		Unchanged	TRUE	Decreased
HADHA	0.075	1.053	0.757	0.045	1.032	0.933		Unchanged		Unchanged
HADHB	0.174	1.128	0.374	0.138	1.1	0.541		Increased		Increased	TRUE
HAGH	0	1	1	0.607	1.523	0.506		Unchanged		Increased
HAL	0	1	1	0	1	1		Unchanged		Unchanged
HAPLN1	0	1	1	0.172	1.127	0.633		Unchanged		Increased
HAPLN2	0.128	1.093	1	0	1	1		Unchanged		Unchanged	TRUE
HARS1	0	1	1	0	1	1		Unchanged		Unchanged
HAX1	0.192	1.142	0.888	0	1	1		Increased		Unchanged
HBA2	0.27	1.206	0.978	0.037	1.026	1		Increased		Unchanged
HBB	0.209	1.156	1	0	1	1		Increased		Unchanged	TRUE
HBD	0.035	1.024	1	0.099	1.071	1		Unchanged		Unchanged
HDAC2	0	1	1	0	1	1		Unchanged		Unchanged
HDLBP	-0.009	0.994	1	-0.298	0.814	0.005		Unchanged	TRUE	Decreased
HEBP1	-0.075	0.949	1	0	1	1		Unchanged		Unchanged
HEPACAM	0.18	1.133	0.769	0.214	1.16	0.499		Increased		Increased	TRUE
HERC4	0	1	1	-0.253	0.839	0.944		Unchanged		Decreased
HGS	0	1	1	0	1	1		Unchanged		Unchanged
HIBCH	0.191	1.141	1	0	1	1		Increased		Unchanged
HID1	0	1	1	-0.059	0.96	1		Unchanged		Unchanged
HIGD2A	0	1	1	0	1	1		Unchanged		Unchanged
HINT1		1			1			Unchanged		Unchanged
HINT2	0	1	1	-0.985	0.505	0.202		Unchanged		Decreased
HK1	0	1	1	0	1	1		Unchanged		Unchanged	TRUE
HKDC1	0	1	1	0	1	1		Unchanged		Unchanged
HLA-A	0	1	1	0	1	1		Unchanged		Unchanged
HLA-C	0	1	1	0	1	1		Unchanged		Unchanged
HLA-DRA	0	1	1	-0.581	0.668	0.165		Unchanged		Decreased
HMGCS1	-0.022	0.985	1	-0.727	0.604	0.426		Unchanged		Decreased
HMOX2	0	1	1	0	1	1		Unchanged		Unchanged
HNRNPA0	-0.008	0.995	1	-0.347	0.786	0.207		Unchanged		Decreased
HNRNPA1	0.272	1.207	0.357	-0.007	0.995	1		Increased		Unchanged	TRUE	TRUE
HNRNPA2B1	0.212	1.158	0.309	0	1	1		Increased		Unchanged	TRUE	TRUE
HNRNPA3	0	1	1	-0.171	0.888	0.83		Unchanged		Decreased	TRUE
HNRNPAB	0	1	1	0	1	1		Unchanged		Unchanged	TRUE
HNRNPC	0	1	1	0	1	1		Unchanged		Unchanged	TRUE
HNRNPCL4	-0.326	0.798	0.536	-0.885	0.541	0.049		Decreased	TRUE	Decreased
HNRNPD	-0.102	0.932	1	-0.637	0.643	0		Unchanged	TRUE	Decreased	TRUE
HNRNPDL	0	1	1	0	1	1		Unchanged		Unchanged
HNRNPF	0	1	1	-0.094	0.937	1		Unchanged		Unchanged
HNRNPH1	-0.159	0.896	0.676	-0.522	0.696	0.002		Decreased	TRUE	Decreased	TRUE
HNRNPH2	0	1	1	-0.843	0.558	0		Unchanged	TRUE	Decreased
HNRNPH3	-0.056	0.962	1	-0.606	0.657	0		Unchanged	TRUE	Decreased	TRUE
HNRNPK	0.241	1.182	0.167	-0.084	0.944	1		Increased		Unchanged	TRUE	TRUE
HNRNPL	-0.339	0.79	0.026	-0.857	0.552	0	TRUE	Decreased	TRUE	Decreased
HNRNPLL	-0.067	0.954	1	-0.32	0.801	0.11		Unchanged		Decreased
HNRNPM	-0.23	0.853	0.316	-0.761	0.59	0		Decreased	TRUE	Decreased	TRUE
HNRNPR	-0.084	0.944	1	-0.508	0.703	0.002		Unchanged	TRUE	Decreased	TRUE
HNRNPU	-0.333	0.794	0.039	-0.928	0.525	0	TRUE	Decreased	TRUE	Decreased	TRUE
HNRNPUL1	-0.012	0.992	1	-0.004	0.997	1		Unchanged		Unchanged
HNRNPUL2	-0.287	0.82	0.02	-0.416	0.749	0.008	TRUE	Decreased	TRUE	Decreased
HOMER1	-0.683	0.623	0.127	-0.764	0.589	0.212		Decreased		Decreased
HOOK3	0	1	1	0	1	1		Unchanged		Unchanged
HP1BP3	-0.119	0.921	1	0	1	1		Unchanged		Unchanged	TRUE
HPCA	0.709	1.635	0.019	0.432	1.349	0.163	TRUE	Increased		Increased
HPCAL1	0.008	1.005	1	0.558	1.472	0.814		Unchanged		Increased
HPCAL4	0.753	1.685	0.007	0.625	1.542	0.033	TRUE	Increased	TRUE	Increased
HRNR	-0.194	0.874	1	0	1	1		Decreased		Unchanged
HSD17B10	0.598	1.514	0.018	0.201	1.15	0.854	TRUE	Increased		Increased	TRUE
HSD17B12	0.039	1.028	1	0	1	1		Unchanged		Unchanged
HSD17B4	0	1	1	0	1	1		Unchanged		Unchanged
HSDL1	0	1	1	0.236	1.178	1		Unchanged		Increased
HSDL2	0	1	1	0	1	1		Unchanged		Unchanged
HSP90AA1	0.093	1.067	0.68	0	1	1		Unchanged		Unchanged	TRUE
HSP90AB1	0.041	1.029	1	0	1	1		Unchanged		Unchanged	TRUE
HSP90AB4P		1			1			Unchanged		Unchanged
HSP90B1	0	1	1	-0.424	0.745	0		Unchanged	TRUE	Decreased	TRUE	TRUE
HSP90B2P	0	1	1	0	1	1		Unchanged		Unchanged
HSPA12A	-0.249	0.841	0.458	-0.316	0.803	0.108		Decreased		Decreased	TRUE	TRUE
HSPA12B	0.277	1.212	1	0.386	1.307	1		Increased		Increased
HSPA13	0	1	1	0	1	1		Unchanged		Unchanged
HSPA1B	0.554	1.468	0.003	0.445	1.361	0.02	TRUE	Increased	TRUE	Increased
HSPA2	0	1	1	0	1	1		Unchanged		Unchanged
HSPA4	-0.181	0.882	0.183	-0.214	0.862	0.023		Decreased	TRUE	Decreased	TRUE
HSPA4L	0	1	1	0	1	1		Unchanged		Unchanged	TRUE
HSPA5	0.084	1.06	1	-0.033	0.977	1		Unchanged		Unchanged	TRUE	TRUE
HSPA6	-0.044	0.97	1	0	1	1		Unchanged		Unchanged	TRUE
HSPA8	0.295	1.227	0.046	0.331	1.258	0.006	TRUE	Increased	TRUE	Increased	TRUE
HSPA9	0.077	1.055	1	0	1	1		Unchanged		Unchanged	TRUE
HSPB1	0.807	1.75	0	1.064	2.09	0	TRUE	Increased	TRUE	Increased	TRUE
HSPD1	0	1	1	0	1	1		Unchanged		Unchanged	TRUE
HSPG2	0	1	1	0	1	1		Unchanged		Unchanged
HSPH1	0	1	1	-0.171	0.888	0.078		Unchanged		Decreased	TRUE
HTT		1			1			Unchanged		Unchanged
HUWE1	0	1	1	0	1	1		Unchanged		Unchanged
HYOU1	0.032	1.022	1	-0.282	0.822	0.019		Unchanged	TRUE	Decreased	TRUE
IARS1	0.174	1.128	0.097	0	1	1		Increased		Unchanged
IARS2	0	1	1	0	1	1		Unchanged		Unchanged
IBA57		1			1			Unchanged		Unchanged
ICAM5	0	1	1	-0.083	0.944	1		Unchanged		Unchanged	TRUE
IDH1	-0.084	0.943	1	-0.399	0.758	0.813		Unchanged		Decreased
IDH2	0.185	1.137	0.588	0.33	1.257	0.04		Increased	TRUE	Increased	TRUE	TRUE
IDH3A	0.448	1.364	0.121	0.382	1.303	0.213		Increased		Increased	TRUE
IDH3B	0.114	1.082	1	0	1	1		Unchanged		Unchanged	TRUE
IDH3G	0	1	1	0	1	1		Unchanged		Unchanged
IFIT1	0	1	1	0	1	1		Unchanged		Unchanged
IGHA1	0.117	1.084	1	0.179	1.132	1		Unchanged		Increased
IGHG1	0	1	1	0.087	1.062	1		Unchanged		Unchanged	TRUE
IGHG2	0	1	1	0.161	1.118	1		Unchanged		Increased
IGKC	0	1	1	0	1	1		Unchanged		Unchanged
IGKV1D-33		1			1			Unchanged		Unchanged
IGKV2-28	0	1	1	0	1	1		Unchanged		Unchanged
IGLL5	0	1	1	0	1	1		Unchanged		Unchanged
IGSF21	0	1	1	0	1	1		Unchanged		Unchanged
IGSF23		1			1			Unchanged		Unchanged
IGSF8	0	1	1	0.064	1.045	1		Unchanged		Unchanged	TRUE	TRUE
ILF2	-0.061	0.958	1	-0.368	0.775	0.032		Unchanged	TRUE	Decreased
ILF3	0	1	1	-0.401	0.758	0.04		Unchanged	TRUE	Decreased	TRUE
IMMT	0	1	1	-0.035	0.976	1		Unchanged		Unchanged	TRUE
IMPDH2	-0.18	0.883	1	-0.158	0.896	0.949		Decreased		Decreased
INA	0.37	1.292	0.004	0.288	1.221	0.12	TRUE	Increased		Increased	TRUE
INF2		1			1			Unchanged		Unchanged
INPP1	0.138	1.1	1	0	1	1		Increased		Unchanged
IPO5	-0.012	0.992	1	-0.094	0.937	0.985		Unchanged		Unchanged
IPO7	0	1	1	1.952	3.868	0.019		Unchanged	TRUE	Increased
IQSEC1	-0.131	0.913	0.639	-0.219	0.859	0.171		Unchanged		Decreased
IQSEC2	-0.128	0.915	1	0	1	1		Unchanged		Unchanged
IRAG2	0	1	1	0.154	1.112	1		Unchanged		Increased
IRGQ	0	1	1	0	1	1		Unchanged		Unchanged
ISOC2	0	1	1	0	1	1		Unchanged		Unchanged
ITFG1	0.244	1.184	1	0	1	1		Increased		Unchanged
ITGAV	0	1	1	0	1	1		Unchanged		Unchanged
ITGB2	0	1	1	0	1	1		Unchanged		Unchanged
ITM2B	-0.178	0.884	1	-0.512	0.701	0.109		Decreased		Decreased
ITM2C	0	1	1	0	1	1		Unchanged		Unchanged
ITPKA	0	1	1	0.073	1.052	1		Unchanged		Unchanged
ITPR1	-0.063	0.957	1	-0.311	0.806	0.052		Unchanged		Decreased
ITSN1	0.259	1.197	0.727	0	1	1		Increased		Unchanged
IVD	-0.29	0.818	0.979	0	1	1		Decreased		Unchanged
JAGN1		1			1			Unchanged		Unchanged
JCHAIN	0	1	1	0	1	1		Unchanged		Unchanged
JUP	0	1	1	0	1	1		Unchanged		Unchanged	TRUE
KALRN		1		0	1	1		Unchanged		Unchanged
KARS1	0.514	1.428	0.001	0.183	1.135	0.622	TRUE	Increased		Increased
KBTBD11	0	1	1	-0.003	0.998	1		Unchanged		Unchanged
KCNAB2	0.05	1.035	1	0	1	1		Unchanged		Unchanged		TRUE
KCNH3	0	1	1	0	1	1		Unchanged		Unchanged
KCNQ2	0	1	1	0	1	1		Unchanged		Unchanged
KCTD12	0	1	1	0	1	1		Unchanged		Unchanged
KDELR1	-0.446	0.734	0.269	-0.221	0.858	0.933		Decreased		Decreased
KDSR	0.617	1.533	0.727	0	1	1		Increased		Unchanged
KHDRBS1	0	1	1	-0.094	0.937	1		Unchanged		Unchanged
KHDRBS3	0.23	1.173	0.874	0	1	1		Increased		Unchanged
KHSRP	0	1	1	0	1	1		Unchanged		Unchanged	TRUE
KIAA0513	0	1	1	0	1	1		Unchanged		Unchanged
KIF1A	0	1	1	0	1	1		Unchanged		Unchanged
KIF1B	0	1	1	0	1	1		Unchanged		Unchanged
KIF20B	0.6	1.516	0.59		1			Increased		Unchanged
KIF21A	0	1	1	-0.205	0.868	0.15		Unchanged		Decreased
KIF2A	0	1	1	0	1	1		Unchanged		Unchanged
KIF3A	0	1	1	0	1	1		Unchanged		Unchanged
KIF3C	0	1	1	-0.177	0.885	0.222		Unchanged		Decreased
KIF5C	0	1	1	0	1	1		Unchanged		Unchanged		TRUE
KPNA1	0.158	1.116	1	0	1	1		Increased		Unchanged
KPNA2	-0.007	0.995	1	-0.277	0.825	0.839		Unchanged		Decreased
KPNA3	0	1	1	0	1	1		Unchanged		Unchanged
KPNA4	0	1	1	0	1	1		Unchanged		Unchanged
KPNA6	0	1	1	-0.035	0.976	1		Unchanged		Unchanged
KPNB1	-0.088	0.941	1	-0.349	0.785	0.001		Unchanged	TRUE	Decreased	TRUE
KPRP	0	1	1	0.973	1.963	0.299		Unchanged		Increased
KRAS	0	1	1	0	1	1		Unchanged		Unchanged
KRT1	0	1	1	0	1	1		Unchanged		Unchanged
KRT10	0	1	1	0	1	1		Unchanged		Unchanged
KRT13	0.074	1.052	1	0.208	1.155	0.918		Unchanged		Increased
KRT14	0	1	1	0	1	1		Unchanged		Unchanged
KRT15	0	1	1	0.103	1.074	1		Unchanged		Unchanged
KRT16	0	1	1	0	1	1		Unchanged		Unchanged
KRT17	0	1	1	0	1	1		Unchanged		Unchanged
KRT19	0	1	1	0	1	1		Unchanged		Unchanged
KRT2	0	1	1	0	1	1		Unchanged		Unchanged
KRT23	0.114	1.082	1	0	1	1		Unchanged		Unchanged
KRT27	-0.4	0.758	1	0	1	1		Decreased		Unchanged
KRT3	0	1	1	0	1	1		Unchanged		Unchanged
KRT31	0	1	1	0	1	1		Unchanged		Unchanged
KRT34		1			1			Unchanged		Unchanged
KRT36		1			1			Unchanged		Unchanged
KRT4	0	1	1	0	1	1		Unchanged		Unchanged
KRT5	0	1	1	0.046	1.032	1		Unchanged		Unchanged
KRT6A	0	1	1	0	1	1		Unchanged		Unchanged
KRT6B	0	1	1	0	1	1		Unchanged		Unchanged
KRT71	0.005	1.003	1	0.167	1.123	1		Unchanged		Increased
KRT72	0	1	1	0	1	1		Unchanged		Unchanged
KRT73	0	1	1	0	1	1		Unchanged		Unchanged
KRT75	0	1	1	0	1	1		Unchanged		Unchanged
KRT77	0	1	1	0	1	1		Unchanged		Unchanged
KRT78	0	1	1	0	1	1		Unchanged		Unchanged
KRT80	0	1	1	0	1	1		Unchanged		Unchanged
KRT81		1			1			Unchanged		Unchanged
KRT84	-0.113	0.925	1	0	1	1		Unchanged		Unchanged
KRT9	0	1	1	0	1	1		Unchanged		Unchanged
KTN1	0.209	1.156	0.88	0.369	1.292	0.249		Increased		Increased
KYAT3	0	1	1	0	1	1		Unchanged		Unchanged
L1CAM	0.086	1.062	0.978	0.351	1.276	0.02		Unchanged	TRUE	Increased
LACRT	0.198	1.147	0.889	0.271	1.206	1		Increased		Increased
LAMA3	0	1	1	0	1	1		Unchanged		Unchanged
LAMP1	0	1	1	-0.246	0.843	0.933		Unchanged		Decreased
LAMP2	0	1	1	0	1	1		Unchanged		Unchanged
LAMP5	0.435	1.352	0.06	0.406	1.325	0.066		Increased		Increased
LAMTOR1	0	1	1	0	1	1		Unchanged		Unchanged
LAMTOR4	0	1	1	0	1	1		Unchanged		Unchanged
LANCL1	0	1	1	0.236	1.177	0.328		Unchanged		Increased	TRUE	TRUE
LANCL2	-0.25	0.841	0.71	-0.503	0.706	0.006		Decreased	TRUE	Decreased		TRUE
LARP1	0	1	1	-0.026	0.982	1		Unchanged		Unchanged
LARS1	0	1	1	-0.399	0.758	0		Unchanged	TRUE	Decreased
LAS1L	-0.196	0.873	1	0	1	1		Decreased		Unchanged
LASP1	0	1	1	0	1	1		Unchanged		Unchanged
LCN1	0	1	1	0	1	1		Unchanged		Unchanged	TRUE
LDHA	0	1	1	0	1	1		Unchanged		Unchanged	TRUE
LDHAL6B	0	1	1	-0.571	0.673	0.837		Unchanged		Decreased
LDHB	0	1	1	0	1	1		Unchanged		Unchanged	TRUE
LETM1	0	1	1	0	1	1		Unchanged		Unchanged
LGALS7B	0.058	1.041	1	0.067	1.047	1		Unchanged		Unchanged
LGALS8	0.156	1.114	1	0.524	1.438	0.71		Increased		Increased
LIN7A	0	1	1	0	1	1		Unchanged		Unchanged
LIN7C	0	1	1	-0.093	0.937	1		Unchanged		Unchanged
LINGO1	0	1	1		1			Unchanged		Unchanged
LLGL1	0	1	1	0	1	1		Unchanged		Unchanged
LMAN1	0	1	1	-0.131	0.913	1		Unchanged		Unchanged
LMAN2	-0.131	0.913	0.877	-0.457	0.728	0.005		Unchanged	TRUE	Decreased
LMBRD1	0	1	1	0	1	1		Unchanged		Unchanged
LMBRD2	0	1	1	0.031	1.022	1		Unchanged		Unchanged
LMNA	0	1	1	0	1	1		Unchanged		Unchanged	TRUE
LMNB1	0	1	1	0	1	1		Unchanged		Unchanged	TRUE
LMNB2	0	1	1	0	1	1		Unchanged		Unchanged	TRUE
LNPEP	0	1	1	0	1	1		Unchanged		Unchanged
LNPK	-0.282	0.823	0.505	0	1	1		Decreased		Unchanged
LONP1	0	1	1	0	1	1		Unchanged		Unchanged
LPCAT4	0	1	1	0	1	1		Unchanged		Unchanged
LRP11	0	1	1	0	1	1		Unchanged		Unchanged
LRPAP1	0.165	1.121	0.937	0	1	1		Increased		Unchanged
LRPPRC	0.023	1.016	1	0	1	1		Unchanged		Unchanged	TRUE
LRRC40	0.132	1.096	1	0	1	1		Unchanged		Unchanged
LRRC47	0.275	1.21	0.005	0	1	1	TRUE	Increased		Unchanged	TRUE
LRRC59	0	1	1	-0.118	0.922	1		Unchanged		Unchanged
LRRC7	0	1	1	0	1	1		Unchanged		Unchanged
LRRFIP1	0	1	1	0.198	1.147	0.3		Unchanged		Increased
LSAMP	0	1	1	0.352	1.276	0.067		Unchanged		Increased		TRUE
LTA4H	-0.151	0.901	0.509	0	1	1		Decreased		Unchanged
LTF	0.165	1.121	1	0.317	1.246	0.336		Increased		Increased	TRUE
LUC7L2	0	1	1	0	1	1		Unchanged		Unchanged
LUZP1	0	1	1	0	1	1		Unchanged		Unchanged
LXN	0	1	1	0.883	1.844	0.22		Unchanged		Increased
LY6H	0	1	1	0.153	1.112	1		Unchanged		Increased
LYPLAL1	0	1	1	0	1	1		Unchanged		Unchanged
LYZ	0	1	1	0	1	1		Unchanged		Unchanged	TRUE
LZTFL1	0.003	1.002	1	0.216	1.162	0.61		Unchanged		Increased
M6PR	-0.241	0.846	0.639	0	1	1		Decreased		Unchanged
MACF1	0	1	1	0	1	1		Unchanged		Unchanged
MACROD1	0.129	1.094	1	0	1	1		Unchanged		Unchanged
MACROH2A1	0.566	1.481	0.59	0.498	1.413	0.47		Increased		Increased
MADD	0	1	1	0	1	1		Unchanged		Unchanged
MAEL		1			1			Unchanged		Unchanged
MAG	0	1	1	0	1	1		Unchanged		Unchanged
MAGI3	0	1	1	0	1	1		Unchanged		Unchanged
MAIP1	-0.392	0.762	1	0	1	1		Decreased		Unchanged
MAL2	0	1	1	0.012	1.008	1		Unchanged		Unchanged
MAN1A2	0.107	1.077	1	0	1	1		Unchanged		Unchanged
MANBAL		1			1			Unchanged		Unchanged
MAOA	0	1	1	0	1	1		Unchanged		Unchanged
MAOB	0.179	1.132	0.59	0.156	1.114	0.451		Increased		Increased
MAP1A	0.229	1.172	0.316	0.142	1.103	0.323		Increased		Increased	TRUE
MAP1B	0.352	1.276	0.002	0.072	1.051	0.885	TRUE	Increased		Unchanged	TRUE	TRUE
MAP1LC3A	0	1	1	0	1	1		Unchanged		Unchanged
MAP1LC3B2	0.374	1.296	0.196	0.545	1.459	0.083		Increased		Increased
MAP2	0.709	1.635	0	0.441	1.358	0.014	TRUE	Increased	TRUE	Increased	TRUE	TRUE
MAP2K1	0	1	1	0	1	1		Unchanged		Unchanged
MAP2K2	0	1	1	0	1	1		Unchanged		Unchanged
MAP2K4	0	1	1	0	1	1		Unchanged		Unchanged
MAP4	0	1	1	0	1	1		Unchanged		Unchanged	TRUE	TRUE
MAP6	0	1	1	0	1	1		Unchanged		Unchanged	TRUE
MAP7	0	1	1	0	1	1		Unchanged		Unchanged
MAPK1	0.25	1.189	0.323	0.293	1.226	0.049		Increased	TRUE	Increased	TRUE
MAPK10	0	1	1	0	1	1		Unchanged		Unchanged
MAPK3	0	1	1	0	1	1		Unchanged		Unchanged
MAPRE1	0	1	1	0.278	1.212	1		Unchanged		Increased
MAPRE2	0.204	1.152	0.097	0.107	1.077	0.639		Increased		Unchanged
MAPRE3	0.179	1.132	0.25	0	1	1		Increased		Unchanged
MAPT	1.949	3.86	0	2.885	7.386	0	TRUE	Increased	TRUE	Increased	TRUE	TRUE
MARCHF5	0	1	1	0	1	1		Unchanged		Unchanged
MARCKS	0	1	1	0	1	1		Unchanged		Unchanged	TRUE
MARCKSL1	0	1	1	0	1	1		Unchanged		Unchanged
MARK1	0	1	1	0	1	1		Unchanged		Unchanged
MARK2	-0.022	0.985	1	-0.263	0.833	0.063		Unchanged		Decreased
MARK3		1		-1.001	0.5	0.143		Unchanged		Decreased
MARS1	0	1	1	-0.02	0.986	1		Unchanged		Unchanged
MAST2	0	1	1	0	1	1		Unchanged		Unchanged
MATR3	0	1	1	-0.615	0.653	0.022		Unchanged	TRUE	Decreased	TRUE
MBD5	0	1	1	0	1	1		Unchanged		Unchanged
MBLAC2	0.331	1.258	0.857	0.276	1.211	0.916		Increased		Increased
MBOAT7	0	1	1	-0.26	0.835	0.236		Unchanged		Decreased
MBP	-0.077	0.948	1	-0.237	0.848	0.811		Unchanged		Decreased	TRUE
MCCC1	0	1	1	0	1	1		Unchanged		Unchanged
MCU	-0.133	0.912	1	-0.299	0.813	1		Unchanged		Decreased
MDH1	0	1	1	0	1	1		Unchanged		Unchanged	TRUE
MDH2	-0.039	0.973	1	0	1	1		Unchanged		Unchanged	TRUE
ME1	0.29	1.223	0.001	0.071	1.05	0.964	TRUE	Increased		Unchanged
ME2	0	1	1	0	1	1		Unchanged		Unchanged
ME3	0	1	1	0	1	1		Unchanged		Unchanged
MECP2	0	1	1	-0.284	0.821	0.545		Unchanged		Decreased
METAP1	0	1	1	0	1	1		Unchanged		Unchanged
METTL7A	0	1	1	0	1	1		Unchanged		Unchanged
MFF	0	1	1	0	1	1		Unchanged		Unchanged
MFN2	-0.196	0.873	1	0	1	1		Decreased		Unchanged
MGST3	0.101	1.073	1	0	1	1		Unchanged		Unchanged
MIA2	0	1	1	0.223	1.167	0.811		Unchanged		Increased
MIA3	0.233	1.175	0.081	0	1	1		Increased		Unchanged
MICAL1	0	1	1	0.272	1.208	1		Unchanged		Increased
MICOS10	0	1	1	0	1	1		Unchanged		Unchanged
MICOS13	0	1	1	0	1	1		Unchanged		Unchanged
MICU3	0.107	1.077	1	0	1	1		Unchanged		Unchanged
MIEN1	0	1	1	0	1	1		Unchanged		Unchanged
MIF	0.124	1.09	1	0.127	1.092	1		Unchanged		Unchanged	TRUE
MINK1	-0.118	0.921	0.903	-0.109	0.927	0.778		Unchanged		Unchanged
MLEC	0	1	1	-0.239	0.847	0.128		Unchanged		Decreased
MLF1		1			1			Unchanged		Unchanged
MLF2	0.704	1.629	0	0.409	1.328	0.04	TRUE	Increased	TRUE	Increased
MMAB	0	1	1	0	1	1		Unchanged		Unchanged
MMGT1	0	1	1	-0.089	0.94	1		Unchanged		Unchanged
MMUT		1			1			Unchanged		Unchanged
MOB1B	0.131	1.095	1	0.471	1.386	0.472		Unchanged		Increased
MOB2	0	1	1	0	1	1		Unchanged		Unchanged
MOG	0	1	1	0	1	1		Unchanged		Unchanged
MOGS	-0.05	0.966	1	-0.357	0.781	0.039		Unchanged	TRUE	Decreased
MPC1		1			1			Unchanged		Unchanged
MPC2	0	1	1	0	1	1		Unchanged		Unchanged
MPO	0	1	1	-0.237	0.849	1		Unchanged		Decreased
MPP6	0	1	1	0	1	1		Unchanged		Unchanged
MPV17	0	1	1	0	1	1		Unchanged		Unchanged
MRPL1	0	1	1	-0.131	0.913	1		Unchanged		Unchanged
MRPS22	0	1	1	0	1	1		Unchanged		Unchanged
MT-ATP6	0	1	1	-0.187	0.878	0.811		Unchanged		Decreased
MTCH1	0	1	1	-0.148	0.903	0.758		Unchanged		Decreased
MTCH2	0	1	1	0	1	1		Unchanged		Unchanged
MTCL1	0	1	1	0	1	1		Unchanged		Unchanged
MT-CO1	0.168	1.124	1	0	1	1		Increased		Unchanged
MT-CO2	0	1	1	0	1	1		Unchanged		Unchanged
MT-CO3	0	1	1	0	1	1		Unchanged		Unchanged
MTDH	0.09	1.064	1	0	1	1		Unchanged		Unchanged
MTFR1L	0	1	1	0.253	1.191	0.885		Unchanged		Increased
MTHFD1	-0.024	0.984	1	-0.205	0.868	0.206		Unchanged		Decreased	TRUE
MT-ND1	0	1	1	-0.22	0.859	0.48		Unchanged		Decreased
MT-ND4	0	1	1	-0.165	0.892	0.739		Unchanged		Decreased
MT-ND5	0	1	1	0	1	1		Unchanged		Unchanged
MTOR	0	1	1	0	1	1		Unchanged		Unchanged
MTPN	0.301	1.232	0.465	0	1	1		Increased		Unchanged
MTX1	0	1	1	0	1	1		Unchanged		Unchanged
MTX2	-0.096	0.936	1	0	1	1		Unchanged		Unchanged
MUC5B		1			1			Unchanged		Unchanged
MUCL1	0	1	1	0.191	1.141	1		Unchanged		Increased	TRUE
MXRA7	0.252	1.191	1	0.244	1.184	0.875		Increased		Increased
MYADM	0.121	1.087	1	0	1	1		Unchanged		Unchanged
MYEF2	-0.285	0.821	0.036	-0.431	0.742	0.001	TRUE	Decreased	TRUE	Decreased	TRUE
MYH10	-0.061	0.958	1	-0.089	0.94	0.949		Unchanged		Unchanged	TRUE
MYH14	0	1	1	0	1	1		Unchanged		Unchanged
MYH9	-0.137	0.909	0.763	-0.346	0.787	0		Unchanged	TRUE	Decreased	TRUE
MYL12A	0	1	1	0.151	1.11	0.633		Unchanged		Increased
MYL6	0	1	1	0.029	1.021	1		Unchanged		Unchanged	TRUE
MYLK	0	1	1	0	1	1		Unchanged		Unchanged
MYO18A	-0.172	0.888	1	-0.335	0.793	0.355		Decreased		Decreased
MYO1B	0	1	1	0	1	1		Unchanged		Unchanged
MYO1E	0	1	1	0.142	1.103	1		Unchanged		Increased
MYO5A	-0.125	0.917	0.536	-0.229	0.853	0.168		Unchanged		Decreased	TRUE
NAA15	0	1	1	0	1	1		Unchanged		Unchanged
NACA	0	1	1	0	1	1		Unchanged		Unchanged	TRUE
NACA4P	0	1	1	0	1	1		Unchanged		Unchanged
NAE1	0	1	1	0	1	1		Unchanged		Unchanged
NAGK	0	1	1	0	1	1		Unchanged		Unchanged
NAMPT	0	1	1	0	1	1		Unchanged		Unchanged
NANS	0.139	1.101	1		1			Increased		Unchanged
NAP1L1	0	1	1	0	1	1		Unchanged		Unchanged
NAP1L4	0.169	1.124	0.723	0.008	1.006	1		Increased		Unchanged
NAPA	-0.117	0.922	0.458	-0.164	0.893	0.077		Unchanged		Decreased
NAPB	0	1	1	0	1	1		Unchanged		Unchanged	TRUE	TRUE
NAPG	0	1	1	0	1	1		Unchanged		Unchanged	TRUE
NAXE		1		-0.447	0.733	0.669		Unchanged		Decreased
NBEA	0.04	1.028	1	-0.041	0.972	1		Unchanged		Unchanged
NCALD	0	1	1	0	1	1		Unchanged		Unchanged
NCAM1	0.147	1.108	0.529	0.518	1.432	0.001		Increased	TRUE	Increased	TRUE
NCAM2	0	1	1	0.088	1.063	0.88		Unchanged		Unchanged
NCAN	0	1	1	0	1	1		Unchanged		Unchanged
NCCRP1	0	1	1	0.03	1.021	1		Unchanged		Unchanged	TRUE
NCDN	0	1	1	-0.095	0.937	0.749		Unchanged		Unchanged	TRUE
NCEH1	0	1	1	-0.259	0.836	0.211		Unchanged		Decreased
NCKAP1	-0.145	0.904	0.857	-0.538	0.688	0		Decreased	TRUE	Decreased
NCL	0.398	1.318	0.013	0	1	1	TRUE	Increased		Unchanged	TRUE	TRUE
NCLN	0	1	1	-0.335	0.793	0.037		Unchanged	TRUE	Decreased
NCOA5	0	1	1	-0.153	0.9	1		Unchanged		Decreased
NCOA7	0	1	1	0	1	1		Unchanged		Unchanged
NCS1	0.3	1.231	0.204	0.212	1.158	0.467		Increased		Increased
NCSTN	0.21	1.157	1	0	1	1		Increased		Unchanged
NDFIP2	0	1	1	0	1	1		Unchanged		Unchanged
NDRG1	-0.173	0.887	0.742	-0.337	0.792	0.049		Decreased	TRUE	Decreased
NDRG2	0.022	1.015	1	0	1	1		Unchanged		Unchanged	TRUE
NDRG4	0	1	1	0	1	1		Unchanged		Unchanged
NDUFA10	0	1	1	0	1	1		Unchanged		Unchanged
NDUFA12	0	1	1	0	1	1		Unchanged		Unchanged
NDUFA13	0	1	1	0	1	1		Unchanged		Unchanged
NDUFA4	0	1	1	-0.142	0.906	1		Unchanged		Decreased
NDUFA5	0.365	1.288	0.773	0.483	1.398	0.408		Increased		Increased
NDUFA6	0	1	1	0	1	1		Unchanged		Unchanged
NDUFA7	0	1	1	0	1	1		Unchanged		Unchanged
NDUFA8	0	1	1	0.047	1.033	1		Unchanged		Unchanged
NDUFA9	0	1	1	0	1	1		Unchanged		Unchanged
NDUFAF4	0	1	1	0	1	1		Unchanged		Unchanged
NDUFB10	0	1	1	0	1	1		Unchanged		Unchanged		TRUE
NDUFB11	0	1	1	0	1	1		Unchanged		Unchanged
NDUFB3	0	1	1	0.038	1.027	1		Unchanged		Unchanged
NDUFB4	0	1	1	0	1	1		Unchanged		Unchanged
NDUFB5	0	1	1	0	1	1		Unchanged		Unchanged
NDUFB6	0	1	1	0	1	1		Unchanged		Unchanged
NDUFB8	0	1	1	0	1	1		Unchanged		Unchanged
NDUFB9	0	1	1	0	1	1		Unchanged		Unchanged
NDUFC2	0	1	1	0	1	1		Unchanged		Unchanged
NDUFC2-KCTD14	0	1	1	0	1	1		Unchanged		Unchanged
NDUFS1	0	1	1	-0.106	0.929	0.249		Unchanged		Unchanged	TRUE
NDUFS2	0.04	1.028	1	0	1	1		Unchanged		Unchanged
NDUFS3	0.186	1.138	0.868	0	1	1		Increased		Unchanged	TRUE
NDUFS4		1			1			Unchanged		Unchanged
NDUFS5	0	1	1	0	1	1		Unchanged		Unchanged
NDUFS6	0	1	1	0.018	1.013	1		Unchanged		Unchanged
NDUFS7	0	1	1	0	1	1		Unchanged		Unchanged
NDUFS8	0	1	1	0	1	1		Unchanged		Unchanged
NDUFV1	0	1	1	0	1	1		Unchanged		Unchanged		TRUE
NDUFV2	0	1	1	0	1	1		Unchanged		Unchanged
NEBL	0	1	1	0	1	1		Unchanged		Unchanged
NECAB1	0.116	1.084	1	-0.255	0.838	1		Unchanged		Decreased
NECAP1	0	1	1	0.444	1.36	0.22		Unchanged		Increased
NECTIN1	0	1	1	0	1	1		Unchanged		Unchanged
NEDD4L	0	1	1	0	1	1		Unchanged		Unchanged
NEFH	0.153	1.112	0.536	0.117	1.085	0.571		Increased		Unchanged	TRUE
NEFL	0.502	1.416	0	0.398	1.317	0.015	TRUE	Increased	TRUE	Increased	TRUE
NEFM	0.478	1.393	0	0.362	1.285	0.059	TRUE	Increased		Increased	TRUE
NEGR1	-0.209	0.865	0.925	0.505	1.419	0.097		Decreased		Increased
NEMF	0	1	1	-0.46	0.727	0.119		Unchanged		Decreased
NFASC	0	1	1	0.042	1.029	1		Unchanged		Unchanged	TRUE
NFS1	0.02	1.014	1	0	1	1		Unchanged		Unchanged
NIPSNAP1	0	1	1	0	1	1		Unchanged		Unchanged
NIPSNAP2	0	1	1	0	1	1		Unchanged		Unchanged
NLGN4Y	-0.376	0.77	0.59	-0.221	0.858	0.624		Decreased		Decreased
NLN		1		0	1	1		Unchanged		Unchanged
NLRC4	0	1	1	0.597	1.513	0.571		Unchanged		Increased
NME1	0	1	1	0	1	1		Unchanged		Unchanged
NMT1		1			1			Unchanged		Unchanged
NNT	-0.01	0.993	1	-0.287	0.819	0.02		Unchanged	TRUE	Decreased	TRUE
NOL12	0	1	1	0	1	1		Unchanged		Unchanged
NOLC1	0	1	1	0	1	1		Unchanged		Unchanged
NOMO1	-0.151	0.901	0.243	-0.535	0.69	0		Decreased	TRUE	Decreased
NONO	0.117	1.084	1	-0.082	0.945	1		Unchanged		Unchanged	TRUE
NOP56	-0.206	0.867	0.194	-0.323	0.8	0.078		Decreased		Decreased
NOP58	0	1	1	-0.365	0.776	0.083		Unchanged		Decreased
NOVA1	0	1	1	-0.172	0.888	1		Unchanged		Decreased
NOVA2	-0.302	0.811	0	-0.75	0.594	0	TRUE	Decreased	TRUE	Decreased
NPEPPS	0	1	1	-0.046	0.969	1		Unchanged		Unchanged	TRUE
NPM1	0	1	1	-0.255	0.838	0.078		Unchanged		Decreased	TRUE
NPM3	0	1	1	0	1	1		Unchanged		Unchanged
NPTN	0	1	1	0	1	1		Unchanged		Unchanged	TRUE
NPTX1	0	1	1	0.013	1.009	1		Unchanged		Unchanged
NPTXR	0.349	1.274	0.093	0.399	1.319	0.037		Increased	TRUE	Increased
NQO1	0.679	1.601	0.433	0.87	1.828	0.112		Increased		Increased
NRAS	0.026	1.018	1	0.091	1.065	1		Unchanged		Unchanged	TRUE
NRCAM	0	1	1	0	1	1		Unchanged		Unchanged	TRUE
NRGN	0.431	1.348	0.257	0	1	1		Increased		Unchanged
NRP2	-0.049	0.967	1	0	1	1		Unchanged		Unchanged
NRXN1	0	1	1	0	1	1		Unchanged		Unchanged
NRXN2		1		0	1	1		Unchanged		Unchanged
NRXN3	-0.338	0.791	0.59	0	1	1		Decreased		Unchanged
NSDHL	0	1	1	0	1	1		Unchanged		Unchanged
NSF	0	1	1	-0.229	0.853	0.687		Unchanged		Decreased	TRUE	TRUE
NSFL1C	0	1	1	0.129	1.094	1		Unchanged		Unchanged
NSUN2	0	1	1	0	1	1		Unchanged		Unchanged
NT5DC3	0	1	1	0	1	1		Unchanged		Unchanged
NTM	0.303	1.234	0.729	0	1	1		Increased		Unchanged
NTRK2	0	1	1	0	1	1		Unchanged		Unchanged
NTRK3	0.405	1.324	0.638	0.201	1.149	1		Increased		Increased
NUAK1		1			1			Unchanged		Unchanged
NUCB1	0	1	1		1			Unchanged		Unchanged	TRUE
NUDC	0	1	1	0	1	1		Unchanged		Unchanged
NUDCD3	0	1	1	0	1	1		Unchanged		Unchanged
NUDT13		1			1			Unchanged		Unchanged
NUMA1	0	1	1	-0.247	0.843	0.904		Unchanged		Decreased
NUP54	0	1	1	0	1	1		Unchanged		Unchanged
NUP85	0	1	1	-0.079	0.946	1		Unchanged		Unchanged
NUP88	0	1	1	0	1	1		Unchanged		Unchanged
NUP93	0.219	1.164	0.896	0	1	1		Increased		Unchanged
NUTF2	0	1	1	-0.114	0.924	1		Unchanged		Unchanged
OAT	0.579	1.494	0.38	0	1	1		Increased		Unchanged
OCIAD1	0	1	1	-0.111	0.926	0.88		Unchanged		Unchanged
OCRL		1			1			Unchanged		Unchanged
OGA	0	1	1	0	1	1		Unchanged		Unchanged
OGDH	0	1	1	0	1	1		Unchanged		Unchanged
OGDHL	0.138	1.1	0.463	-0.138	0.909	0.423		Increased		Decreased
OGT	0	1	1	-0.133	0.912	0.618		Unchanged		Unchanged
OLA1	0.464	1.38	0.147	0.274	1.209	0.456		Increased		Increased
OLFM1	0	1	1	0.679	1.601	0.059		Unchanged		Increased
OMG	0	1	1	0.161	1.118	0.532		Unchanged		Increased
OPA1	0	1	1	-0.107	0.929	0.455		Unchanged		Unchanged
OPALIN	0	1	1	0	1	1		Unchanged		Unchanged
OPCML	0	1	1	0.608	1.524	0.034		Unchanged	TRUE	Increased	TRUE
OPTN	0	1	1	0	1	1		Unchanged		Unchanged
OSBP	-0.512	0.701	0.896	-1.092	0.469	0.195		Decreased		Decreased
OSBPL1A	0	1	1	0	1	1		Unchanged		Unchanged
OSTM1	0	1	1	0	1	1		Unchanged		Unchanged
OTUB1	0	1	1	0	1	1		Unchanged		Unchanged
OXCT1	0.238	1.18	0.4	0.126	1.091	0.847		Increased		Unchanged	TRUE	TRUE
OXR1	0	1	1	0	1	1		Unchanged		Unchanged
OXSR1	0	1	1		1			Unchanged		Unchanged
P4HB	0	1	1	-0.244	0.844	0.106		Unchanged		Decreased	TRUE	TRUE
PA2G4	0.247	1.186	1	0.189	1.14	1		Increased		Increased	TRUE
PABPC1	0	1	1	0	1	1		Unchanged		Unchanged	TRUE
PABPC4	0.092	1.066	1	0	1	1		Unchanged		Unchanged
PABPN1	0	1	1	0	1	1		Unchanged		Unchanged
PACS1	0	1	1	0.992	1.99	0.127		Unchanged		Increased
PACSIN1	0.068	1.048	1	0	1	1		Unchanged		Unchanged	TRUE
PACSIN2	-0.32	0.801	1	0	1	1		Decreased		Unchanged
PAFAH1B1	0.478	1.393	0.044	0.325	1.253	0.239	TRUE	Increased		Increased
PAFAH1B2	0.217	1.162	1	0.255	1.193	0.804		Increased		Increased
PAFAH1B3	0.709	1.635	0.001	0.365	1.288	0.227	TRUE	Increased		Increased
PAK1	0	1	1	0	1	1		Unchanged		Unchanged
PAK3	0	1	1	0	1	1		Unchanged		Unchanged
PALM	0.515	1.429	0.029	0.825	1.771	0.001	TRUE	Increased	TRUE	Increased	TRUE
PALM2AKAP2	0	1	1		1			Unchanged		Unchanged
PANK4	0	1	1	0	1	1		Unchanged		Unchanged
PARK7	0	1	1	0	1	1		Unchanged		Unchanged	TRUE
PARP1	0	1	1	0	1	1		Unchanged		Unchanged	TRUE
PBRM1	0	1	1	0	1	1		Unchanged		Unchanged
PC	0	1	1	-0.035	0.976	1		Unchanged		Unchanged
PCBP1	0.222	1.166	0.02	0	1	1	TRUE	Increased		Unchanged	TRUE
PCBP2	0.117	1.085	0.775	0	1	1		Unchanged		Unchanged
PCCA	0	1	1	0	1	1		Unchanged		Unchanged	TRUE
PCCB	0	1	1	0	1	1		Unchanged		Unchanged
PCDH1	0	1	1	0	1	1		Unchanged		Unchanged
PCDH8	0	1	1	0	1	1		Unchanged		Unchanged
PCDHGC5	0	1	1	0	1	1		Unchanged		Unchanged
PCLO	0	1	1	0	1	1		Unchanged		Unchanged
PCMT1	0	1	1	0	1	1		Unchanged		Unchanged	TRUE
PCNX3	0	1	1	0	1	1		Unchanged		Unchanged
PCSK1N	0	1	1	0	1	1		Unchanged		Unchanged	TRUE
PCYOX1	0	1	1	0	1	1		Unchanged		Unchanged
PCYOX1L	0	1	1	0	1	1		Unchanged		Unchanged
PCYT2	0.288	1.221	0.536	0.08	1.057	1		Increased		Unchanged
PDCD10	0	1	1	0	1	1		Unchanged		Unchanged
PDCD6IP	0	1	1	0	1	1		Unchanged		Unchanged
PDE1A	0	1	1	0	1	1		Unchanged		Unchanged
PDE2A	0	1	1	0	1	1		Unchanged		Unchanged
PDE4B	0	1	1	0	1	1		Unchanged		Unchanged
PDE4D	0	1	1	0	1	1		Unchanged		Unchanged
PDHA1	0	1	1	0	1	1		Unchanged		Unchanged	TRUE
PDHB	0.124	1.089	0.823	0	1	1		Unchanged		Unchanged	TRUE	TRUE
PDHX	0	1	1	0	1	1		Unchanged		Unchanged	TRUE
PDIA3	0.456	1.372	0.004	0	1	1	TRUE	Increased		Unchanged		TRUE
PDIA4	0	1	1	-0.445	0.735	0.002		Unchanged	TRUE	Decreased
PDIA6	0	1	1	-0.473	0.72	0		Unchanged	TRUE	Decreased	TRUE
PDK2	0	1	1	0	1	1		Unchanged		Unchanged
PDK3	0	1	1	0	1	1		Unchanged		Unchanged
PDPK1	0	1	1	0	1	1		Unchanged		Unchanged
PDXK	0.354	1.278	0.757	0	1	1		Increased		Unchanged
PDXP	0	1	1	0	1	1		Unchanged		Unchanged	TRUE
PEA15	0.98	1.972	0	0.838	1.787	0	TRUE	Increased	TRUE	Increased	TRUE
PEBP1	0	1	1	0	1	1		Unchanged		Unchanged	TRUE
PELO	0	1	1	0	1	1		Unchanged		Unchanged
PELP1	0	1	1	-0.139	0.908	1		Unchanged		Decreased
PEPD		1			1			Unchanged		Unchanged
PEX11B	0	1	1	0	1	1		Unchanged		Unchanged
PEX14	0	1	1	0	1	1		Unchanged		Unchanged
PEX5L	0	1	1	-0.261	0.834	0.358		Unchanged		Decreased
PFKL	0	1	1	0	1	1		Unchanged		Unchanged
PFKM	0	1	1	-0.192	0.876	0.105		Unchanged		Decreased	TRUE
PFKP	0	1	1	0	1	1		Unchanged		Unchanged	TRUE	TRUE
PFN1	0	1	1	0	1	1		Unchanged		Unchanged	TRUE
PFN2	0	1	1	0	1	1		Unchanged		Unchanged	TRUE
PGAM1	0.957	1.941	0	0.91	1.879	0.001	TRUE	Increased	TRUE	Increased	TRUE	TRUE
PGAM5	0.001	1.001	1	0	1	1		Unchanged		Unchanged
PGAP1	0	1	1	-0.243	0.845	1		Unchanged		Decreased
PGBD5	0	1	1	0	1	1		Unchanged		Unchanged
PGD	0	1	1	0	1	1		Unchanged		Unchanged	TRUE
PGK1	0	1	1	0.107	1.077	0.828		Unchanged		Unchanged	TRUE
PGK2	0	1	1	0	1	1		Unchanged		Unchanged
PGLS	0	1	1	0	1	1		Unchanged		Unchanged
PGM1	0	1	1	0	1	1		Unchanged		Unchanged
PGM2L1	-0.318	0.802	0.023	-0.401	0.757	0.001	TRUE	Decreased	TRUE	Decreased	TRUE
PGP	0	1	1	0	1	1		Unchanged		Unchanged
PGRMC1	0.072	1.051	1	0	1	1		Unchanged		Unchanged	TRUE
PGRMC2	0	1	1	0	1	1		Unchanged		Unchanged
PHACTR1	-0.041	0.972	1	0	1	1		Unchanged		Unchanged
PHB	0	1	1	0	1	1		Unchanged		Unchanged	TRUE
PHB2	0	1	1	0	1	1		Unchanged		Unchanged	TRUE
PHF24	0	1	1	0	1	1		Unchanged		Unchanged
PHGDH	0	1	1	0	1	1		Unchanged		Unchanged	TRUE
PHPT1	1.065	2.092	0.005	0	1	1	TRUE	Increased		Unchanged
PHYHIP	0	1	1	0	1	1		Unchanged		Unchanged	TRUE
PHYHIPL	0	1	1	0	1	1		Unchanged		Unchanged
PI4KA	0	1	1	0	1	1		Unchanged		Unchanged
PICALM	0	1	1	0	1	1		Unchanged		Unchanged
PICK1	0	1	1	0	1	1		Unchanged		Unchanged
PIGK		1			1			Unchanged		Unchanged
PIGR	0.482	1.397	0.055	0.539	1.453	0.038		Increased	TRUE	Increased
PIGS	0	1	1	0	1	1		Unchanged		Unchanged
PIK3C3		1			1			Unchanged		Unchanged
PIN1	0.362	1.285	0.004	0.261	1.199	0.097	TRUE	Increased		Increased	TRUE	TRUE
PIP	0	1	1	0	1	1		Unchanged		Unchanged	TRUE
PIP4K2A	0	1	1	0	1	1		Unchanged		Unchanged		TRUE
PIP4K2B	0	1	1	-0.202	0.869	0.926		Unchanged		Decreased		TRUE
PIP4K2C	0	1	1	0	1	1		Unchanged		Unchanged
PIP5K1C	0	1	1	-0.308	0.808	0.609		Unchanged		Decreased
PIPSL		1			1			Unchanged		Unchanged
PITHD1	0.776	1.713	0.023	0	1	1	TRUE	Increased		Unchanged
PITPNA	0	1	1	0	1	1		Unchanged		Unchanged
PITPNB	0	1	1	0	1	1		Unchanged		Unchanged
PITRM1	0	1	1	0	1	1		Unchanged		Unchanged
PKM	-0.087	0.942	1	0	1	1		Unchanged		Unchanged	TRUE
PKP1	0	1	1	0	1	1		Unchanged		Unchanged	TRUE
PKP2	0	1	1	-0.072	0.952	1		Unchanged		Unchanged
PLA2G4B	0	1	1	0	1	1		Unchanged		Unchanged
PLAA	-0.435	0.74	0.713	-0.022	0.985	1		Decreased		Unchanged
PLBD1	0	1	1	0	1	1		Unchanged		Unchanged
PLCB1	0	1	1	0	1	1		Unchanged		Unchanged	TRUE
PLCH2	0	1	1	0	1	1		Unchanged		Unchanged
PLCL2	-0.184	0.88	0.889	-0.633	0.645	0.879		Decreased		Decreased
PLD3	0.238	1.18	1	0	1	1		Increased		Unchanged
PLEC	0.037	1.026	1	0	1	1		Unchanged		Unchanged	TRUE
PLEKHA1		1			1			Unchanged		Unchanged
PLIN1	0	1	1	0	1	1		Unchanged		Unchanged
PLIN3	0.038	1.027	1	0.031	1.022	1		Unchanged		Unchanged
PLLP	0	1	1	0	1	1		Unchanged		Unchanged
PLP1	-0.372	0.773	0.857	-0.572	0.673	0.342		Decreased		Decreased	TRUE
PLPBP	0	1	1	0	1	1		Unchanged		Unchanged
PLPP3	0	1	1	0.107	1.077	1		Unchanged		Unchanged
PLPPR4	0.084	1.06	1	0	1	1		Unchanged		Unchanged
PLXNA1	0	1	1	-0.236	0.849	0.137		Unchanged		Decreased
PLXNA4	0	1	1		1			Unchanged		Unchanged
PMVK	0	1	1	-0.128	0.915	0.811		Unchanged		Unchanged
PNMA1	0	1	1	0	1	1		Unchanged		Unchanged
PNMA8A		1			1			Unchanged		Unchanged
PNMA8B	0	1	1	0	1	1		Unchanged		Unchanged
PNN	-0.154	0.899	1	0	1	1		Decreased		Unchanged
PNP	0.426	1.343	1		1			Increased		Unchanged
PNPLA6	0	1	1	0	1	1		Unchanged		Unchanged
POF1B	0	1	1	0	1	1		Unchanged		Unchanged	TRUE
POLR2E	0.476	1.39	0.385	0	1	1		Increased		Unchanged
POLR2H	0	1	1	0.045	1.031	1		Unchanged		Unchanged
POMGNT2	-0.025	0.983	1	-0.237	0.848	0.136		Unchanged		Decreased
PON2	0	1	1	0.024	1.016	1		Unchanged		Unchanged
POR	0	1	1	0	1	1		Unchanged		Unchanged
PORCN		1			1			Unchanged		Unchanged
POTEF	0	1	1	0	1	1		Unchanged		Unchanged
POTEJ	0.11	1.079	1	0.486	1.4	0.617		Unchanged		Increased
PPFIA2	0.038	1.027	1	0	1	1		Unchanged		Unchanged
PPFIA3	0	1	1	0	1	1		Unchanged		Unchanged
PPFIA4	0.107	1.077	1	0	1	1		Unchanged		Unchanged
PPIA	1.537	2.901	0.001	1.344	2.538	0.003	TRUE	Increased	TRUE	Increased	TRUE
PPIB	1.142	2.207	0	0.769	1.704	0.01	TRUE	Increased	TRUE	Increased		TRUE
PPID	0	1	1	0	1	1		Unchanged		Unchanged
PPIL1	0	1	1	0	1	1		Unchanged		Unchanged
PPIL3	0	1	1	0	1	1		Unchanged		Unchanged
PPM1E	0	1	1	0	1	1		Unchanged		Unchanged
PPM1F	0	1	1	0	1	1		Unchanged		Unchanged
PPM1H	0	1	1	0	1	1		Unchanged		Unchanged
PPM1N	0.041	1.029	1	0	1	1		Unchanged		Unchanged
PPME1	0	1	1	0	1	1		Unchanged		Unchanged
PPP1CA	0.144	1.105	1	0	1	1		Increased		Unchanged
PPP1CB	0	1	1	0	1	1		Unchanged		Unchanged
PPP1R12A		1			1			Unchanged		Unchanged
PPP1R21	0.012	1.009	1	0.325	1.253	0.395		Unchanged		Increased
PPP1R7	0.103	1.074	1	0.475	1.39	0.137		Unchanged		Increased	TRUE
PPP1R9A	0	1	1		1			Unchanged		Unchanged
PPP1R9B	0	1	1	0	1	1		Unchanged		Unchanged
PPP2CB	0.754	1.687	0.166	0.391	1.312	0.859		Increased		Increased
PPP2R1A	0	1	1	-0.214	0.862	0.076		Unchanged		Decreased	TRUE	TRUE
PPP2R2A	0.151	1.11	0.572	0	1	1		Increased		Unchanged
PPP2R5C	0	1	1	-0.045	0.969	1		Unchanged		Unchanged
PPP2R5D	0	1	1	-0.162	0.894	0.79		Unchanged		Decreased
PPP2R5E	-0.103	0.931	1	-0.151	0.901	0.521		Unchanged		Decreased
PPP3CA	-0.289	0.819	0.044	-0.12	0.92	0.896	TRUE	Decreased		Unchanged	TRUE
PPP3CB	0	1	1	-0.11	0.926	1		Unchanged		Unchanged	TRUE
PPP3R1	0	1	1	0	1	1		Unchanged		Unchanged
PPP4R4	-0.222	0.857	1	0	1	1		Decreased		Unchanged
PPT1	0.314	1.243	0.52	0	1	1		Increased		Unchanged
PRAF2	0	1	1	-0.075	0.949	1		Unchanged		Unchanged
PRB2		1			1			Unchanged		Unchanged
PRDX1	0.044	1.031	1	0.076	1.054	1		Unchanged		Unchanged	TRUE
PRDX2	0	1	1	0	1	1		Unchanged		Unchanged	TRUE
PRDX3	-0.142	0.906	0.727	0	1	1		Decreased		Unchanged
PRDX5	0.533	1.447	0.008	0.468	1.383	0.033	TRUE	Increased	TRUE	Increased	TRUE	TRUE
PRDX6	0.129	1.093	1	0	1	1		Unchanged		Unchanged	TRUE	TRUE
PREP	0	1	1		1			Unchanged		Unchanged
PREPL	0	1	1	0	1	1		Unchanged		Unchanged
PRH1	0.312	1.241	1	0	1	1		Increased		Unchanged
PRKACA	0	1	1	-0.225	0.856	1		Unchanged		Decreased
PRKACB	-0.22	0.859	0.649	-0.562	0.677	0.024		Decreased	TRUE	Decreased
PRKAR1A	-0.097	0.935	0.564	-0.2	0.871	0.11		Unchanged		Decreased	TRUE
PRKAR1B	-0.093	0.938	0.956	-0.302	0.811	0.04		Unchanged	TRUE	Decreased
PRKAR2A	0	1	1	0	1	1		Unchanged		Unchanged	TRUE
PRKAR2B	0	1	1	-0.022	0.985	1		Unchanged		Unchanged
PRKCA	-0.303	0.81	0.117	-0.228	0.854	0.337		Decreased		Decreased
PRKCB	-0.17	0.889	0.452	-0.199	0.871	0.268		Decreased		Decreased
PRKCE	-0.062	0.958	1	-0.261	0.835	0.109		Unchanged		Decreased
PRKCG	0	1	1	-0.015	0.99	1		Unchanged		Unchanged	TRUE
PRKCSH	0	1	1	0	1	1		Unchanged		Unchanged	TRUE
PRKDC	-0.089	0.94	0.505	-0.326	0.798	0		Unchanged	TRUE	Decreased	TRUE
PRKRA	0.438	1.355	0.004	0	1	1	TRUE	Increased		Unchanged
PRKX		1			1			Unchanged		Unchanged
PRMT1	0.493	1.408	0.536	0	1	1		Increased		Unchanged
PRNP	-0.152	0.9	1	0	1	1		Decreased		Unchanged
PRODH	0	1	1	0	1	1		Unchanged		Unchanged
PRPF19	0	1	1	0	1	1		Unchanged		Unchanged
PRPF31	0.154	1.113	1	-0.286	0.82	0.638		Increased		Decreased
PRPF6	0	1	1	0	1	1		Unchanged		Unchanged
PRPF8	-0.042	0.971	1	-0.176	0.885	0.373		Unchanged		Decreased
PRPS1	0.189	1.14	0.496	0.017	1.012	1		Increased		Unchanged
PRR4	-0.504	0.705	0.673	0	1	1		Decreased		Unchanged
PRRT2	0	1	1	0.045	1.032	1		Unchanged		Unchanged
PRSS1		1		0.199	1.148	1		Unchanged		Increased
PRXL2A	0	1	1	-0.449	0.733	0.09		Unchanged		Decreased
PRXL2B	0	1	1	0	1	1		Unchanged		Unchanged
PSAP	0	1	1	0	1	1		Unchanged		Unchanged	TRUE
PSAT1	0.159	1.117	0.59	0.177	1.131	0.249		Increased		Increased	TRUE
PSD		1			1			Unchanged		Unchanged
PSD3	0.777	1.714	0	0.51	1.425	0.032	TRUE	Increased	TRUE	Increased
PSD4	0	1	1	0	1	1		Unchanged		Unchanged
PSMA1	0	1	1	0.047	1.033	1		Unchanged		Unchanged
PSMA2	0	1	1	0.143	1.104	1		Unchanged		Increased
PSMA3	0.152	1.111	0.882	0.133	1.097	0.804		Increased		Unchanged	TRUE
PSMA5	0	1	1	0	1	1		Unchanged		Unchanged	TRUE
PSMA6	0	1	1	0	1	1		Unchanged		Unchanged	TRUE
PSMA7	0.102	1.073	1	0	1	1		Unchanged		Unchanged	TRUE
PSMA8	0	1	1	0	1	1		Unchanged		Unchanged
PSMB1	0.029	1.02	1	0.107	1.077	0.739		Unchanged		Unchanged
PSMB2	0	1	1	0	1	1		Unchanged		Unchanged
PSMB3	0.369	1.291	0.511	0	1	1		Increased		Unchanged
PSMB4	0	1	1	0	1	1		Unchanged		Unchanged
PSMB5	0	1	1	0.193	1.143	1		Unchanged		Increased	TRUE
PSMB6	0.04	1.028	1	0	1	1		Unchanged		Unchanged
PSMC1	0	1	1	0	1	1		Unchanged		Unchanged		TRUE
PSMC2	0	1	1	-0.18	0.883	0.665		Unchanged		Decreased	TRUE	TRUE
PSMC3	-0.018	0.988	1	-0.264	0.833	0.002		Unchanged	TRUE	Decreased		TRUE
PSMC4	0.05	1.036	1	-0.058	0.961	0.986		Unchanged		Unchanged		TRUE
PSMC5	0	1	1	-0.178	0.884	0.148		Unchanged		Decreased		TRUE
PSMC6	0	1	1	-0.192	0.875	0.053		Unchanged		Decreased
PSMD1	-0.241	0.846	0	-0.484	0.715	0	TRUE	Decreased	TRUE	Decreased
PSMD10	0.072	1.051	1	0.339	1.265	1		Unchanged		Increased
PSMD11	-0.112	0.925	0.171	-0.294	0.816	0		Unchanged	TRUE	Decreased		TRUE
PSMD12	0	1	1	-0.239	0.847	0.019		Unchanged	TRUE	Decreased
PSMD13	-0.085	0.943	1	-0.249	0.842	0.128		Unchanged		Decreased		TRUE
PSMD14	-0.044	0.97	1	-0.048	0.967	1		Unchanged		Unchanged	TRUE
PSMD2	-0.156	0.898	0.886	-0.51	0.702	0.003		Decreased	TRUE	Decreased	TRUE	TRUE
PSMD3	0	1	1	-0.179	0.883	0.42		Unchanged		Decreased		TRUE
PSMD4	0	1	1	0	1	1		Unchanged		Unchanged
PSMD5	0	1	1	0	1	1		Unchanged		Unchanged
PSMD6	0	1	1	0	1	1		Unchanged		Unchanged
PSMD7	-0.252	0.839	1	-0.015	0.989	1		Decreased		Unchanged
PSMD8	-0.211	0.864	0.306	-0.284	0.821	0.079		Decreased		Decreased		TRUE
PSPC1	0.406	1.325	0.051	0	1	1		Increased		Unchanged	TRUE
PTBP2	0.283	1.217	0.381	0	1	1		Increased		Unchanged
PTCHD3	0	1	1	0	1	1		Unchanged		Unchanged
PTEN	0	1	1	0	1	1		Unchanged		Unchanged
PTGDS	0.485	1.4	0.529	0.789	1.728	0.078		Increased		Increased
PTGES2	0.035	1.025	1	0.226	1.17	0.662		Unchanged		Increased
PTGES3	0	1	1	-0.206	0.867	0.62		Unchanged		Decreased
PTGES3L-AARSD1	0.012	1.008	1	0	1	1		Unchanged		Unchanged
PTGR1	0	1	1	0	1	1		Unchanged		Unchanged
PTK2B	0	1	1	0	1	1		Unchanged		Unchanged
PTPA	0	1	1	0	1	1		Unchanged		Unchanged
PTPN11	0.076	1.054	1	0	1	1		Unchanged		Unchanged
PTPN23	0	1	1	0	1	1		Unchanged		Unchanged
PTPN5	0	1	1	-0.503	0.706	0.372		Unchanged		Decreased
PTPRA	0	1	1	0.05	1.035	1		Unchanged		Unchanged
PTPRD	0	1	1	0	1	1		Unchanged		Unchanged
PTPRN	0	1	1	0	1	1		Unchanged		Unchanged
PTPRS	0	1	1	0.118	1.085	0.675		Unchanged		Unchanged
PTPRT	0	1	1	0	1	1		Unchanged		Unchanged
PTPRZ1	-0.128	0.915	1	0	1	1		Unchanged		Unchanged	TRUE
PUF60	0	1	1	0	1	1		Unchanged		Unchanged
PUM1	0	1	1	-0.106	0.929	1		Unchanged		Unchanged
PURA	0	1	1	-0.581	0.668	0		Unchanged	TRUE	Decreased	TRUE	TRUE
PURB	-0.152	0.9	1	-0.302	0.811	0.593		Decreased		Decreased
PYCR3	0	1	1	0	1	1		Unchanged		Unchanged
PYGB	0.164	1.12	0.578	0.012	1.008	1		Increased		Unchanged	TRUE
PYGM	-0.088	0.941	1	-0.038	0.974	1		Unchanged		Unchanged
QARS1	0	1	1	0	1	1		Unchanged		Unchanged
QDPR	0	1	1	0	1	1		Unchanged		Unchanged	TRUE
RAB10	0	1	1	0	1	1		Unchanged		Unchanged		TRUE
RAB11A	0.09	1.064	1	0.496	1.411	0.002		Unchanged	TRUE	Increased	TRUE
RAB11FIP5		1			1			Unchanged		Unchanged
RAB12	-0.214	0.862	0.622	-0.021	0.986	1		Decreased		Unchanged
RAB14	0.026	1.018	1	0.092	1.066	0.811		Unchanged		Unchanged
RAB18	0	1	1	-0.016	0.989	1		Unchanged		Unchanged
RAB1A	0	1	1	0	1	1		Unchanged		Unchanged
RAB1B	0	1	1	0	1	1		Unchanged		Unchanged
RAB21	0	1	1	0	1	1		Unchanged		Unchanged
RAB23	-0.057	0.961	1	0	1	1		Unchanged		Unchanged
RAB24	0.459	1.374	0.529	0	1	1		Increased		Unchanged
RAB2A	-0.26	0.835	0.59	0	1	1		Decreased		Unchanged		TRUE
RAB2B	0	1	1	0	1	1		Unchanged		Unchanged
RAB35	0	1	1	0	1	1		Unchanged		Unchanged
RAB39B	0	1	1	0	1	1		Unchanged		Unchanged
RAB3A	-0.161	0.894	0.356	0	1	1		Decreased		Unchanged	TRUE
RAB3B	0	1	1	0	1	1		Unchanged		Unchanged
RAB3C	0	1	1	0	1	1		Unchanged		Unchanged
RAB3D	-0.129	0.914	0.886	0	1	1		Unchanged		Unchanged
RAB3GAP1	0	1	1	0	1	1		Unchanged		Unchanged
RAB4B	0	1	1	0	1	1		Unchanged		Unchanged
RAB5A	0	1	1	0	1	1		Unchanged		Unchanged
RAB5B	0.301	1.232	0.94	0	1	1		Increased		Unchanged
RAB5C	0	1	1	0	1	1		Unchanged		Unchanged
RAB6A	0.208	1.155	0.019	0.267	1.203	0.033	TRUE	Increased	TRUE	Increased
RAB6B	0.259	1.196	0.306	0.299	1.23	0.049		Increased	TRUE	Increased	TRUE
RAB6D		1			1			Unchanged		Unchanged
RAB7A	0	1	1	0	1	1		Unchanged		Unchanged	TRUE
RAB8B	0	1	1	0	1	1		Unchanged		Unchanged		TRUE
RAB9A	0	1	1	0	1	1		Unchanged		Unchanged
RABAC1	0.232	1.175	0.775	0	1	1		Increased		Unchanged
RABEP1	0	1	1	0	1	1		Unchanged		Unchanged
RABGAP1L	0	1	1	0	1	1		Unchanged		Unchanged
RABGGTA	0	1	1	0	1	1		Unchanged		Unchanged
RABL2B	0	1	1	-0.33	0.796	0.47		Unchanged		Decreased
RABL3	0	1	1	0	1	1		Unchanged		Unchanged
RAC1	0	1	1	-0.107	0.928	0.747		Unchanged		Unchanged
RACK1	0.049	1.034	1	0.035	1.024	1		Unchanged		Unchanged
RAD23A	0.312	1.242	0.707	0.34	1.266	0.619		Increased		Increased
RAD23B	-1.22	0.429	0.166	-0.533	0.691	0.811		Decreased		Decreased
RALA	0	1	1	0.125	1.091	0.79		Unchanged		Unchanged
RALB		1			1			Unchanged		Unchanged
RALGAPA2	0	1	1	0	1	1		Unchanged		Unchanged
RALY	0	1	1	0	1	1		Unchanged		Unchanged
RALYL	0	1	1	-0.337	0.792	0.049		Unchanged	TRUE	Decreased
RAN	0.606	1.522	0.183	0.571	1.486	0.185		Increased		Increased	TRUE
RANBP1	0	1	1		1			Unchanged		Unchanged
RANBP2	0.133	1.096	0.864	0	1	1		Unchanged		Unchanged
RANBP6	0.164	1.121	1	0	1	1		Increased		Unchanged
RANGAP1	0	1	1	0	1	1		Unchanged		Unchanged
RAP1A	0	1	1	0	1	1		Unchanged		Unchanged
RAP1GAP	0	1	1	0	1	1		Unchanged		Unchanged
RAP1GDS1	-0.183	0.881	0.167	-0.189	0.877	0.298		Decreased		Decreased
RAP2A	0	1	1	0.13	1.094	0.899		Unchanged		Unchanged
RAP2B	0	1	1	0.319	1.247	0.47		Unchanged		Increased
RAPGEF2	0	1	1	0	1	1		Unchanged		Unchanged
RAPGEF6		1			1			Unchanged		Unchanged
RARS1	0	1	1	-0.338	0.791	0.053		Unchanged		Decreased
RASAL1	0	1	1	-0.024	0.983	1		Unchanged		Unchanged
RASGRF1	0	1	1	0	1	1		Unchanged		Unchanged
RASGRF2	-0.227	0.854	1		1			Decreased		Unchanged
RBBP7	0	1	1	0	1	1		Unchanged		Unchanged
RBFOX1	-0.189	0.877	1	-0.346	0.787	0.961		Decreased		Decreased
RBFOX2	0	1	1	0	1	1		Unchanged		Unchanged
RBFOX3	0	1	1		1			Unchanged		Unchanged
RBM10	0	1	1	0	1	1		Unchanged		Unchanged
RBM12B	0	1	1	-0.292	0.817	0.37		Unchanged		Decreased
RBM14	-0.111	0.926	0.896	-0.37	0.774	0.247		Unchanged		Decreased	TRUE
RBM26	0	1	1	0	1	1		Unchanged		Unchanged
RBM39	0.308	1.238	0.922	0	1	1		Increased		Unchanged	TRUE
RBM4	0	1	1	-0.149	0.902	0.749		Unchanged		Decreased
RBM8A	0	1	1	0	1	1		Unchanged		Unchanged
RBMX	0.118	1.085	1	0	1	1		Unchanged		Unchanged	TRUE
RBMXL1	0	1	1	-0.289	0.818	0.962		Unchanged		Decreased
RCAN1	0	1	1	0.329	1.256	0.299		Unchanged		Increased
RCC1	0	1	1	0	1	1		Unchanged		Unchanged
RCN1	0.295	1.227	0.571	0.316	1.245	0.211		Increased		Increased
RCN2	0.185	1.136	0.64	0	1	1		Increased		Unchanged
RDH11	0.286	1.219	0.316	0	1	1		Increased		Unchanged
RECQL		1		-0.757	0.592	0.424		Unchanged		Decreased
REEP2	0	1	1	0	1	1		Unchanged		Unchanged
RELCH	0	1	1	0	1	1		Unchanged		Unchanged
RER1	0	1	1	-0.434	0.74	0.685		Unchanged		Decreased
RFC4		1			1			Unchanged		Unchanged
RFK	0	1	1	-0.285	0.821	0.767		Unchanged		Decreased
RGS14	-0.507	0.704	0.02	-1.106	0.464	0.279	TRUE	Decreased		Decreased
RGS7	-0.285	0.821	0.205	-0.244	0.844	0.128		Decreased		Decreased
RHBDD2	-0.122	0.919	1	-0.288	0.819	1		Unchanged		Decreased
RHEB	-0.122	0.919	0.747	-0.159	0.896	0.479		Unchanged		Decreased
RHOA	0	1	1	0	1	1		Unchanged		Unchanged
RHOB	0	1	1	0	1	1		Unchanged		Unchanged
RHOT1	0	1	1	-0.12	0.92	1		Unchanged		Unchanged
RIPK3		1			1			Unchanged		Unchanged
RMDN3	0	1	1	0	1	1		Unchanged		Unchanged
RNF170	-0.062	0.958	1	-0.372	0.773	0.026		Unchanged	TRUE	Decreased
RNH1	0	1	1	-0.031	0.979	1		Unchanged		Unchanged	TRUE
ROCK2	-0.144	0.905	0.46	0	1	1		Decreased		Unchanged
ROGDI	0	1	1	0	1	1		Unchanged		Unchanged
RPA1	0	1	1	0	1	1		Unchanged		Unchanged
RPH3A	0	1	1	0	1	1		Unchanged		Unchanged
RPL10	0.096	1.069	1	0	1	1		Unchanged		Unchanged
RPL10A	0	1	1	-0.229	0.853	0.41		Unchanged		Decreased	TRUE
RPL11	0	1	1	-0.572	0.673	0.053		Unchanged		Decreased	TRUE	TRUE
RPL12	0	1	1	-0.242	0.845	0.174		Unchanged		Decreased	TRUE
RPL13	0	1	1	-0.229	0.853	0.275		Unchanged		Decreased	TRUE
RPL13A	0.299	1.23	0.943		1			Increased		Unchanged	TRUE
RPL14	0	1	1	0	1	1		Unchanged		Unchanged
RPL15	0	1	1	-0.753	0.593	0.002		Unchanged	TRUE	Decreased	TRUE
RPL17	0	1	1	-0.005	0.997	1		Unchanged		Unchanged
RPL18	0	1	1	0	1	1		Unchanged		Unchanged
RPL18A	0	1	1	-0.014	0.991	1		Unchanged		Unchanged
RPL19	0	1	1	-0.44	0.737	0.222		Unchanged		Decreased
RPL21	0	1	1	0	1	1		Unchanged		Unchanged
RPL22	0.091	1.065	1	-0.084	0.943	1		Unchanged		Unchanged	TRUE
RPL23	0	1	1	-0.776	0.584	0		Unchanged	TRUE	Decreased
RPL23A	0	1	1	-0.871	0.547	0.068		Unchanged		Decreased
RPL24	0	1	1	-0.617	0.652	0.336		Unchanged		Decreased
RPL27	0	1	1	-0.365	0.776	0.185		Unchanged		Decreased	TRUE
RPL27A	0	1	1	-0.498	0.708	0.206		Unchanged		Decreased
RPL28	0	1	1	-0.529	0.693	0.009		Unchanged	TRUE	Decreased
RPL29	0	1	1	0	1	1		Unchanged		Unchanged
RPL3	0	1	1	-0.518	0.698	0.027		Unchanged	TRUE	Decreased
RPL30	0	1	1	-0.184	0.88	0.545		Unchanged		Decreased
RPL32	0	1	1	0	1	1		Unchanged		Unchanged
RPL35A	0	1	1	-0.214	0.862	0.341		Unchanged		Decreased
RPL38	0	1	1	-0.346	0.787	0.24		Unchanged		Decreased
RPL4	0	1	1	-0.377	0.77	0.033		Unchanged	TRUE	Decreased	TRUE
RPL5	0	1	1	0	1	1		Unchanged		Unchanged
RPL6	0	1	1	-0.363	0.778	0.078		Unchanged		Decreased	TRUE
RPL7	0	1	1	-0.59	0.664	0.003		Unchanged	TRUE	Decreased	TRUE
RPL7A	0	1	1	-0.139	0.908	0.985		Unchanged		Decreased	TRUE
RPL8	0	1	1	-0.628	0.647	0.008		Unchanged	TRUE	Decreased	TRUE
RPL9P8	0	1	1	-0.473	0.721	0.026		Unchanged	TRUE	Decreased
RPLP0	0	1	1	-0.548	0.684	0		Unchanged	TRUE	Decreased
RPN1	-0.041	0.972	1	-0.344	0.788	0.002		Unchanged	TRUE	Decreased
RPN2	0	1	1	-0.348	0.786	0		Unchanged	TRUE	Decreased
RPRD1A	0	1	1	0	1	1		Unchanged		Unchanged
RPRD1B	0.367	1.29	0.493	0.022	1.015	1		Increased		Unchanged
RPS10	0	1	1	-0.081	0.946	1		Unchanged		Unchanged
RPS11	-0.144	0.905	0.707	-0.682	0.623	0		Decreased	TRUE	Decreased
RPS12	0	1	1	-0.261	0.835	0.83		Unchanged		Decreased
RPS13	0	1	1		1			Unchanged		Unchanged
RPS14	-0.009	0.994	1	-0.868	0.548	0		Unchanged	TRUE	Decreased	TRUE
RPS15	0	1	1	0	1	1		Unchanged		Unchanged
RPS15A	0	1	1	-0.091	0.939	0.885		Unchanged		Unchanged
RPS16	0	1	1	-0.562	0.677	0		Unchanged	TRUE	Decreased
RPS18	0.095	1.068	1	-0.102	0.932	0.798		Unchanged		Unchanged	TRUE
RPS19	0	1	1	0	1	1		Unchanged		Unchanged	TRUE
RPS2	0	1	1	-0.59	0.664	0		Unchanged	TRUE	Decreased	TRUE
RPS20	-0.121	0.92	0.982	-0.453	0.73	0.058		Unchanged		Decreased	TRUE
RPS23	-0.241	0.846	1	-1.02	0.493	0.02		Decreased	TRUE	Decreased
RPS24	0	1	1	0	1	1		Unchanged		Unchanged
RPS25		1			1			Unchanged		Unchanged
RPS26	0.41	1.329	0.447	-0.496	0.709	0.22		Increased		Decreased
RPS27	0	1	1	0	1	1		Unchanged		Unchanged
RPS27AP5	0	1	1	0	1	1		Unchanged		Unchanged
RPS27L	-0.31	0.807	0.238	-0.724	0.605	0.001		Decreased	TRUE	Decreased
RPS3	0	1	1	-0.531	0.692	0		Unchanged	TRUE	Decreased	TRUE	TRUE
RPS3A	0	1	1	-0.188	0.878	0.472		Unchanged		Decreased	TRUE
RPS4X	0	1	1	-0.5	0.707	0		Unchanged	TRUE	Decreased
RPS5	0	1	1	-0.323	0.799	0.368		Unchanged		Decreased
RPS6	0	1	1	-0.309	0.807	0.22		Unchanged		Decreased	TRUE
RPS7	0	1	1	-0.298	0.814	0.032		Unchanged	TRUE	Decreased	TRUE
RPS8	0.049	1.034	1	-0.276	0.826	0.056		Unchanged		Decreased	TRUE
RPS9	0	1	1	-0.169	0.89	0.375		Unchanged		Decreased
RPSA		1			1			Unchanged		Unchanged	TRUE
RRAGB	0	1	1	-0.114	0.924	0.813		Unchanged		Unchanged
RRAGC	0	1	1	0	1	1		Unchanged		Unchanged
RRAS2	0.28	1.214	1	0.137	1.1	0.675		Increased		Increased
RSL1D1	0.128	1.093	1	0	1	1		Unchanged		Unchanged
RTCA	0	1	1	0	1	1		Unchanged		Unchanged
RTCB	0	1	1	0	1	1		Unchanged		Unchanged
RTN1	0	1	1	0	1	1		Unchanged		Unchanged		TRUE
RTN3	0	1	1	0	1	1		Unchanged		Unchanged
RTN4	0.207	1.155	0.044	0.129	1.094	0.339	TRUE	Increased		Unchanged	TRUE	TRUE
RTN4RL2	0	1	1	-0.208	0.866	1		Unchanged		Decreased
RTRAF	0.429	1.346	0.042	0.175	1.129	0.522	TRUE	Increased		Increased
RUFY3	0	1	1	0	1	1		Unchanged		Unchanged	TRUE
RUSF1	0	1	1	-0.015	0.99	1		Unchanged		Unchanged
RUVBL1	-0.216	0.861	0.316	-0.223	0.857	0.439		Decreased		Decreased
RUVBL2	-0.147	0.903	0.365	-0.264	0.832	0.016		Decreased	TRUE	Decreased	TRUE
RYR1	0	1	1	0	1	1		Unchanged		Unchanged
RYR2	0	1	1	0	1	1		Unchanged		Unchanged
S100A11	0	1	1	0	1	1		Unchanged		Unchanged
S100A7	0	1	1	0	1	1		Unchanged		Unchanged
S100A8	0.155	1.114	1	0.051	1.036	1		Increased		Unchanged	TRUE
S100A9	0.528	1.442	0.273	0.037	1.026	1		Increased		Unchanged	TRUE
S100P	0.62	1.537	0.223	0	1	1		Increased		Unchanged
SACM1L	0	1	1	-0.192	0.875	0.852		Unchanged		Decreased
SAE1	0	1	1	-0.144	0.905	0.995		Unchanged		Decreased
SAMHD1	0	1	1	-0.284	0.821	0.336		Unchanged		Decreased
SAMM50	0	1	1	-0.241	0.846	0.146		Unchanged		Decreased
SAR1A	0.05	1.035	1	0	1	1		Unchanged		Unchanged
SAR1B	0	1	1	-0.047	0.968	1		Unchanged		Unchanged
SARS2	0	1	1	0	1	1		Unchanged		Unchanged
SART3	0.148	1.108	0.752	0	1	1		Increased		Unchanged
SASS6		1			1			Unchanged		Unchanged
SBDS	0.434	1.351	0.15	0.295	1.227	0.288		Increased		Increased
SBF1	-0.186	0.879	0.447	-0.109	0.927	0.882		Decreased		Unchanged
SBSN		1			1			Unchanged		Unchanged	TRUE
SCAI	0	1	1	0	1	1		Unchanged		Unchanged
SCAMP1	0	1	1	0	1	1		Unchanged		Unchanged
SCAMP3	0	1	1	0	1	1		Unchanged		Unchanged
SCAMP5	0	1	1	-0.148	0.903	1		Unchanged		Decreased
SCARB2	0	1	1	-0.03	0.979	1		Unchanged		Unchanged
SCCPDH	-0.057	0.961	1	-0.07	0.952	1		Unchanged		Unchanged
SCD5	-0.188	0.878	0.916	-0.611	0.655	0.079		Decreased		Decreased
SCFD1	0	1	1	-0.114	0.924	1		Unchanged		Unchanged
SCGB1D2	0	1	1	0.298	1.229	0.961		Unchanged		Increased
SCGB2A1	0	1	1	0	1	1		Unchanged		Unchanged
SCGN	0	1	1	-0.169	0.889	0.675		Unchanged		Decreased
SCN2A	0	1	1	0.171	1.126	0.669		Unchanged		Increased
SCN2B	0	1	1	0	1	1		Unchanged		Unchanged
SCO1	0	1	1	0	1	1		Unchanged		Unchanged
SCO2	0	1	1	0	1	1		Unchanged		Unchanged
SCRN1	0.644	1.562	0.005	0.53	1.444	0.034	TRUE	Increased	TRUE	Increased	TRUE	TRUE
SCYL1	0	1	1	0	1	1		Unchanged		Unchanged
SDC3	0	1	1	0	1	1		Unchanged		Unchanged
SDCBP	0.388	1.309	0.027	0.193	1.143	0.549	TRUE	Increased		Increased
SDF4	0	1	1	0	1	1		Unchanged		Unchanged
SDHA	-0.052	0.964	1	0	1	1		Unchanged		Unchanged
SDHB	0	1	1	0	1	1		Unchanged		Unchanged	TRUE
SDR39U1	0	1	1		1			Unchanged		Unchanged
SEC14L2	0	1	1	0.216	1.162	1		Unchanged		Increased
SEC16A	0	1	1	0	1	1		Unchanged		Unchanged
SEC22B	0.078	1.056	1	-0.193	0.875	0.212		Unchanged		Decreased		TRUE
SEC23A	0	1	1	-0.169	0.889	0.552		Unchanged		Decreased
SEC23IP	0.242	1.182	0.449	0.255	1.193	0.398		Increased		Increased
SEC24B	0	1	1	0	1	1		Unchanged		Unchanged
SEC24C	0	1	1	0	1	1		Unchanged		Unchanged
SEC31A	0	1	1	-0.01	0.993	1		Unchanged		Unchanged
SEC61A1	-0.141	0.907	1	-0.578	0.67	0.029		Decreased	TRUE	Decreased
SEC61B	0	1	1	-0.796	0.576	1		Unchanged		Decreased
SEC62	0	1	1	0	1	1		Unchanged		Unchanged
SEC63	0	1	1	0	1	1		Unchanged		Unchanged
SEL1L	0	1	1	-0.283	0.822	0.344		Unchanged		Decreased
SELENBP1	0	1	1	0	1	1		Unchanged		Unchanged
SELENOF	0	1	1		1			Unchanged		Unchanged
SELENOI	0	1	1	0	1	1		Unchanged		Unchanged
SELENOT		1			1			Unchanged		Unchanged
SEMG1	0	1	1	0	1	1		Unchanged		Unchanged
SEPTIN11	0.04	1.028	1	0.274	1.209	0.045		Unchanged	TRUE	Increased
SEPTIN2	0.19	1.14	0.696	0	1	1		Increased		Unchanged
SEPTIN3	0	1	1	0.111	1.08	0.907		Unchanged		Unchanged
SEPTIN5	0	1	1	0	1	1		Unchanged		Unchanged
SEPTIN6		1			1			Unchanged		Unchanged
SEPTIN7	0	1	1	0	1	1		Unchanged		Unchanged
SEPTIN8	0.004	1.003	1	0.195	1.145	0.109		Unchanged		Increased
SEPTIN9	0.189	1.14	0.686	0.234	1.176	0.326		Increased		Increased
SERBP1		1		-0.648	0.638	1		Unchanged		Decreased
SERINC1	0.314	1.243	0.4	0	1	1		Increased		Unchanged
SERPINA1	-0.087	0.941	1	0	1	1		Unchanged		Unchanged
SERPINA3		1			1			Unchanged		Unchanged	TRUE
SERPINB10	0	1	1	0	1	1		Unchanged		Unchanged
SERPINB12	0	1	1	0	1	1		Unchanged		Unchanged	TRUE
SERPINB3	0	1	1	0	1	1		Unchanged		Unchanged	TRUE
SERPINB4	0	1	1	0	1	1		Unchanged		Unchanged
SERPINB7	0.397	1.317	0.505	0.386	1.307	1		Increased		Increased
SERTAD2	0	1	1	0	1	1		Unchanged		Unchanged
SESTD1	0.319	1.248	1	0.507	1.422	0.675		Increased		Increased
SETD3	0	1	1	0.048	1.034	1		Unchanged		Unchanged
SEZ6L	0	1	1	-0.208	0.866	1		Unchanged		Decreased
SF3A1		1			1			Unchanged		Unchanged
SF3A3	0	1	1	0	1	1		Unchanged		Unchanged
SF3B1	0	1	1	0	1	1		Unchanged		Unchanged
SF3B2	0	1	1	0	1	1		Unchanged		Unchanged
SF3B3	0	1	1	0	1	1		Unchanged		Unchanged	TRUE
SFN	0	1	1	0	1	1		Unchanged		Unchanged	TRUE
SFPQ	0.116	1.084	1	0	1	1		Unchanged		Unchanged	TRUE
SFT2D2	0	1	1	0	1	1		Unchanged		Unchanged
SFXN1	0	1	1	-0.107	0.928	0.553		Unchanged		Unchanged
SFXN3	-0.023	0.984	1	-0.085	0.943	1		Unchanged		Unchanged	TRUE
SFXN5	0	1	1	0	1	1		Unchanged		Unchanged
SGTA	0.172	1.127	1	0.217	1.163	0.897		Increased		Increased
SGTB	0.005	1.003	1	0.084	1.06	1		Unchanged		Unchanged
SH3GL1	-0.143	0.906	1	0	1	1		Decreased		Unchanged
SH3GL2	0.189	1.14	0.531	0.302	1.233	0.04		Increased	TRUE	Increased	TRUE
SH3GL3	0	1	1	0	1	1		Unchanged		Unchanged
SH3GLB1	0	1	1	0	1	1		Unchanged		Unchanged
SH3GLB2	0.141	1.103	0.946	0.15	1.11	0.761		Increased		Increased
SHANK3	0.072	1.051	1	0.26	1.197	0.04		Unchanged	TRUE	Increased
SHMT2	0.013	1.009	1	-0.022	0.985	1		Unchanged		Unchanged
SHROOM3	-0.672	0.628	0.162	0	1	1		Decreased		Unchanged
SHTN1	0.324	1.252	0.097	0.407	1.326	0.002		Increased	TRUE	Increased
SIK3	0	1	1		1			Unchanged		Unchanged
SIRPA	0	1	1	0.326	1.253	0.109		Unchanged		Increased
SIRT2	-0.726	0.605	0.148	-0.342	0.789	0.852		Decreased		Decreased
[truncated: 436 more rows]

## Sheet: Supplementary table 6
Supplementary table 6: GO CC comparison gene sets used for figure 3B
This data set summarises the gene ontology cellular compartments gene set enrichment comparisons of the phosphorylated tau interactome (Drummond 2020) and the NFT and GVD localised proteomics datasets (Hondius 2021) used to generate figure 3B. For the human pTau interactome data all proteins with a SAINT score greater than 0.65 were used. For the NFT and GVD dataset all proteins designated as 'tr…
Cluster	ID	Description	GeneRatio	BgRatio	pvalue	p.adjust	qvalue	geneID	Count
nft	GO:0022626	cytosolic ribosome	41/691	102/19550	7.08402e-33	4.33542e-30	2.5577e-30	RPS26,APOD,RPS8,RPL13,RPL12,RPL8,RPS5,RPL10A,RPL11,RPL15,RPL19,RPL23,RPL23A,RPL24,RPL27,RPL27A,RPL3,RPL30,RPL35A,RPL38,RPL4,RPL6,RPL7,RPL7A,RPLP0,RPS12,RPS2,RPS3,RPS3A,RPS4X,RPS6,RPS7,RPS9,FXR2,RPL28,RPS16,RPS14,RPS20,RPS11,RPS23,RPS27L	41
nft	GO:0005925	focal adhesion	70/691	418/19550	5.55532e-28	1.69993e-25	1.00288e-25	PPIA,PPIB,CALR,HSPB1,FHL1,CNN3,VIM,YWHAZ,HSPA1B,GSN,YWHAE,SDCBP,ANXA5,HSPA8,RRAS2,ARF1,MAPK1,EPB41L2,CD59,L1CAM,GJA1,RPS8,HYOU1,HSP90B1,RPL12,RPL8,RPS5,ARHGAP26,ARPC3,CLTC,CORO1C,DCTN4,EHD3,GDI2,GNB2,HACD3,MAPRE1,NPM1,P4HB,PIP5K1C,RPL10A,RPL19,RPL23,RPL27,RPL3,RPL30,RPL38,RPL4,RPL6,RPL7,RPL7A,RPLP0,RPS2,RPS3,RPS3A,RPS4X,RPS7,RPS9,THY1,TLN2,TNC,YWHAG,RPS16,RPS14,MYH9,RPS11,NCKAP1,CORO2B,DST,SRP68	70
nft	GO:0030055	cell-substrate junction	70/691	425/19550	1.57589e-27	3.21481e-25	1.89659e-25	PPIA,PPIB,CALR,HSPB1,FHL1,CNN3,VIM,YWHAZ,HSPA1B,GSN,YWHAE,SDCBP,ANXA5,HSPA8,RRAS2,ARF1,MAPK1,EPB41L2,CD59,L1CAM,GJA1,RPS8,HYOU1,HSP90B1,RPL12,RPL8,RPS5,ARHGAP26,ARPC3,CLTC,CORO1C,DCTN4,EHD3,GDI2,GNB2,HACD3,MAPRE1,NPM1,P4HB,PIP5K1C,RPL10A,RPL19,RPL23,RPL27,RPL3,RPL30,RPL38,RPL4,RPL6,RPL7,RPL7A,RPLP0,RPS2,RPS3,RPS3A,RPS4X,RPS7,RPS9,THY1,TLN2,TNC,YWHAG,RPS16,RPS14,MYH9,RPS11,NCKAP1,CORO2B,DST,SRP68	70
nft	GO:0098984	neuron to neuron synapse	59/691	361/19550	3.78066e-23	5.78441e-21	3.41254e-21	PSD3,CNN3,YWHAZ,PALM,SYN1,DMTN,CRYAB,NCS1,ARF1,MAPK1,FYN,DLG4,SH3GL2,DNAJC6,CHMP2B,SHANK3,SEPTIN11,ATP1B2,ADD3,HNRNPA3,RPL12,RPL8,ATP1A3,ATP2B2,GAP43,RPL10A,RPL23,RPL30,RPL38,RPL6,RPL7,RPLP0,RPS3,STX1A,SYN2,SYN3,FXR2,HNRNPH2,NSF,RPS14,CAPZB,ITPR1,PRKAR1B,RHEB,IQSEC1,ADD2,CNKSR2,GNG3,ATP1A1,GRIA2,EIF3A,CAMK2A,SLC8A2,NLGN4Y,SYNGAP1,CACNG8,RGS14,HOMER1,GRM7	59
nft	GO:0044391	ribosomal subunit	41/691	180/19550	5.88087e-22	7.19818e-20	4.2466e-20	RPS26,RPS8,RPL13,RPL12,RPL8,RPS5,NPM1,RPL10A,RPL11,RPL15,RPL19,RPL23,RPL23A,RPL24,RPL27,RPL27A,RPL3,RPL30,RPL35A,RPL38,RPL4,RPL6,RPL7,RPL7A,RPLP0,RPS12,RPS2,RPS3,RPS3A,RPS4X,RPS6,RPS7,RPS9,FXR2,RPL28,RPS16,RPS14,RPS20,RPS11,RPS23,RPS27L	41
nft	GO:0005840	ribosome	46/691	240/19550	3.50733e-21	3.57748e-19	2.11055e-19	RPS26,EIF3H,APOD,RPS8,RPL13,RPL12,RPL8,RPS5,NPM1,RPL10A,RPL11,RPL15,RPL19,RPL23,RPL23A,RPL24,RPL27,RPL27A,RPL3,RPL30,RPL35A,RPL38,RPL4,RPL6,RPL7,RPL7A,RPLP0,RPS12,RPS2,RPS3,RPS3A,RPS4X,RPS6,RPS7,RPS9,FXR2,RPL28,RPS16,RPS14,RPS20,ELAVL4,RPS11,SRP68,RPS23,RPS27L,DHX9	46
nft	GO:0099572	postsynaptic specialization	55/691	356/19550	1.8385e-20	1.60737e-18	9.48278e-19	PSD3,CNN3,PALM,SYN1,DMTN,CRYAB,NCS1,HSPA8,ARF1,MAPK1,FYN,DLG4,DNAJC6,CHMP2B,SHANK3,SEPTIN11,ADD3,HNRNPA3,RPL12,RPL8,ATP2B2,GAP43,RPL10A,RPL23,RPL30,RPL38,RPL6,RPL7,RPLP0,RPS3,STX1A,SYN2,SYN3,FXR2,HNRNPH2,NSF,KPNA2,RPS14,CAPZB,ITPR1,RHEB,IQSEC1,ADD2,CNKSR2,GNG3,ATP1A1,GRIA2,EIF3A,CAMK2A,SLC8A2,NLGN4Y,SYNGAP1,CACNG8,RGS14,HOMER1	55
nft	GO:0032279	asymmetric synapse	53/691	335/19550	3.10799e-20	2.37761e-18	1.40268e-18	PSD3,CNN3,PALM,SYN1,DMTN,CRYAB,NCS1,ARF1,MAPK1,FYN,DLG4,DNAJC6,CHMP2B,SHANK3,ADD3,HNRNPA3,RPL12,RPL8,ATP2B2,GAP43,RPL10A,RPL23,RPL30,RPL38,RPL6,RPL7,RPLP0,RPS3,STX1A,SYN2,SYN3,FXR2,HNRNPH2,NSF,RPS14,CAPZB,ITPR1,RHEB,IQSEC1,ADD2,CNKSR2,GNG3,ATP1A1,GRIA2,EIF3A,CAMK2A,SLC8A2,NLGN4Y,SYNGAP1,CACNG8,RGS14,HOMER1,GRM7	53
nft	GO:0014069	postsynaptic density	52/691	330/19550	8.58439e-20	5.83739e-18	3.4438e-18	PSD3,CNN3,PALM,SYN1,DMTN,CRYAB,NCS1,ARF1,MAPK1,FYN,DLG4,DNAJC6,CHMP2B,SHANK3,ADD3,HNRNPA3,RPL12,RPL8,ATP2B2,GAP43,RPL10A,RPL23,RPL30,RPL38,RPL6,RPL7,RPLP0,RPS3,STX1A,SYN2,SYN3,FXR2,HNRNPH2,NSF,RPS14,CAPZB,ITPR1,RHEB,IQSEC1,ADD2,CNKSR2,GNG3,ATP1A1,GRIA2,EIF3A,CAMK2A,SLC8A2,NLGN4Y,SYNGAP1,CACNG8,RGS14,HOMER1	52
nft	GO:0022625	cytosolic large ribosomal subunit	23/691	58/19550	7.84061e-19	4.79845e-17	2.83087e-17	RPL13,RPL12,RPL8,RPL10A,RPL11,RPL15,RPL19,RPL23,RPL23A,RPL24,RPL27,RPL27A,RPL3,RPL30,RPL35A,RPL38,RPL4,RPL6,RPL7,RPL7A,RPLP0,FXR2,RPL28	23
nft	GO:0005844	polysome	22/691	66/19550	3.51393e-16	1.95502e-14	1.15338e-14	CALR,VIM,RPS26,EIF3H,RPL8,FUS,RPL10A,RPL11,RPL19,RPL24,RPL30,RPL38,RPL6,RPL7A,RPS3,RPS4X,RPS6,FXR2,HDLBP,ELAVL4,RPS23,DHX9	22
nft	GO:0000502	proteasome complex	20/691	60/19550	7.85452e-15	4.0058e-13	2.36325e-13	HSPB1,TXNL1,RAD23A,PSMD10,PSMA2,PSMB5,PSMC2,PSMC5,PSMD12,PSMD3,PSMC6,PSMC3,PSMD13,PSMD11,PSMD2,PSMD8,PSMD1,ADRM1,UBE3A,RAD23B	20
nft	GO:0098978	glutamatergic synapse	45/691	338/19550	1.74432e-14	8.21171e-13	4.84454e-13	HPCA,YWHAZ,YWHAE,NTRK3,PIN1,NPTXR,NCS1,HSPA8,ARF1,FYN,DLG4,SH3GL2,BCAN,SNAP25,CHMP2B,RAB11A,APOE,SEPTIN11,ADGRL3,ATP2B2,CPLX2,PURA,SCN2A,STX1A,SYN2,SYN3,AP3D1,FARP1,KPNA2,AP2M1,CORO1A,PRKAR1B,PRKAR1A,ATP2B1,NAPA,ELAVL4,CADPS,CTTNBP2,NDRG1,CNKSR2,SPTBN2,NLGN4Y,SYNGAP1,RGS14,HOMER1	45
nft	GO:0022627	cytosolic small ribosomal subunit	17/691	42/19550	1.92748e-14	8.42583e-13	4.97086e-13	RPS26,RPS8,RPS5,RPS12,RPS2,RPS3,RPS3A,RPS4X,RPS6,RPS7,RPS9,RPS16,RPS14,RPS20,RPS11,RPS23,RPS27L	17
nft	GO:0042470	melanosome	25/691	109/19550	5.70563e-14	2.1824e-12	1.28752e-12	PPIB,GPNMB,CAPG,GANAB,RAN,YWHAZ,YWHAE,SDCBP,CALU,HSPA8,ATP6V1B2,STOM,SEC22B,DNAJC5,TMED10,HSP90B1,CLTC,LAMP1,P4HB,PDIA4,PDIA6,TMEM33,RPN1,MYO5A,ATP1A1	25
nft	GO:0048770	pigment granule	25/691	109/19550	5.70563e-14	2.1824e-12	1.28752e-12	PPIB,GPNMB,CAPG,GANAB,RAN,YWHAZ,YWHAE,SDCBP,CALU,HSPA8,ATP6V1B2,STOM,SEC22B,DNAJC5,TMED10,HSP90B1,CLTC,LAMP1,P4HB,PDIA4,PDIA6,TMEM33,RPN1,MYO5A,ATP1A1	25
nft	GO:1905369	endopeptidase complex	20/691	66/19550	6.24206e-14	2.24714e-12	1.32571e-12	HSPB1,TXNL1,RAD23A,PSMD10,PSMA2,PSMB5,PSMC2,PSMC5,PSMD12,PSMD3,PSMC6,PSMC3,PSMD13,PSMD11,PSMD2,PSMD8,PSMD1,ADRM1,UBE3A,RAD23B	20
nft	GO:0005838	proteasome regulatory particle	12/691	19/19550	1.38989e-13	4.72561e-12	2.7879e-12	PSMC2,PSMC5,PSMD12,PSMD3,PSMC6,PSMC3,PSMD13,PSMD11,PSMD2,PSMD8,PSMD1,ADRM1	12
nft	GO:0034774	secretory granule lumen	42/691	322/19550	2.69694e-13	8.687e-12	5.12494e-12	PPIA,UNC13D,TOLLIP,PGAM1,CSTB,CLU,AZU1,GSN,VTI1B,OLA1,APP,SDCBP,HSPA8,MAPK1,PA2G4,PAFAH1B2,FTL,LTF,PTGES2,ARG1,DDX3X,ECM1,FGG,GDI2,MPO,PSMA2,PSMC2,PSMD12,PSMD3,FAM3C,PSMC3,CYRIB,ILF2,IDH1,PSMD13,KPNB1,PSMD11,CAND1,DYNC1H1,PSMD2,IMPDH2,PSMD1	42
nft	GO:0060205	cytoplasmic vesicle lumen	42/691	325/19550	3.7016e-13	1.13269e-11	6.68236e-12	PPIA,UNC13D,TOLLIP,PGAM1,CSTB,CLU,AZU1,GSN,VTI1B,OLA1,APP,SDCBP,HSPA8,MAPK1,PA2G4,PAFAH1B2,FTL,LTF,PTGES2,ARG1,DDX3X,ECM1,FGG,GDI2,MPO,PSMA2,PSMC2,PSMD12,PSMD3,FAM3C,PSMC3,CYRIB,ILF2,IDH1,PSMD13,KPNB1,PSMD11,CAND1,DYNC1H1,PSMD2,IMPDH2,PSMD1	42
nft	GO:0031983	vesicle lumen	42/691	327/19550	4.56116e-13	1.32925e-11	7.842e-12	PPIA,UNC13D,TOLLIP,PGAM1,CSTB,CLU,AZU1,GSN,VTI1B,OLA1,APP,SDCBP,HSPA8,MAPK1,PA2G4,PAFAH1B2,FTL,LTF,PTGES2,ARG1,DDX3X,ECM1,FGG,GDI2,MPO,PSMA2,PSMC2,PSMD12,PSMD3,FAM3C,PSMC3,CYRIB,ILF2,IDH1,PSMD13,KPNB1,PSMD11,CAND1,DYNC1H1,PSMD2,IMPDH2,PSMD1	42
nft	GO:0042788	polysomal ribosome	14/691	32/19550	1.09075e-12	2.92115e-11	1.72335e-11	RPS26,EIF3H,RPL8,RPL10A,RPL11,RPL19,RPL24,RPL30,RPL38,RPL6,RPL7A,ELAVL4,RPS23,DHX9	14
nft	GO:0015934	large ribosomal subunit	24/691	113/19550	1.09782e-12	2.92115e-11	1.72335e-11	RPL13,RPL12,RPL8,NPM1,RPL10A,RPL11,RPL15,RPL19,RPL23,RPL23A,RPL24,RPL27,RPL27A,RPL3,RPL30,RPL35A,RPL38,RPL4,RPL6,RPL7,RPL7A,RPLP0,FXR2,RPL28	24
nft	GO:0022624	proteasome accessory complex	12/691	23/19550	3.27407e-12	8.34887e-11	4.92546e-11	PSMC2,PSMC5,PSMD12,PSMD3,PSMC6,PSMC3,PSMD13,PSMD11,PSMD2,PSMD8,PSMD1,ADRM1	12
nft	GO:0150034	distal axon	37/691	294/19550	2.11747e-11	5.18358e-10	3.05808e-10	MAPT,MAP2,BLVRB,NEFL,PAFAH1B1,APP,YWHAE,FSCN1,LAMP5,SHTN1,NCS1,HSPA8,TMOD2,DCTN2,SNAP25,CRMP1,L1CAM,ARPC3,CPLX2,GAP43,MICAL1,OLFM1,SCGN,SYNJ1,THY1,FXR2,AP3D1,HNRNPR,AAK1,MYO5A,ELAVL4,SLC4A10,PRKCB,GPRIN1,SLC8A2,EXOC4,SIRT2	37
nft	GO:0015935	small ribosomal subunit	18/691	71/19550	3.20557e-11	7.54543e-10	4.45146e-10	RPS26,RPS8,RPS5,NPM1,RPS12,RPS2,RPS3,RPS3A,RPS4X,RPS6,RPS7,RPS9,RPS16,RPS14,RPS20,RPS11,RPS23,RPS27L	18
nft	GO:1904813	ficolin-1-rich granule lumen	23/691	124/19550	6.11744e-11	1.38662e-09	8.18044e-10	PPIA,PGAM1,CSTB,HSPA1B,GSN,ASAH1,HSPA8,MAPK1,PAFAH1B2,DDX3X,PSMA2,PSMC2,PSMD12,PSMD3,PSMC3,ILF2,IDH1,PSMD13,KPNB1,PSMD11,CAND1,PSMD2,IMPDH2	23
nft	GO:0030133	transport vesicle	44/691	412/19550	6.88864e-11	1.50566e-09	8.88272e-10	UNC13D,VTI1B,APP,SYN1,LAMP5,SEC23IP,DLG4,RAB6A,SH3GL2,SGTA,SNAP25,CD59,RAB11A,STX12,SEC22B,DNAJC5,SEPTIN8,TMED10,STX7,SEC23A,BET1,CLTC,HLA-DRA,LAMP1,SCAMP5,SCGN,SORL1,STX1A,SURF4,SYN2,SYN3,TGOLN2,VAMP2,VDAC2,ITPR1,SORT1,ATP2B1,WFS1,IQSEC1,CTTNBP2,WDR7,AP3S1,CCDC88A,KDELR1	44
nft	GO:1905368	peptidase complex	20/691	99/19550	2.20127e-10	4.64545e-09	2.74061e-09	HSPB1,TXNL1,RAD23A,PSMD10,PSMA2,PSMB5,PSMC2,PSMC5,PSMD12,PSMD3,PSMC6,PSMC3,PSMD13,PSMD11,PSMD2,PSMD8,PSMD1,ADRM1,UBE3A,RAD23B	20
nft	GO:0101002	ficolin-1-rich granule	26/691	185/19550	1.973e-09	4.02493e-08	2.37453e-08	PPIA,PGAM1,CSTB,HSPA1B,GSN,ASAH1,HSPA8,MAPK1,PAFAH1B2,SIRPA,DDX3X,LAMP1,PSMA2,PSMC2,PSMD12,PSMD3,PSMC3,ILF2,IDH1,PSMD13,KPNB1,SLC2A3,PSMD11,CAND1,PSMD2,IMPDH2	26
nft	GO:0120111	neuron projection cytoplasm	18/691	93/19550	3.62958e-09	6.94689e-08	4.09835e-08	MAPT,HSPB1,MAP2,HPCA,NEFL,PAFAH1B1,MAPK1,MAP1A,DLG4,ABHD12,ARL8B,PURA,AP3D1,AP3B2,DYNC1H1,DST,AP3S1,HNRNPU	18
nft	GO:0030426	growth cone	25/691	177/19550	3.63236e-09	6.94689e-08	4.09835e-08	MAPT,MAP2,NEFL,PAFAH1B1,APP,YWHAE,FSCN1,LAMP5,SHTN1,TMOD2,DCTN2,SNAP25,CRMP1,L1CAM,ARPC3,GAP43,OLFM1,THY1,FXR2,HNRNPR,MYO5A,ELAVL4,GPRIN1,EXOC4,SIRT2	25
nft	GO:0005766	primary lysosome	23/691	155/19550	5.84882e-09	1.05279e-07	6.21098e-08	UNC13D,TOLLIP,AZU1,PIGR,SDCBP,MAPK1,PA2G4,FTL,STOM,DNAJC5,PTGES2,STX7,ARG1,ATP8A1,DDOST,GDI2,IRAG2,LAMP1,MPO,SURF4,DYNC1H1,PSMD1,CKAP4	23
nft	GO:0042582	azurophil granule	23/691	155/19550	5.84882e-09	1.05279e-07	6.21098e-08	UNC13D,TOLLIP,AZU1,PIGR,SDCBP,MAPK1,PA2G4,FTL,STOM,DNAJC5,PTGES2,STX7,ARG1,ATP8A1,DDOST,GDI2,IRAG2,LAMP1,MPO,SURF4,DYNC1H1,PSMD1,CKAP4	23
nft	GO:0030427	site of polarized growth	25/691	183/19550	7.27758e-09	1.25835e-07	7.42371e-08	MAPT,MAP2,NEFL,PAFAH1B1,APP,YWHAE,FSCN1,LAMP5,SHTN1,TMOD2,DCTN2,SNAP25,CRMP1,L1CAM,ARPC3,GAP43,OLFM1,THY1,FXR2,HNRNPR,MYO5A,ELAVL4,GPRIN1,EXOC4,SIRT2	25
nft	GO:0031201	SNARE complex	13/691	48/19550	7.40206e-09	1.25835e-07	7.42371e-08	VTI1B,SNAP25,STX12,SEC22B,STX7,BET1,BNIP1,CPLX2,STX1A,SYN2,VAMP2,NAPA,STXBP5L	13
nft	GO:0030135	coated vesicle	32/691	299/19550	2.6857e-08	4.44229e-07	2.62075e-07	UNC13D,SNX3,VTI1B,APP,HSPA8,ARF1,SEC23IP,SH3GL2,CD59,SEC22B,DNAJC5,APOE,TMED10,SEC23A,NECAP1,EPN1,AP1B1,BNIP1,CLTC,HLA-DRA,MYO1E,PACS1,TGOLN2,VAMP2,VPS16,AP3B2,AP2M1,AAK1,SORT1,LMAN2,CCDC88A,KDELR1	32
nft	GO:0070382	exocytic vesicle	27/691	224/19550	2.80184e-08	4.51243e-07	2.66213e-07	UNC13D,VTI1B,APP,SYN1,LAMP5,DLG4,RAB6A,SH3GL2,SGTA,SNAP25,STX12,SEC22B,DNAJC5,SEPTIN8,STX7,LAMP1,SCAMP5,STX1A,SYN2,SYN3,VAMP2,VDAC2,ATP2B1,WFS1,IQSEC1,CTTNBP2,WDR7	27
nft	GO:0035770	ribonucleoprotein granule	29/691	254/19550	2.91881e-08	4.58028e-07	2.70216e-07	MAPT,G3BP2,SQSTM1,INA,HNRNPA3,DDX1,DDX3X,PSMA2,PSMC2,RBM4,RPL6,RPLP0,RPS4X,RPS6,UPF1,CELF1,FXR2,RPL28,CSDE1,PSMC3,KPNB1,RBFOX1,CKAP4,TOP1,HNRNPU,DHX9,HNRNPL,TARDBP,SYNE1	29
nft	GO:0030658	transport vesicle membrane	26/691	212/19550	3.54332e-08	5.42127e-07	3.19831e-07	VTI1B,SYN1,LAMP5,SEC23IP,SH3GL2,SGTA,CD59,STX12,SEC22B,DNAJC5,SEPTIN8,TMED10,SEC23A,CLTC,HLA-DRA,LAMP1,SCAMP5,SCGN,SORL1,STX1A,SYN2,SYN3,VAMP2,ITPR1,ATP2B1,WFS1	26
nft	GO:0008021	synaptic vesicle	25/691	206/19550	7.97974e-08	1.19112e-06	7.02709e-07	VTI1B,APP,SYN1,LAMP5,DLG4,SH3GL2,SGTA,SNAP25,STX12,SEC22B,DNAJC5,SEPTIN8,STX7,LAMP1,SCAMP5,STX1A,SYN2,SYN3,VAMP2,VDAC2,ATP2B1,WFS1,IQSEC1,CTTNBP2,WDR7	25
nft	GO:0036464	cytoplasmic ribonucleoprotein granule	27/691	236/19550	8.38209e-08	1.22139e-06	7.20565e-07	MAPT,G3BP2,SQSTM1,INA,DDX1,DDX3X,PSMA2,PSMC2,RBM4,RPL6,RPLP0,RPS4X,RPS6,UPF1,CELF1,FXR2,RPL28,CSDE1,PSMC3,KPNB1,RBFOX1,CKAP4,TOP1,HNRNPU,DHX9,TARDBP,SYNE1	27
nft	GO:0005938	cell cortex	31/691	308/19550	1.78705e-07	2.54343e-06	1.50051e-06	ENO1,GSN,PAFAH1B1,FSCN1,DMTN,ARFIP2,DLG4,SEPTIN9,EPB41L2,SEPTIN11,SEPTIN8,ADD3,CORO1C,DCTN4,MAPRE1,NUMA1,SPTBN4,STIM1,GNAI1,CAPZB,CORO1A,DYNC1H1,MYH9,PRKCB,CTTNBP2,DST,LANCL2,WASL,SPTBN2,EXOC4,GRM7	31
nft	GO:0140534	NA	18/691	125/19550	4.15614e-07	5.78081e-06	3.41042e-06	PPIB,CALR,GANAB,SSR4,HYOU1,HSP90B1,DDOST,EMC2,EMC8,FKBP1A,P4HB,PDIA6,RPN2,SEC61B,SEL1L,RPN1,RHBDD2,SEC61A1	18
nft	GO:0043197	dendritic spine	22/691	183/19550	5.61286e-07	7.63349e-06	4.50342e-06	MAPT,HPCA,CNN3,PALM,APP,CRYAB,DLG4,SHANK3,SEPTIN11,ATP2B2,FBXO2,FUS,PRKACA,FXR2,FARP1,ATP2B1,CTTNBP2,GRIA2,CAMK2A,SLC8A2,RGS14,HOMER1	22
nft	GO:0044309	neuron spine	22/691	184/19550	6.16731e-07	8.2052e-06	4.8407e-06	MAPT,HPCA,CNN3,PALM,APP,CRYAB,DLG4,SHANK3,SEPTIN11,ATP2B2,FBXO2,FUS,PRKACA,FXR2,FARP1,ATP2B1,CTTNBP2,GRIA2,CAMK2A,SLC8A2,RGS14,HOMER1	22
nft	GO:0005793	endoplasmic reticulum-Golgi intermediate compartment	18/691	132/19550	9.45202e-07	1.23077e-05	7.26101e-06	CALR,CSNK1D,LAMP5,RAB6B,SEC23IP,CD59,SEC22B,TMED10,ATP6AP1,BET1,P4HB,PDIA6,RER1,SURF4,UGGT1,LMAN2,MYO18A,KDELR1	18
nft	GO:0005791	rough endoplasmic reticulum	14/691	82/19550	9.91051e-07	1.26359e-05	7.45461e-06	PTGDS,APP,RPS26,SSR4,CCDC47,RPL27,RPL4,RPL6,RPN2,SEC61B,RPN1,SEC61A1,RPS23,CKAP4	14
nft	GO:0098562	cytoplasmic side of membrane	22/691	197/19550	1.96919e-06	2.45948e-05	1.45098e-05	GFAP,PALM,CHMP4B,RPS26,G6PD,FYN,DLG4,SNAP25,SHANK3,ATP2A2,FKBP1A,GNAO1,GNB2,GNG12,RPL27,FARP1,GNAI1,ATP2B1,MYH9,GNG3,GNAQ,GNG7	22
nft	GO:0031252	cell leading edge	35/691	422/19550	2.91777e-06	3.57136e-05	2.10694e-05	MAPT,CAPG,PSD3,HPCA,VIM,PALM,PAFAH1B1,APP,FSCN1,LAMP5,ARFIP2,SHTN1,ARF1,ARPC3,ATP2B2,CORO1C,DDX3X,EPS8L2,P4HB,PIP5K1C,RPS3,THY1,TLN2,TPM1,CAPZB,CORO1A,AAK1,ATP2B1,MYO5A,MYH9,NCKAP1,DST,WASL,CCDC88A,BCAS3	35
nft	GO:0030139	endocytic vesicle	30/691	336/19550	3.45441e-06	4.14529e-05	2.44553e-05	UBB,CALR,VIM,SNX3,DLG4,SH3GL2,LTF,RAB11A,STX12,SEC22B,APOE,HYOU1,HSP90B1,STX7,CLTC,EHD3,HLA-DRA,LAMP1,MPO,MYO1E,TGOLN2,VAMP2,HSPH1,AP2M1,CORO1A,WASL,GRIA2,CAMK2A,CAMK2B,CACNG8	30
nft	GO:0099568	cytoplasmic region	26/691	271/19550	4.22731e-06	4.97522e-05	2.93516e-05	MAPT,ENO1,HSPB1,MAP2,HPCA,AKR1B1,NEFL,PAFAH1B1,MAPK1,MAP1A,DLG4,SEPTIN9,EPB41L2,ABHD12,ARL8B,NUMA1,PRKACA,PURA,AP3D1,GNAI1,AP3B2,PRKAR1A,DYNC1H1,DST,AP3S1,HNRNPU	26
nft	GO:0031300	intrinsic component of organelle membrane	34/691	417/19550	5.84263e-06	6.74658e-05	3.98018e-05	CALR,SYN1,KTN1,STX12,DNAJC5,B4GAT1,BET1,BNIP1,CCDC47,EMC2,EMC8,FKBP8,HACD3,HLA-DRA,LAMP1,RER1,SAMM50,STIM1,STX1A,TMEM33,TMEM70,TOMM20,VAMP2,SACM1L,TECR,SLC25A4,ATP2B1,WFS1,RHBDD2,MCU,SEC61A1,BSCL2,ITM2B,HACD2	34
nft	GO:0030662	coated vesicle membrane	20/691	181/19550	6.70524e-06	7.34081e-05	4.33075e-05	VTI1B,HSPA8,SEC23IP,SH3GL2,CD59,SEC22B,DNAJC5,APOE,TMED10,SEC23A,NECAP1,EPN1,AP1B1,CLTC,HLA-DRA,TGOLN2,VAMP2,AP3B2,AP2M1,KDELR1	20
nft	GO:0030672	synaptic vesicle membrane	15/691	109/19550	6.72226e-06	7.34081e-05	4.33075e-05	SYN1,LAMP5,SH3GL2,SGTA,STX12,DNAJC5,SEPTIN8,LAMP1,SCAMP5,STX1A,SYN2,SYN3,VAMP2,ATP2B1,WFS1	15
nft	GO:0099501	exocytic vesicle membrane	15/691	109/19550	6.72226e-06	7.34081e-05	4.33075e-05	SYN1,LAMP5,SH3GL2,SGTA,STX12,DNAJC5,SEPTIN8,LAMP1,SCAMP5,STX1A,SYN2,SYN3,VAMP2,ATP2B1,WFS1	15
nft	GO:0005798	Golgi-associated vesicle	14/691	96/19550	6.83703e-06	7.34081e-05	4.33075e-05	APP,ARF1,SEC22B,GJA1,TMED10,BNIP1,CLTC,GPR89A,PACS1,TGOLN2,SORT1,ITM2B,CCDC88A,KDELR1	14
nft	GO:0031301	integral component of organelle membrane	32/691	387/19550	8.22321e-06	8.6769e-05	5.11898e-05	CALR,KTN1,STX12,B4GAT1,BET1,BNIP1,CCDC47,EMC2,EMC8,FKBP8,HACD3,HLA-DRA,LAMP1,RER1,SAMM50,STIM1,STX1A,TMEM33,TMEM70,TOMM20,VAMP2,SACM1L,TECR,SLC25A4,ATP2B1,WFS1,RHBDD2,MCU,SEC61A1,BSCL2,ITM2B,HACD2	32
nft	GO:0071682	endocytic vesicle lumen	7/691	23/19550	9.99156e-06	0.000103641	6.11437e-05	CALR,LTF,APOE,HYOU1,HSP90B1,MPO,HSPH1	7
nft	GO:0005874	microtubule	34/691	429/19550	1.06922e-05	0.00010906	6.43406e-05	MAPT,MAP2,CSNK1D,PAFAH1B1,TPPP,DPYSL2,MAP1LC3B2,SHTN1,MAP1A,DCTN2,SEPTIN9,RAB11A,CLIP2,KIF3C,CCT6A,CLIP3,CLTC,KIF21A,MAPRE1,NUMA1,STIM1,SYNJ1,TCP1,HSPH1,GSK3A,DYNC1H1,NDRG1,DST,CUL3,EIF3A,BCAS3,HNRNPU,RGS14,SIRT2	34
nft	GO:1904115	axon cytoplasm	11/691	63/19550	1.14602e-05	0.000114977	6.78314e-05	MAPT,HSPB1,NEFL,PAFAH1B1,MAP1A,ARL8B,AP3D1,AP3B2,DYNC1H1,DST,AP3S1	11
nft	GO:0034663	endoplasmic reticulum chaperone complex	5/691	10/19550	1.18203e-05	0.000116678	6.88346e-05	PPIB,HYOU1,HSP90B1,P4HB,PDIA6	5
nft	GO:0043204	perikaryon	18/691	158/19550	1.25839e-05	0.000122244	7.21185e-05	ENO2,HPCA,APP,SHTN1,CRYAB,MAPK1,CRMP1,CPLX2,FUS,GAP43,OLFM1,RTN4RL2,SLC2A3,ELAVL4,SLC4A10,SLC8A2,TOP1,SIRT2	18
nft	GO:0019897	extrinsic component of plasma membrane	19/691	174/19550	1.34349e-05	0.000128471	7.57921e-05	FYN,DLG4,SNAP25,SHANK3,ATP2A2,CRKL,GNAO1,GNB2,GNG12,NUMA1,FARP1,GNAI1,KPNA2,AAK1,CNKSR2,GNG3,DNAJA3,GNAQ,GNG7	19
nft	GO:0019898	extrinsic component of membrane	27/691	309/19550	1.55877e-05	0.000146764	8.65845e-05	HPCA,AZU1,SYN1,FYN,DLG4,SGTA,SNAP25,SHANK3,SEC23A,ATP2A2,CRKL,EMC2,FKBP1A,GNAO1,GNB2,GNG12,NUMA1,FARP1,GNAI1,KPNA2,AAK1,TPR,CNKSR2,GNG3,DNAJA3,GNAQ,GNG7	27
nft	GO:0030176	integral component of endoplasmic reticulum membrane	18/691	162/19550	1.77587e-05	0.000163778	9.66217e-05	CALR,KTN1,BNIP1,CCDC47,EMC2,EMC8,FKBP8,HACD3,HLA-DRA,STIM1,TMEM33,SACM1L,TECR,WFS1,RHBDD2,SEC61A1,BSCL2,HACD2	18
nft	GO:0032838	plasma membrane bounded cell projection cytoplasm	22/691	226/19550	1.81949e-05	0.000163778	9.66217e-05	MAPT,HSPB1,MAP2,HPCA,AKR1B1,NEFL,PAFAH1B1,MAPK1,MAP1A,DLG4,SEPTIN9,ABHD12,ARL8B,PRKACA,PURA,AP3D1,AP3B2,PRKAR1A,DYNC1H1,DST,AP3S1,HNRNPU	22
nft	GO:0035578	azurophil granule lumen	13/691	91/19550	1.81976e-05	0.000163778	9.66217e-05	UNC13D,TOLLIP,AZU1,SDCBP,MAPK1,PA2G4,FTL,PTGES2,ARG1,GDI2,MPO,DYNC1H1,PSMD1	13
nft	GO:0005774	vacuolar membrane	34/691	444/19550	2.18608e-05	0.000191579	0.000113023	GFAP,AZU1,VTI1B,PIGR,LAMP5,MAP1LC3B2,ATP6V1E1,HSPA8,ACP2,ATP6V1B2,STOM,DNAJC5,STX7,AP1B1,ARL8B,ATP8A1,CLTC,DDOST,GNB2,HLA-DRA,IRAG2,LAMP1,RPN2,SURF4,VPS16,AP3D1,NSF,GNAI1,AP2M1,SORT1,NAPA,RHEB,CKAP4,GNAQ	34
nft	GO:0030136	clathrin-coated vesicle	20/691	196/19550	2.19127e-05	0.000191579	0.000113023	UNC13D,SNX3,HSPA8,SH3GL2,DNAJC5,APOE,TMED10,NECAP1,EPN1,AP1B1,CLTC,HLA-DRA,MYO1E,TGOLN2,VAMP2,VPS16,AP3B2,AP2M1,AAK1,SORT1	20
nft	GO:0030863	cortical cytoskeleton	14/691	108/19550	2.70325e-05	0.000233013	0.000137467	GSN,DMTN,DLG4,EPB41L2,MAPRE1,NUMA1,SPTBN4,CAPZB,CORO1A,MYH9,PRKCB,LANCL2,WASL,SPTBN2	14
nft	GO:0005765	lysosomal membrane	31/691	395/19550	3.13693e-05	0.000262987	0.00015515	GFAP,AZU1,VTI1B,PIGR,LAMP5,ATP6V1E1,HSPA8,ACP2,ATP6V1B2,STOM,DNAJC5,STX7,AP1B1,ARL8B,ATP8A1,CLTC,DDOST,GNB2,HLA-DRA,IRAG2,LAMP1,SURF4,VPS16,AP3D1,NSF,GNAI1,AP2M1,SORT1,RHEB,CKAP4,GNAQ	31
nft	GO:0098852	lytic vacuole membrane	31/691	395/19550	3.13693e-05	0.000262987	0.00015515	GFAP,AZU1,VTI1B,PIGR,LAMP5,ATP6V1E1,HSPA8,ACP2,ATP6V1B2,STOM,DNAJC5,STX7,AP1B1,ARL8B,ATP8A1,CLTC,DDOST,GNB2,HLA-DRA,IRAG2,LAMP1,SURF4,VPS16,AP3D1,NSF,GNAI1,AP2M1,SORT1,RHEB,CKAP4,GNAQ	31
nft	GO:0035577	azurophil granule membrane	10/691	58/19550	3.20773e-05	0.000265288	0.000156508	AZU1,PIGR,STOM,DNAJC5,ATP8A1,DDOST,IRAG2,LAMP1,SURF4,CKAP4	10
nft	GO:0031227	intrinsic component of endoplasmic reticulum membrane	18/691	170/19550	3.41161e-05	0.000278387	0.000164236	CALR,KTN1,BNIP1,CCDC47,EMC2,EMC8,FKBP8,HACD3,HLA-DRA,STIM1,TMEM33,SACM1L,TECR,WFS1,RHBDD2,SEC61A1,BSCL2,HACD2	18
nft	GO:0009898	cytoplasmic side of plasma membrane	18/691	172/19550	3.9882e-05	0.000321155	0.000189467	PALM,CHMP4B,G6PD,FYN,DLG4,SNAP25,SHANK3,ATP2A2,GNAO1,GNB2,GNG12,FARP1,GNAI1,ATP2B1,MYH9,GNG3,GNAQ,GNG7	18
nft	GO:0030137	COPI-coated vesicle	7/691	28/19550	4.13627e-05	0.000328753	0.00019395	ARF1,SEC22B,TMED10,BNIP1,PACS1,CCDC88A,KDELR1	7
nft	GO:0005775	vacuolar lumen	18/691	174/19550	4.64975e-05	0.000364826	0.000215231	UNC13D,TOLLIP,AZU1,SDCBP,VCAN,ASAH1,HSPA8,MAPK1,PA2G4,ACP2,FTL,BCAN,PTGES2,ARG1,GDI2,MPO,DYNC1H1,PSMD1	18
nft	GO:0005681	spliceosomal complex	19/691	191/19550	4.95938e-05	0.000384195	0.000226658	HSPA8,PRPF31,HNRNPA3,RBMXL1,SYNCRIP,UPF1,DDX5,EFTUD2,PRPF8,HNRNPH3,HNRNPR,RHEB,HNRNPH1,SNU13,HNRNPM,DHX15,MYEF2,SNRNP200,HNRNPU	19
nft	GO:0005788	endoplasmic reticulum lumen	26/691	313/19550	5.27231e-05	0.000403332	0.000237948	PPIB,CALR,CLU,GANAB,C4A,APP,VCAN,CALU,RCN1,MAPK1,KTN1,COL25A1,APOE,HYOU1,HSP90B1,FGG,GOLM1,P4HB,PDIA4,PDIA6,TGOLN2,TNC,UGGT1,WFS1,CKAP4,COL4A2	26
nft	GO:0031234	extrinsic component of cytoplasmic side of plasma membrane	13/691	101/19550	5.60626e-05	0.000423584	0.000249896	FYN,DLG4,SNAP25,SHANK3,ATP2A2,GNAO1,GNB2,GNG12,FARP1,GNAI1,GNG3,GNAQ,GNG7	13
nft	GO:0030117	membrane coat	12/691	89/19550	6.79392e-05	0.000500949	0.000295538	CHMP4B,EPS15L1,SEC23A,NECAP1,EPN1,AP1B1,CLTC,SYNJ1,AP3D1,AP3B2,AP2M1,AP3S1	12
nft	GO:0048475	coated membrane	12/691	89/19550	6.79392e-05	0.000500949	0.000295538	CHMP4B,EPS15L1,SEC23A,NECAP1,EPN1,AP1B1,CLTC,SYNJ1,AP3D1,AP3B2,AP2M1,AP3S1	12
nft	GO:0005771	multivesicular body	10/691	64/19550	7.69595e-05	0.000560705	0.000330791	CHMP1A,CHMP4B,VTA1,CHMP2B,RAB11A,GJA1,LAMP1,SORL1,PRKAR1B,PRKAR1A	10
nft	GO:0033116	endoplasmic reticulum-Golgi intermediate compartment membrane	11/691	77/19550	7.94427e-05	0.000571987	0.000337447	CALR,CSNK1D,LAMP5,CD59,SEC22B,TMED10,ATP6AP1,BET1,SURF4,LMAN2,KDELR1	11
nft	GO:0097386	glial cell projection	7/691	33/19550	0.00012797	0.000910673	0.000537256	MAPT,GFAP,AKR1B1,APP,FYN,ATP1B2,SIRT2	7
nft	GO:0044304	main axon	10/691	68/19550	0.000130123	0.000915351	0.000540016	MAPT,MAP2,APP,MAP1A,DLG4,SCN2A,SPTBN4,THY1,MBP,SIRT2	10
nft	GO:0001772	immunological synapse	8/691	44/19550	0.000134296	0.000933971	0.000551001	ARHGDIA,STX7,HLA-DRA,SNX27,CORO1A,PRKAR1A,ATP2B1,MYH9	8
nft	GO:0044306	neuron projection terminus	15/691	141/19550	0.000142923	0.000982799	0.000579807	BLVRB,NCS1,HSPA8,DLG4,CPLX2,MICAL1,SCGN,SYNJ1,VAMP2,AP3D1,HNRNPR,AAK1,SLC4A10,PRKCB,SLC8A2	15
nft	GO:0005834	heterotrimeric G-protein complex	7/691	34/19550	0.000156276	0.00103958	0.000613303	GNAO1,GNB2,GNG12,GNAI1,GNG3,GNAQ,GNG7	7
nft	GO:0032839	dendrite cytoplasm	7/691	34/19550	0.000156276	0.00103958	0.000613303	MAP2,HPCA,MAPK1,DLG4,ABHD12,PURA,HNRNPU	7
nft	GO:1905360	GTPase complex	7/691	34/19550	0.000156276	0.00103958	0.000613303	GNAO1,GNB2,GNG12,GNAI1,GNG3,GNAQ,GNG7	7
nft	GO:0030666	endocytic vesicle membrane	18/691	193/19550	0.000176792	0.00116341	0.000686357	UBB,CALR,DLG4,SH3GL2,SEC22B,APOE,CLTC,HLA-DRA,LAMP1,TGOLN2,VAMP2,AP2M1,CORO1A,WASL,GRIA2,CAMK2A,CAMK2B,CACNG8	18
nft	GO:0030017	sarcomere	19/691	211/19550	0.000186806	0.00121623	0.000717519	ENO1,HSPB1,DNAJB6,SQSTM1,CRYAB,ARF1,TMOD2,CFL2,CORO1C,DCTN4,FKBP1A,MYL12A,RPL15,TPM1,TPM3,CAPZB,DST,SYNE1,HOMER1	19
nft	GO:0030867	rough endoplasmic reticulum membrane	6/691	25/19550	0.000190031	0.0012242	0.000722223	RPS26,SSR4,CCDC47,RPL27,SEC61B,SEC61A1	6
nft	GO:0005884	actin filament	13/691	114/19550	0.000195743	0.00124786	0.000736184	DMTN,FYN,ARPC3,GNG12,SPTBN4,TPM1,TPM3,MARK2,CORO1A,MYO5A,NCKAP1,WASL,DNAJA3	13
nft	GO:0072562	blood microparticle	15/691	146/19550	0.000210626	0.0013289	0.000783991	CLU,YWHAZ,HSPA1B,GSN,C4A,SDCBP,HSPA8,STOM,IGHA1,APOE,IGHG2,C1QB,FGG,PRSS1,PSMC5	15
nft	GO:0098563	intrinsic component of synaptic vesicle membrane	8/691	47/19550	0.000217058	0.00135551	0.000799688	SYN1,STX12,DNAJC5,LAMP1,STX1A,VAMP2,ATP2B1,WFS1	8
nft	GO:0030665	clathrin-coated vesicle membrane	13/691	116/19550	0.000233044	0.00144064	0.000849912	HSPA8,SH3GL2,DNAJC5,APOE,NECAP1,EPN1,AP1B1,CLTC,HLA-DRA,TGOLN2,VAMP2,AP3B2,AP2M1	13
nft	GO:0005952	cAMP-dependent protein kinase complex	4/691	10/19550	0.000274032	0.00167708	0.000989401	PRKACA,PRKAR1B,PRKAR1A,PRKACB	4
nft	GO:0043679	axon terminus	13/691	122/19550	0.000383523	0.00232392	0.00137101	BLVRB,NCS1,HSPA8,CPLX2,MICAL1,SCGN,SYNJ1,AP3D1,HNRNPR,AAK1,SLC4A10,PRKCB,SLC8A2	13
nft	GO:0098685	Schaffer collateral - CA1 synapse	10/691	78/19550	0.000410394	0.00246236	0.00145268	NEFL,SYN1,INA,FYN,SH3GL2,RAB11A,SYN2,CAPZB,ITPR1,PRKAR1B	10
nft	GO:0017101	aminoacyl-tRNA synthetase multienzyme complex	4/691	11/19550	0.0004186	0.0024633	0.00145324	KARS1,DARS1,LARS1,RARS1	4
nft	GO:0099243	extrinsic component of synaptic membrane	4/691	11/19550	0.0004186	0.0024633	0.00145324	CRKL,FARP1,KPNA2,CNKSR2	4
nft	GO:0005770	late endosome	22/691	282/19550	0.000464161	0.0027054	0.00159606	CHMP1A,UNC13D,SQSTM1,VTI1B,LAMP5,CHMP4B,VTA1,HSPA8,ARF1,MAPK1,CHMP2B,RAB11A,GJA1,STX7,ARL8B,HLA-DRA,LAMP1,SORL1,VPS16,PRKAR1B,PRKAR1A,MYO5A	22
nft	GO:0042641	actomyosin	10/691	81/19550	0.000557265	0.00321742	0.00189813	FSCN1,SEPTIN9,SEPTIN11,DCTN4,MYL12A,STX1A,TPM1,TPM3,MYH9,MYO18A	10
nft	GO:0042581	specific granule	15/691	160/19550	0.000565203	0.00323275	0.00190718	TOLLIP,LTF,SNAP25,CD59,STOM,DNAJC5,RAP2B,ARG1,ATP8A1,CD47,MLEC,ILF2,KPNB1,SLC2A3,CKAP4	15
nft	GO:0055037	recycling endosome	17/691	195/19550	0.000580449	0.00328004	0.00193508	UNC13D,RAN,VTI1B,APP,LAMP5,LTF,RAB11A,STX12,STX7,RAP2B,CLIP3,EHD3,SCAMP5,SORL1,VPS16,MYO5A,NDRG1	17
nft	GO:0030016	myofibril	19/691	231/19550	0.000584191	0.00328004	0.00193508	ENO1,HSPB1,DNAJB6,SQSTM1,CRYAB,ARF1,TMOD2,CFL2,CORO1C,DCTN4,FKBP1A,MYL12A,RPL15,TPM1,TPM3,CAPZB,DST,SYNE1,HOMER1	19
nft	GO:0005890	sodium:potassium-exchanging ATPase complex	4/691	12/19550	0.000610391	0.00339599	0.00200348	FXYD1,ATP1B2,ATP1A3,ATP1A1	4
nft	GO:0043195	terminal bouton	8/691	55/19550	0.000655789	0.0036157	0.0021331	BLVRB,HSPA8,CPLX2,MICAL1,SCGN,SYNJ1,AP3D1,AAK1	8
nft	GO:0099522	region of cytosol	5/691	21/19550	0.000690515	0.00377317	0.002226	PIN1,NCS1,HSPA8,PRKCB,HOMER1	5
nft	GO:0030667	secretory granule membrane	23/691	311/19550	0.00073204	0.00396468	0.00233898	AZU1,PIGR,RAB6A,SNAP25,CD59,STOM,DNAJC5,TMED10,SIRPA,RAP2B,ATP8A1,CD47,DDOST,IRAG2,LAMP1,MLEC,SURF4,TMX3,VAMP2,ITPR1,SLC2A3,CADPS,CKAP4	23
nft	GO:0005819	spindle	27/691	391/19550	0.000761382	0.00408472	0.0024098	HSPB1,CAPG,PPP2CB,CSNK1D,PAFAH1B1,TPPP,APP,SBDS,RTRAF,MAPK1,CRMP1,RAB11A,ARL8B,CLTC,DCTN4,IRAG2,MAPRE1,NPM1,NUMA1,RPS3,MYH9,TPR,SLC25A5,CUL3,HNRNPU,RGS14,SIRT2	27
nft	GO:0005905	clathrin-coated pit	9/691	70/19550	0.000774229	0.00408472	0.0024098	APP,EPS15L1,NECAP1,EPN1,CLTC,SYNJ1,AP2M1,AAK1,SORT1	9
nft	GO:0031594	neuromuscular junction	9/691	70/19550	0.000774229	0.00408472	0.0024098	NEFL,APP,DLG4,DNAJC5,CRKL,PRKACA,PRKAR1A,MYH9,DNAJA3	9
nft	GO:0030118	clathrin coat	7/691	44/19550	0.000819713	0.00428773	0.00252957	EPS15L1,NECAP1,EPN1,AP1B1,CLTC,SYNJ1,AP2M1	7
nft	GO:0043292	contractile fiber	19/691	239/19550	0.000881653	0.00451262	0.00266224	ENO1,HSPB1,DNAJB6,SQSTM1,CRYAB,ARF1,TMOD2,CFL2,CORO1C,DCTN4,FKBP1A,MYL12A,RPL15,TPM1,TPM3,CAPZB,DST,SYNE1,HOMER1	19
nft	GO:0045121	membrane raft	24/691	335/19550	0.000884827	0.00451262	0.00266224	MAPT,APP,SDCBP,MAPK1,FYN,STOM,STX12,GJA1,FXYD1,RAP2B,CLIP3,CNTN1,CORO1C,ERLIN2,PRKACA,RTN4RL2,STIM1,THY1,GNAI1,PRKAR1A,ATP2B1,ADD2,SLC25A5,ATP1A1	24
nft	GO:0098857	membrane microdomain	24/691	335/19550	0.000884827	0.00451262	0.00266224	MAPT,APP,SDCBP,MAPK1,FYN,STOM,STX12,GJA1,FXYD1,RAP2B,CLIP3,CNTN1,CORO1C,ERLIN2,PRKACA,RTN4RL2,STIM1,THY1,GNAI1,PRKAR1A,ATP2B1,ADD2,SLC25A5,ATP1A1	24
nft	GO:0071013	catalytic step 2 spliceosome	10/691	87/19550	0.00098237	0.00496868	0.0029313	HNRNPA3,SYNCRIP,DDX5,EFTUD2,PRPF8,HNRNPR,HNRNPH1,HNRNPM,SNRNP200,HNRNPU	10
nft	GO:0005741	mitochondrial outer membrane	17/691	205/19550	0.00101715	0.00510245	0.00301021	UBB,TOMM34,MAOB,HADHB,GJA1,ACSL4,ARG1,HINT2,MTCH1,SAMM50,TOMM20,VDAC3,VDAC2,ACSL1,TOMM70,BRI3BP,GK	17
nft	GO:0035371	microtubule plus-end	5/691	23/19550	0.00107693	0.00535841	0.00316122	CLIP2,CLIP3,MAPRE1,NUMA1,DST	5
nft	GO:0030132	clathrin coat of coated pit	4/691	14/19550	0.00116659	0.00575769	0.00339678	EPS15L1,CLTC,SYNJ1,AP2M1	4
nft	GO:0030285	integral component of synaptic vesicle membrane	6/691	35/19550	0.00128985	0.00631509	0.00372562	STX12,LAMP1,STX1A,VAMP2,ATP2B1,WFS1	6
nft	GO:0035579	specific granule membrane	10/691	91/19550	0.00139146	0.00672426	0.00396701	SNAP25,CD59,STOM,DNAJC5,RAP2B,ATP8A1,CD47,MLEC,SLC2A3,CKAP4	10
nft	GO:0010494	cytoplasmic stress granule	9/691	76/19550	0.00140638	0.00672426	0.00396701	G3BP2,DDX1,DDX3X,RBM4,CELF1,CSDE1,KPNB1,RBFOX1,TARDBP	9
nft	GO:0016234	inclusion body	9/691	76/19550	0.00140638	0.00672426	0.00396701	MAPT,CLU,HSPA1B,SQSTM1,NEFM,ARIH1,PSMC5,PSMC6,TPR	9
[truncated: 351 more rows]
